# Supplementary material for: Comparative analyses of CTCF and BORIS occupancies uncover two distinct classes of CTCF binding genomic regions
Source: Genome Biol. 2015 Aug 14;16(1):161. doi: 10.1186/s13059-015-0736-8 (PMC4562119; doi:10.1186/s13059-015-0736-8)
Supplement: Additional file 11: Table S1. — Pathways altered with BORIS downregulation in K562 cells. Table S2 Functional annotation of genes that changed transcription upon BORIS downregulation in K562 cells. Table S3 The top diseases and functions enriched for the genes that changed transcription upon BORIS downregulation in K562 cells. Table S4 Pathways altered with BORIS induction in MCF7 cells. Table S5 Functional annotation of genes that changed transcription upon BORIS induction in MCF7 cells (Clone1). Table S6 The top diseases and functions enriched for the genes that changed transcription upon BORIS induction in MCF7 cells (Clone1). Table S7 Comparison of functional annotation of genes that changed transcription upon BORIS depletion (K562) and BORIS induction (MCF7, Clone1). Table S8 Comparison of canonical pathways that altered upon BORIS depletion (K562) and BORIS induction (MCF7, Clone1). (XLSX 257 kb) [file 13059_2015_736_MOESM11_ESM.xlsx]

## Sheet: TableS1
Table S1. Pathways altered with BORIS downregulation in K562 cells.
Ingenuity Canonical Pathways	-log(p-value)	Ratio	z-score	Molecules
Hepatic Fibrosis / Hepatic Stellate Cell Activation	7.97	0.152		ICAM1,FN1,MYL6,FGF2,PDGFA,IL1RL1,KLF6,FAS,COL15A1,PGF,COL1A2,COL5A1,CCL2,TGFB1,TIMP1,SERPINE1,IL4R,FLT1,FGFR1,SMAD7,IGFBP5,IL18RAP,LY96,COL6A3,CSF1,IL10RA,IL1B,COL25A1,CCR7,COL7A1
Glioma Invasiveness Signaling	5.81	0.228	1.941	PIK3C2B,RHOV,RHOG,TIMP1,RRAS,VTN,MRAS,CD44,PLAUR,PIK3CB,PLAU,FNBP1,ITGB3
Gαq Signaling	5.36	0.143	1.789	PIK3C2B,PLD2,PTK2B,ITPR2,CSK,IKBKE,PLD6,NFATC4,CHRM3,ADRA1D,RHOV,RHOG,NFKBIA,PLCG2,MRAS,PLCB1,PIK3CB,ARHGEF25,FNBP1,PPP3CA,PRKCA
Role of Macrophages, Fibroblasts and Endothelial Cells in Rheumatoid Arthritis	4.61	0.104		IL6ST,SOCS3,ICAM1,FN1,IL1RL1,FGF2,PDGFA,PRSS2,PGF,NFKBIA,CCL2,TGFB1,MRAS,PLCB1,PRSS3,PPP3CA,PRKCA,PIK3C2B,LRP5,RRAS,IKBKE,NFATC4,PRSS1,IL18RAP,IL16,CSF1,PLCG2,IL1B,PIK3CB,LEF1,LRP1
Phospholipase C Signaling	4.29	0.109	2.683	FCGR2C,PLD2,MYL6,TGM2,ITGA3,RHOG,AHNAK,MRAS,PLCB1,ARHGEF2,ARHGEF3,PPP3CA,PRKCA,PLA2G12A,RRAS,ITPR2,ADCY6,PLA2G3,PLD6,NFATC4,CD3G,RHOV,PLCG2,ARHGEF6,ARHGEF18,FNBP1
Atherosclerosis Signaling	4.22	0.137		PLA2G16,APOE,ICAM1,PDGFA,CD36,PLA2G3,SELPLG,COL1A2,CCL2,CSF1,TGFB1,LPL,APOC1,IL1B,ALOX5,CLU,PLA2G12A
Axonal Guidance Signaling	3.87	0.0878		DPYSL2,RAC2,MYL6,PDGFA,UNC5B,PLXNA2,EIF4E,PGF,EPHB6,ITGA3,MICAL1,SDC2,ABLIM3,ADAM19,MRAS,TUBA3C/TUBA3D,PLCB1,ROBO2,RASSF5,PPP3CA,PTCH2,ACE,PRKCA,PIK3C2B,PXN,PAPPA,RRAS,L1CAM,SLIT2,NFATC4,HKR1,BMP10,PLCG2,ARHGEF6,LINGO1,PIK3CB,PRKAR1A,SEMA7A
Virus Entry via Endocytic Pathways	3.64	0.146		FLNB,RAC2,PIK3C2B,RRAS,HLA-B,ITGB3,ITGA3,HLA-C,PLCG2,CLTCL1,MRAS,PIK3CB,PRKCA
Paxillin Signaling	3.63	0.139	2.333	PIK3C2B,PXN,ITGA2B,PTK2B,RRAS,CSK,ITGA10,ITGB3,ITGA3,ITGAM,ARHGEF6,MRAS,PIK3CB,ITGAX
IL-8 Signaling	3.44	0.109	3.13	RAC2,PIK3C2B,PLD2,ICAM1,FLT1,PTK2B,RRAS,IKBKE,PLD6,ITGB3,PGF,RHOV,RHOG,ITGAM,MRAS,PIK3CB,FNBP1,LASP1,PRKCA,ITGAX
Caveolar-mediated Endocytosis Signaling	3.39	0.155		FLNB,ITGA2B,ITGA3,ITGAM,HLA-C,HLA-B,CD48,ITGA10,PRKCA,ITGAX,ITGB3
Neuroprotective Role of THOP1 in Alzheimer's Disease	3.37	0.2		MME,HLA-C,MAPT,HLA-B,NTS,ACE,HLA-E,PRKAR1A
Glucocorticoid Receptor Signaling	3.31	0.0945		PIK3C2B,CDKN1C,ICAM1,RRAS,HSPA6,POLR2H,IKBKE,NFATC4,SMARCD3,TSC22D3,TAF4B,CD3G,HSP90B1,AR,NFKBIA,CCL2,NCOA2,TGFB1,CDKN1A,MRAS,IL1B,PIK3CB,PLAU,SERPINE1,PPP3CA,ADRB2
Renin-Angiotensin Signaling	3.29	0.128	2.673	PIK3C2B,PTPN6,PTK2B,RRAS,ITPR2,REN,ADCY6,CCL2,PLCG2,MRAS,PIK3CB,ACE,PRKAR1A,PRKCA
Role of Tissue Factor in Cancer	3.25	0.127		PIK3C2B,PTK2B,RRAS,PLAUR,EIF4E,ITGB3,ITGA3,CSF1,HCK,MRAS,IL1B,PLCB1,PIK3CB,PRKCA
PPARα/RXRα Activation	3.17	0.106	-0.832	GPD1,IL1RL1,RRAS,CD36,ACVR1,ADCY6,IKBKE,BCL3,IL18RAP,HSP90B1,NFKBIA,TGFB1,PLCG2,LPL,MRAS,PLCB1,IL1B,PRKAR1A,PRKCA
Reelin Signaling in Neurons	2.99	0.139		APOE,PIK3C2B,ITGA3,MAPT,ARHGEF6,HCK,PIK3CB,ARHGEF2,ARHGEF3,RELN,ITGB3
VEGF Signaling	2.96	0.13	2.111	PIK3C2B,PXN,PTPN6,EIF1,PTK2B,FLT1,RRAS,PLCG2,MRAS,PIK3CB,PGF,PRKCA
HMGB1 Signaling	2.87	0.117	2.496	PIK3C2B,RHOV,RHOG,LIF,ICAM1,CCL2,TGFB1,RRAS,MRAS,IL1B,PIK3CB,SERPINE1,FNBP1,PLAT
LXR/RXR Activation	2.84	0.116	-0.277	APOE,LY96,C3,CCL2,TF,ITIH4,IL1RL1,VTN,CD36,LPL,APOC1,IL1B,CLU,IL18RAP
Protein Kinase A Signaling	2.67	0.0805		FLNB,MYL6,PTK2B,AKAP7,AKAP2,DUSP5,DUSP3,NFKBIA,PTPRJ,TGFB1,PLCB1,PTPRN,PTCH2,PPP3CA,PRKCA,PTPN7,PXN,PTPN6,ADD2,ITPR2,YWHAB,ADCY6,TNNI3,NFATC4,DHH,AKAP13,DUSP9,PLCG2,PTPRB,LEF1,PRKAR1A
FAK Signaling	2.65	0.126		CAPN5,PIK3C2B,PXN,ITGA3,RRAS,PLCG2,CSK,ARHGEF6,MRAS,PIK3CB,TNS1
Role of JAK1 and JAK3 in γc Cytokine Signaling	2.62	0.143		IL7R,SOCS3,PIK3C2B,IL4R,PTK2B,RRAS,MRAS,PIK3CB,IL2RB
VEGF Family Ligand-Receptor Interactions	2.58	0.132	1.897	PIK3C2B,FLT1,RRAS,PLCG2,MRAS,PLA2G3,PIK3CB,PGF,PRKCA,PLA2G12A
Endothelin-1 Signaling	2.56	0.0988	1.213	PLA2G16,PIK3C2B,PLD2,RRAS,ITPR2,PTGS1,MAPK6,ADCY6,PLA2G3,PLD6,GAB1,PLCG2,MRAS,PLCB1,PIK3CB,PLA2G12A,PRKCA
Role of Osteoblasts, Osteoclasts and Chondrocytes in Rheumatoid Arthritis	2.51	0.0913		PIK3C2B,LRP5,PTK2B,IL1RL1,IKBKE,ACP5,NFATC4,GSN,BMP10,IL18RAP,ITGB3,ITGA3,NFKBIA,TGFB1,CSF1,IL1B,PIK3CB,LEF1,LRP1,PPP3CA
B Cell Receptor Signaling	2.46	0.0966		FCGR2C,RAC2,PIK3C2B,PTPN6,PTK2B,RRAS,CSK,IKBKE,NFATC4,BCL6,NFKBIA,GAB1,PLCG2,MRAS,PIK3CB,RASSF5,PPP3CA
Molecular Mechanisms of Cancer	2.45	0.0795		RAC2,FAS,ITGA3,RHOG,NFKBIA,TGFB1,MRAS,PLCB1,ARHGEF2,ARHGEF3,PTCH2,PRKCA,PIK3C2B,LRP5,RRAS,SMAD7,ADCY6,BMP10,DHH,RHOV,GAB1,CDKN1A,ARHGEF6,PIK3CB,ARHGEF18,LEF1,LRP1,FNBP1,PRKAR1A
Erythropoietin Signaling	2.44	0.134		SOCS3,PIK3C2B,PTPN6,NFKBIA,RRAS,PLCG2,MRAS,PIK3CB,PRKCA
GABA Receptor Signaling	2.44	0.134		GABRQ,GABBR2,GABRG1,GAD1,MRAS,ADCY6,GABRA2,SLC6A12,GABRE
Human Embryonic Stem Cell Pluripotency	2.42	0.104		PIK3C2B,PDGFA,FGF2,FGFR1,ACVR1,SMAD7,BMP10,TGFB1,FGFR4,MRAS,SPHK1,PIK3CB,LEF1,FGFRL1
Superpathway of Inositol Phosphate Compounds	2.41	0.0933		PIK3C2B,SOCS3,PTPN6,PTPN7,EPHX2,FIG4,ACP5,PPM1K,PI4K2A,INPP5J,PTPRJ,PDCD1,PLCG2,PLCB1,CILP,PIK3CB,PTPRN,PPP3CA
IL-10 Signaling	2.39	0.132		FCGR2C,SOCS3,IL4R,NFKBIA,IL1RL1,IL10RA,IL1B,IKBKE,IL18RAP
Macropinocytosis Signaling	2.39	0.132	1.89	PIK3C2B,CSF1,RRAS,PDGFA,PLCG2,MRAS,PIK3CB,PRKCA,ITGB3
Oncostatin M Signaling	2.36	0.176	1	IL6ST,EPAS1,RRAS,MRAS,PLAU,CHI3L1
Agrin Interactions at Neuromuscular Junction	2.35	0.13	1.89	RAC2,PXN,ITGA3,RRAS,ARHGEF6,LAMB1,MRAS,UTRN,ITGB3
Sphingosine-1-phosphate Signaling	2.33	0.11	1.508	PIK3C2B,RHOV,RHOG,PTK2B,PDGFA,PLCG2,SPHK1,ADCY6,PLCB1,PIK3CB,FNBP1,ASAH1
Type I Diabetes Mellitus Signaling	2.3	0.109	0	CD3G,SOCS3,PRF1,NFKBIA,HLA-C,GAD1,HLA-B,IL1B,IKBKE,PTPRN,FAS,HLA-E
T Cell Receptor Signaling	2.28	0.113		CD3G,PIK3C2B,PTPN7,NFKBIA,RRAS,CSK,MRAS,IKBKE,PIK3CB,NFATC4,PPP3CA
Dermatan Sulfate Degradation (Metazoa)	2.27	0.25		IDS,GM2A,CD44,FGFRL1
phagosome formation	2.27	0.108		FCGR2C,PIK3C2B,RHOV,ITGA3,FN1,RHOG,PLCG2,VTN,PLCB1,PIK3CB,FNBP1,PRKCA
PEDF Signaling	2.27	0.127	1.414	PIK3C2B,ARHGAP22,NFKBIA,RRAS,MRAS,IKBKE,PIK3CB,ZEB1,FAS
FGF Signaling	2.23	0.118	0.632	PIK3C2B,PTPN6,GAB1,FGF2,FGFR4,FGFR1,PIK3CB,FGFRL1,FGF13,PRKCA
Integrin Signaling	2.23	0.0896	3.153	CAPN5,RAC2,PIK3C2B,PXN,ITGA2B,RRAS,ITGA10,ITGB3,TSPAN3,ITGA3,RHOV,RHOG,ITGAM,PLCG2,MRAS,PIK3CB,FNBP1,ITGAX
3-phosphoinositide Biosynthesis	2.22	0.0962		SOCS3,PIK3C2B,PTPN7,PTPN6,EPHX2,FIG4,ACP5,PPM1K,PI4K2A,PTPRJ,PDCD1,CILP,PIK3CB,PTPRN,PPP3CA
L-serine Degradation	2.2	0.667		SDS,SDSL
ERK/MAPK Signaling	2.2	0.0909	2.5	RAC2,PIK3C2B,PXN,PTK2B,YWHAB,RRAS,PLA2G3,EIF4E,ITGA3,ELF3,DUSP9,PLCG2,MRAS,PIK3CB,PRKAR1A,PRKCA,PLA2G12A
NF-κB Activation by Viruses	2.19	0.123		PIK3C2B,ITGA3,NFKBIA,RRAS,MRAS,IKBKE,PIK3CB,PRKCA,ITGB3
STAT3 Pathway	2.19	0.123		SOCS3,PTPN6,FLT1,RRAS,FGFR4,FGFR1,CDKN1A,MRAS,FGFRL1
Cholecystokinin/Gastrin-mediated Signaling	2.15	0.109	2.111	RHOV,PXN,RHOG,PTK2B,RRAS,ITPR2,MRAS,PLCB1,IL1B,FNBP1,PRKCA
D-myo-inositol-5-phosphate Metabolism	2.14	0.0972		SOCS3,PTPN6,PTPN7,PTPRJ,PDCD1,PLCG2,EPHX2,PLCB1,CILP,FIG4,ACP5,PPM1K,PTPRN,PPP3CA
PAK Signaling	2.09	0.112	2.53	PIK3C2B,PXN,ITGA3,MYL6,PTK2B,RRAS,PDGFA,ARHGEF6,MRAS,PIK3CB
Apoptosis Signaling	2.09	0.112	0	GAS2,CAPN5,NFKBIA,RRAS,PLCG2,MRAS,IKBKE,SPTAN1,FAS,PRKCA
HER-2 Signaling in Breast Cancer	2.07	0.118		PIK3C2B,RRAS,CDKN1A,MRAS,PIK3CB,PARD3,AREG,PRKCA,ITGB3
Netrin Signaling	2.06	0.154		RAC2,ABLIM3,UNC5B,NFATC4,PPP3CA,PRKAR1A
PTEN Signaling	2.06	0.102	-0.905	RAC2,ITGA3,FLT1,RRAS,FGFR4,FGFR1,CDKN1A,MRAS,IKBKE,PIK3CB,FGFRL1,CNKSR3
P2Y Purigenic Receptor Signaling Pathway	2.03	0.101	2.309	PIK3C2B,ITGA2B,RRAS,PLCG2,MRAS,ADCY6,PLCB1,P2RY1,PIK3CB,PRKCA,PRKAR1A,ITGB3
Dendritic Cell Maturation	2.03	0.0894		FCGR2C,PIK3C2B,ICAM1,TYROBP,RELB,HLA-B,IKBKE,COL1A2,NFKBIA,HLA-C,PLCG2,IL1B,PLCB1,PIK3CB,STAT2,CCR7
HGF Signaling	2.02	0.105	1.265	PIK3C2B,PXN,ITGA3,ELF3,GAB1,RRAS,PLCG2,CDKN1A,MRAS,PIK3CB,PRKCA
VDR/RXR Activation	2	0.115	0.378	SERPINB1,LRP5,NCOA2,IL1RL1,PDGFA,CDKN1A,IGFBP5,HES1,PRKCA
Regulation of IL-2 Expression in Activated and Anergic T Lymphocytes	1.97	0.114		CD3G,NFKBIA,RRAS,TGFB1,PLCG2,MRAS,IKBKE,NFATC4,PPP3CA
Leukocyte Extravasation Signaling	1.96	0.0859	3.207	RAC2,PIK3C2B,PXN,ICAM1,PTK2B,MYL6,ITGB3,SELPLG,ITGA3,ITGAM,TIMP1,PLCG2,CD44,PIK3CB,RASSF5,CLDN9,PRKCA
iCOS-iCOSL Signaling in T Helper Cells	1.94	0.102	1.89	CD3G,PIK3C2B,NFKBIA,ITPR2,CSK,IKBKE,PIK3CB,NFATC4,ICOSLG/LOC102723996,PPP3CA,IL2RB
PI3K/AKT Signaling	1.92	0.0976	0.632	HSP90B1,ITGA3,NFKBIA,GAB1,RRAS,YWHAB,GDF15,CDKN1A,MRAS,IKBKE,PIK3CB,EIF4E
Clathrin-mediated Endocytosis Signaling	1.9	0.0865		APOE,PIK3C2B,PDGFA,FGF2,SH3GL3,ITGB3,PGF,FGF13,TF,CLTCL1,APOC1,AAK1,PIK3CB,SH3KBP1,CLU,PPP3CA
Actin Cytoskeleton Signaling	1.9	0.0829		PIK3C2B,RAC2,PXN,FN1,MYL6,FGF2,RRAS,PDGFA,CSK,TRIO,GSN,SSH1,FGF13,IQGAP2,ITGA3,ARHGEF6,MRAS,PIK3CB
GDNF Family Ligand-Receptor Interactions	1.88	0.118	0.378	PIK3C2B,GAB1,RRAS,ITPR2,PLCG2,MRAS,PIK3CB,DOK3
Prostate Cancer Signaling	1.87	0.11		PIK3C2B,HSP90B1,AR,NFKBIA,RRAS,CDKN1A,MRAS,LEF1,PIK3CB
Cytotoxic T Lymphocyte-mediated Apoptosis of Target Cells	1.82	0.156		CD3G,PRF1,HLA-C,HLA-B,FAS
Tec Kinase Signaling	1.81	0.0886	2.138	TNFRSF21,PIK3C2B,PTK2B,FAS,RHOV,ITGA3,RHOG,PLCG2,HCK,MRAS,STAT2,PIK3CB,FNBP1,PRKCA
Antioxidant Action of Vitamin C	1.81	0.102	-1.667	PLA2G16,PLD2,NFKBIA,PLCG2,PLA2G3,PLCB1,IKBKE,PLD6,GSTO2,PLA2G12A
Melanocyte Development and Pigmentation Signaling	1.8	0.107	2.333	PIK3C2B,PTPN6,RRAS,PLCG2,MRAS,ADCY6,KIT,PIK3CB,PRKAR1A
PI3K Signaling in B Lymphocytes	1.8	0.0938	2.309	IL4R,C3,NFKBIA,RRAS,ITPR2,PLCG2,MRAS,PLCB1,IKBKE,PIK3CB,NFATC4,PPP3CA
D-myo-inositol (1,4,5,6)-Tetrakisphosphate Biosynthesis	1.8	0.0938		SOCS3,PTPN7,PTPN6,PTPRJ,PDCD1,EPHX2,CILP,FIG4,ACP5,PPM1K,PTPRN,PPP3CA
D-myo-inositol (3,4,5,6)-tetrakisphosphate Biosynthesis	1.8	0.0938		SOCS3,PTPN7,PTPN6,PTPRJ,PDCD1,EPHX2,CILP,FIG4,ACP5,PPM1K,PTPRN,PPP3CA
Cardiac Hypertrophy Signaling	1.79	0.0807	2.357	PIK3C2B,MYL6,RRAS,ADCY6,NFATC4,EIF4E,ADRA1D,RHOV,RHOG,TGFB1,PLCG2,MRAS,PLCB1,PIK3CB,FNBP1,PPP3CA,PRKAR1A,ADRB2
Thrombin Signaling	1.78	0.0838	2.5	PIK3C2B,MYL6,RRAS,ITPR2,ADCY6,RHOV,RHOG,PLCG2,ARHGEF6,MRAS,PLCB1,PIK3CB,ARHGEF2,ARHGEF3,FNBP1,PRKCA
Chemokine Signaling	1.78	0.113	2.121	CCL2,PTK2B,RRAS,PLCG2,MRAS,PLCB1,CCL24,PRKCA
Germ Cell-Sertoli Cell Junction Signaling	1.77	0.0875		PIK3C2B,RAC2,ITGA3,RHOV,PXN,RHOG,TGFB1,SORBS1,RRAS,TUBA3C/TUBA3D,MRAS,PIK3CB,GSN,FNBP1
Phospholipases	1.76	0.121		PLA2G16,PLD2,PLCG2,PLA2G3,PLCB1,PLD6,PLA2G12A
3-phosphoinositide Degradation	1.76	0.0897		SOCS3,PTPN6,PTPN7,PTPRJ,INPP5J,PDCD1,EPHX2,CILP,FIG4,ACP5,PPM1K,PTPRN,PPP3CA
JAK/Stat Signaling	1.74	0.111	0.707	SOCS3,PIK3C2B,PTPN6,RRAS,CDKN1A,MRAS,STAT2,PIK3CB
Glioblastoma Multiforme Signaling	1.73	0.089	1.387	PIK3C2B,RHOV,RHOG,ITPR2,PDGFA,RRAS,PLCG2,CDKN1A,MRAS,PLCB1,PIK3CB,LEF1,FNBP1
IL-6 Signaling	1.72	0.0948	1.508	IL6ST,SOCS3,PIK3C2B,NFKBIA,RRAS,IL1RL1,MRAS,IL1B,IKBKE,PIK3CB,IL18RAP
Role of NFAT in Cardiac Hypertrophy	1.7	0.0838	2.84	IL6ST,PIK3C2B,LIF,RRAS,ITPR2,ADCY6,NFATC4,TGFB1,PLCG2,MRAS,PLCB1,PIK3CB,PPP3CA,PRKAR1A,PRKCA
14-3-3-mediated Signaling	1.7	0.094		PIK3C2B,RRAS,YWHAB,PLCG2,MAPT,MRAS,TUBA3C/TUBA3D,PLCB1,VIM,PIK3CB,PRKCA
NRF2-mediated Oxidative Stress Response	1.68	0.0833	-0.378	PIK3C2B,MGST1,PPIB,RRAS,GSTA4,DNAJC15,DNAJB2,CAT,MRAS,PIK3CB,SQSTM1,GSTO2,DNAJB5,PRKCA,FTH1
UVA-Induced MAPK Signaling	1.68	0.102	1.667	PIK3C2B,PARP16,RRAS,PLCG2,PARP10,MRAS,PLCB1,PIK3CB,PRKCA
PKCθ Signaling in T Lymphocytes	1.67	0.0932	1.508	CD3G,RAC2,PIK3C2B,NFKBIA,RRAS,PLCG2,MRAS,IKBKE,PIK3CB,NFATC4,PPP3CA
Coagulation System	1.66	0.143	1.342	F8,PLAUR,PLAU,SERPINE1,PLAT
Graft-versus-Host Disease Signaling	1.64	0.125		PRF1,HLA-C,HLA-B,IL1B,FAS,HLA-E
IL-4 Signaling	1.61	0.105		PIK3C2B,IL4R,PTPN6,IL13RA1,RRAS,MRAS,PIK3CB,NFATC4
CXCR4 Signaling	1.6	0.0855	1.941	PIK3C2B,RHOV,PXN,RHOG,MYL6,ITPR2,RRAS,MRAS,ADCY6,PLCB1,PIK3CB,FNBP1,PRKCA
Aldosterone Signaling in Epithelial Cells	1.6	0.0855		PIK3C2B,HSP90B1,CRYAB,ITPR2,PLCG2,DNAJC12,HSPA6,PLCB1,PIK3CB,DNAJB2,DNAJC15,DNAJB5,PRKCA
Signaling by Rho Family GTPases	1.6	0.0769	3.153	PIK3C2B,PTK2B,MYL6,CDC42EP3,VIM,CDC42EP4,DES,RHOV,ITGA3,RHOG,ARHGEF6,MRAS,PIK3CB,ARHGEF18,ARHGEF2,ARHGEF3,PARD3,FNBP1
Acute Phase Response Signaling	1.58	0.0828	2.309	IL6ST,SOCS3,FN1,C3,RRAS,IKBKE,NFKBIA,TF,F8,ITIH4,MRAS,IL1B,PIK3CB,SERPINE1
PDGF Signaling	1.58	0.104	1.414	PIK3C2B,RRAS,PDGFA,PLCG2,MRAS,SPHK1,PIK3CB,PRKCA
Death Receptor Signaling	1.57	0.0978	0.333	TNFRSF21,GAS2,PARP16,NFKBIA,PARP10,IKBKE,SPTAN1,FAS,ARHGDIB
Complement System	1.57	0.135		ITGAM,C3,CFI,CFH,ITGAX
Chondroitin and Dermatan Biosynthesis	1.55	0.333		CHSY3,CHSY1
Glycogen Biosynthesis II (from UDP-D-Glucose)	1.55	0.333		GYG1,GYG2
fMLP Signaling in Neutrophils	1.55	0.0926	1.265	PIK3C2B,NFKBIA,RRAS,ITPR2,MRAS,PLCB1,PIK3CB,NFATC4,PPP3CA,PRKCA
Fc Epsilon RI Signaling	1.52	0.0917	1.265	RAC2,PIK3C2B,GAB1,RRAS,PLCG2,MRAS,PLA2G3,PIK3CB,PRKCA,PLA2G12A
PPAR Signaling	1.52	0.0957	-1	HSP90B1,NFKBIA,RRAS,PDGFA,IL1RL1,MRAS,IL1B,IKBKE,IL18RAP
Non-Small Cell Lung Cancer Signaling	1.52	0.108	1.633	PIK3C2B,RRAS,ITPR2,MRAS,PIK3CB,RASSF5,PRKCA
RhoGDI Signaling	1.51	0.0809	-2.496	MYL6,GRIP1,ARHGDIB,RHOV,ITGA3,RHOG,ARHGEF6,CD44,MRAS,ARHGEF18,ARHGEF2,ARHGEF3,FNBP1,PRKCA
Natural Killer Cell Signaling	1.5	0.0909		RAC2,PIK3C2B,PTPN6,RRAS,TYROBP,PLCG2,MRAS,PIK3CB,CD300A,PRKCA
eNOS Signaling	1.48	0.0845	2.53	PIK3C2B,HSP90B1,FLT1,ITPR2,PLCG2,HSPA6,ADCY6,PIK3CB,AQP2,PGF,PRKCA,PRKAR1A
Angiopoietin Signaling	1.48	0.106	-1.342	PIK3C2B,TNIP1,NFKBIA,RRAS,MRAS,IKBKE,PIK3CB
Breast Cancer Regulation by Stathmin1	1.48	0.0785		PIK3C2B,RRAS,ITPR2,ADCY6,CDKN1A,ARHGEF6,MRAS,TUBA3C/TUBA3D,PLCB1,ARHGEF2,ARHGEF18,PIK3CB,ARHGEF3,PRKAR1A,PRKCA
FXR/RXR Activation	1.47	0.0866		APOE,C3,TF,ITIH4,FGFR4,VTN,LPL,APOC1,NR5A2,IL1B,CLU
IL-2 Signaling	1.45	0.113	1.633	PIK3C2B,PTK2B,RRAS,MRAS,PIK3CB,IL2RB
IGF-1 Signaling	1.44	0.0928	1.134	SOCS3,PIK3C2B,PXN,RRAS,YWHAB,MRAS,IGFBP5,PIK3CB,PRKAR1A
Granulocyte Adhesion and Diapedesis	1.44	0.0791		CSF3R,ICAM1,IL1RL1,CCL24,SDC3,SELPLG,IL18RAP,ITGB3,ITGA3,ITGAM,CCL2,SDC2,IL1B,CLDN9
Hepatic Cholestasis	1.41	0.0802		LIF,IL1RL1,ADCY6,IKBKE,IL18RAP,LY96,NFKBIA,TGFB1,FGFR4,NR5A2,IL1B,PRKAR1A,PRKCA
FcγRIIB Signaling in B Lymphocytes	1.4	0.122	1.342	PIK3C2B,RRAS,PLCG2,MRAS,PIK3CB
CDK5 Signaling	1.39	0.0909	1.414	FOSB,ITGA3,RRAS,MAPT,LAMB1,MRAS,ADCY6,MAPK6,PRKAR1A
Telomerase Signaling	1.39	0.0909	1.134	PIK3C2B,HSP90B1,ELF3,RRAS,CDKN1A,MRAS,TPP1,PIK3CB,IL2RB
Role of MAPK Signaling in the Pathogenesis of Influenza	1.39	0.101		PLA2G16,CCL2,RRAS,MRAS,PLA2G3,PRKCA,PLA2G12A
Production of Nitric Oxide and Reactive Oxygen Species in Macrophages	1.39	0.0778	3.207	APOE,PIK3C2B,PTPN6,IKBKE,RHOV,RHOG,NFKBIA,PLCG2,CAT,APOC1,PIK3CB,CLU,FNBP1,PRKCA
Thrombopoietin Signaling	1.38	0.109	1.633	PIK3C2B,RRAS,PLCG2,MRAS,PIK3CB,PRKCA
Nitric Oxide Signaling in the Cardiovascular System	1.37	0.09	1.667	PIK3C2B,HSP90B1,FLT1,ITPR2,ATP2A3,PIK3CB,PGF,PRKCA,PRKAR1A
Melanoma Signaling	1.36	0.119		PIK3C2B,RRAS,CDKN1A,MRAS,PIK3CB
Actin Nucleation by ARP-WASP Complex	1.35	0.107	0.816	RHOV,ITGA3,RHOG,RRAS,MRAS,FNBP1
CCR3 Signaling in Eosinophils	1.34	0.0855		PIK3C2B,RRAS,ITPR2,MRAS,PLA2G3,PLCB1,CCL24,PIK3CB,PRKCA,PLA2G12A
ErbB Signaling	1.34	0.093		PIK3C2B,RRAS,PLCG2,MRAS,PIK3CB,EREG,AREG,PRKCA
IL-3 Signaling	1.34	0.0986	1.89	PIK3C2B,PTPN6,RRAS,MRAS,PIK3CB,PPP3CA,PRKCA
T Helper Cell Differentiation	1.34	0.0986		IL6ST,IL4R,TGFB1,IL10RA,IL12RB2,BCL6,ICOSLG/LOC102723996
GPCR-Mediated Integration of Enteroendocrine Signaling Exemplified by an L Cell	1.34	0.0986		GAL,ITPR2,PLCG2,ADCY6,PLCB1,PRKAR1A,ADRB2
Sorbitol Degradation I	1.33	1		SORD
Methylglyoxal Degradation VI	1.33	1		LDHD
Histamine Biosynthesis	1.33	1		HDC
CD28 Signaling in T Helper Cells	1.32	0.0847		CD3G,PIK3C2B,PTPN6,NFKBIA,ITPR2,CSK,IKBKE,PIK3CB,NFATC4,PPP3CA
Regulation of the Epithelial-Mesenchymal Transition Pathway	1.32	0.0761		PIK3C2B,JAG2,RRAS,FGF2,FGFR1,ZEB1,FGF13,GAB1,TGFB1,FGFR4,MRAS,PIK3CB,LEF1,FGFRL1
TGF-β Signaling	1.31	0.092	1.134	INHA,RRAS,TGFB1,ACVR1,SMAD7,MRAS,SERPINE1,AMHR2
p70S6K Signaling	1.3	0.084	2.333	PIK3C2B,IL4R,RRAS,YWHAB,PLCG2,MAPT,MRAS,PLCB1,PIK3CB,PRKCA
Myc Mediated Apoptosis Signaling	1.29	0.103		PIK3C2B,RRAS,YWHAB,MRAS,PIK3CB,FAS
Neuregulin Signaling	1.29	0.0909	0	HSP90B1,ITGA3,RRAS,PLCG2,MRAS,EREG,PRKCA,AREG
CTLA4 Signaling in Cytotoxic T Lymphocytes	1.29	0.0909		CD3G,PIK3C2B,PTPN6,HLA-C,AP1S2,CLTCL1,HLA-B,PIK3CB
ILK Signaling	1.29	0.0753	1.941	FLNB,PIK3C2B,PXN,FN1,MYL6,VIM,PGF,ITGB3,RHOV,RHOG,ARHGEF6,PIK3CB,LEF1,FNBP1
LPS-stimulated MAPK Signaling	1.28	0.0959	1.89	PIK3C2B,NFKBIA,RRAS,MRAS,IKBKE,PIK3CB,PRKCA
Prolactin Signaling	1.28	0.0959	1.134	SOCS3,PIK3C2B,RRAS,PLCG2,MRAS,PIK3CB,PRKCA
Rac Signaling	1.28	0.0865	1.414	PIK3C2B,IQGAP2,ITGA3,PTK2B,RRAS,CD44,MRAS,PIK3CB,PARD3
Crosstalk between Dendritic Cells and Natural Killer Cells	1.26	0.0899		PRF1,HLA-C,TYROBP,HLA-B,CCR7,FAS,HLA-E,IL2RB
Sperm Motility	1.26	0.0826	1.897	PLA2G16,PTK2B,ITPR2,PLCG2,MRAS,PLA2G3,PLCB1,PRKCA,PRKAR1A,PLA2G12A
Glutathione Redox Reactions I	1.26	0.158		GPX3,MGST1,GPX5
Role of NFAT in Regulation of the Immune Response	1.26	0.076	2.111	CD3G,PIK3C2B,FCGR2C,NFKBIA,ITPR2,RRAS,PLCG2,MRAS,PLCB1,PIK3CB,IKBKE,NFATC4,PPP3CA
CREB Signaling in Neurons	1.26	0.076	2.887	PIK3C2B,RRAS,ITPR2,ADCY6,POLR2H,GRIN2C,PLCG2,MRAS,PLCB1,PIK3CB,GRIK1,PRKCA,PRKAR1A
Leptin Signaling in Obesity	1.26	0.0946		SOCS3,PIK3C2B,PLCG2,ADCY6,PLCB1,PIK3CB,PRKAR1A
Gap Junction Signaling	1.24	0.0774		PIK3C2B,RRAS,ITPR2,PLCG2,MRAS,TUBA3C/TUBA3D,ADCY6,PLCB1,PIK3CB,PPP3CA,PRKCA,PRKAR1A
ErbB4 Signaling	1.23	0.1	1.633	PIK3C2B,RRAS,PLCG2,MRAS,PIK3CB,PRKCA
NF-κB Signaling	1.22	0.0751	0.832	PIK3C2B,TNIP1,NFKBIA,FLT1,RRAS,PLCG2,FGFR4,RELB,FGFR1,MRAS,IL1B,PIK3CB,FGFRL1
NGF Signaling	1.22	0.0841	1.667	PIK3C2B,RHOG,GAB1,RRAS,PLCG2,MRAS,TRIO,IKBKE,PIK3CB
MSP-RON Signaling Pathway	1.22	0.109		PIK3C2B,ITGAM,CCL2,CSF1,PIK3CB
Aryl Hydrocarbon Receptor Signaling	1.21	0.0786	1.414	TGM2,MGST1,HSP90B1,NCOA2,TGFB1,GSTA4,TFF1,CDKN1A,IL1B,GSTO2,FAS
Prostanoid Biosynthesis	1.21	0.222		PTGES,PTGS1
Heme Biosynthesis II	1.21	0.222		FECH,ALAS1
BMP signaling pathway	1.2	0.0921		SOSTDC1,RRAS,SMAD7,MRAS,BMP10,PRKAR1A,CHRD
MIF-mediated Glucocorticoid Regulation	1.19	0.121	1	LY96,NFKBIA,PLA2G3,PLA2G12A
Acute Myeloid Leukemia Signaling	1.18	0.0909	0.378	CSF3R,PIK3C2B,RRAS,MRAS,KIT,LEF1,PIK3CB
GM-CSF Signaling	1.17	0.0968	1.342	PIK3C2B,RRAS,HCK,MRAS,PIK3CB,PPP3CA
IL-9 Signaling	1.15	0.118	0	SOCS3,PIK3C2B,BCL3,PIK3CB
Antiproliferative Role of Somatostatin Receptor 2	1.15	0.0952	0	PIK3C2B,PTPN6,RRAS,CDKN1A,MRAS,PIK3CB
ERK5 Signaling	1.15	0.0952	0.447	IL6ST,LIF,GAB1,RRAS,YWHAB,MRAS
Adipogenesis pathway	1.15	0.0787		DLK1,FGF2,TGFB1,FGFR4,FGFR1,LPL,NR2F2,FGFRL1,NFATC4,CCRN4L
Glioma Signaling	1.13	0.0842	1.414	PIK3C2B,RRAS,PDGFA,PLCG2,CDKN1A,MRAS,PIK3CB,PRKCA
Mouse Embryonic Stem Cell Pluripotency	1.13	0.0842	1.414	IL6ST,PIK3C2B,LIF,RRAS,MRAS,LEF1,PIK3CB,ID3
Glycine Betaine Degradation	1.12	0.2		SDS,SDSL
Autoimmune Thyroid Disease Signaling	1.12	0.102		PRF1,HLA-C,HLA-B,FAS,HLA-E
Eicosanoid Signaling	1.12	0.0938		PLA2G16,PTGES,PTGS1,PLA2G3,ALOX5,PLA2G12A
CD40 Signaling	1.09	0.0923	1.342	PIK3C2B,ICAM1,NFKBIA,PTGS1,IKBKE,PIK3CB
Ovarian Cancer Signaling	1.08	0.0763		PIK3C2B,GJA1,RRAS,PTGS1,CD44,MRAS,LEF1,PIK3CB,PGF,PRKAR1A
Amyotrophic Lateral Sclerosis Signaling	1.07	0.0816		CAPN5,PIK3C2B,GRIN2C,CAT,PIK3CB,PPP3CA,GRIK1,PGF
LPS/IL-1 Mediated Inhibition of RXR Function	1.07	0.0685	1.134	APOE,MGST1,IL1RL1,GSTA4,ALAS1,HS3ST3A1,IL18RAP,LY96,SMOX,CAT,APOC1,SLC27A6,IL1B,NR5A2,GSTO2
G-Protein Coupled Receptor Signaling	1.05	0.0664		PIK3C2B,APLNR,PTK2B,RRAS,ADCY6,IKBKE,CHRM3,ADRA1D,GABBR2,NFKBIA,DUSP9,MRAS,PLCB1,PIK3CB,PRKAR1A,PRKCA,ADRB2
Neurotrophin/TRK Signaling	1.05	0.0896	0.447	PIK3C2B,GAB1,RRAS,MRAS,SORCS1,PIK3CB
Glutamate Dependent Acid Resistance	1.04	0.5		GAD1
CNTF Signaling	1.03	0.0962	1.342	IL6ST,PIK3C2B,RRAS,MRAS,PIK3CB
Endometrial Cancer Signaling	1.03	0.0962		PIK3C2B,RRAS,MRAS,LEF1,PIK3CB
Neuropathic Pain Signaling In Dorsal Horn Neurons	1.03	0.08	2.828	PIK3C2B,ITPR2,GRIN2C,PLCG2,PLCB1,PIK3CB,PRKCA,PRKAR1A
Type II Diabetes Mellitus Signaling	1.03	0.0769		SOCS3,PIK3C2B,NFKBIA,CD36,SLC27A6,IKBKE,PIK3CB,PRKCA,KCNJ11
Gα12/13 Signaling	1.03	0.0769	2.121	PIK3C2B,PXN,NFKBIA,MYL6,PTK2B,RRAS,MRAS,IKBKE,PIK3CB
Tumoricidal Function of Hepatic Natural Killer Cells	1.01	0.125		PRF1,ICAM1,FAS
Notch Signaling	1.01	0.105		JAG2,LFNG,HES1,DLL3
Semaphorin Signaling in Neurons	1.01	0.0943		DPYSL2,RHOV,RHOG,FNBP1,SEMA7A
mTOR Signaling	1	0.0691	1.155	PIK3C2B,PLD2,DDIT4,RRAS,PLD6,EIF4E,PGF,RHOV,RHOG,MRAS,PIK3CB,FNBP1,PRKCA
CCR5 Signaling in Macrophages	0.998	0.087		CD3G,PTK2B,PLCG2,MRAS,FAS,PRKCA
Growth Hormone Signaling	0.998	0.087	1.633	SOCS3,PIK3C2B,PTPN6,PLCG2,PIK3CB,PRKCA
Synaptic Long Term Potentiation	0.992	0.0756		RRAS,ITPR2,GRIN2C,PLCG2,MRAS,PLCB1,PPP3CA,PRKCA,PRKAR1A
Purine Nucleotides De Novo Biosynthesis II	0.981	0.167		PAICS,PPAT
Lymphotoxin β Receptor Signaling	0.981	0.0926	1	PIK3C2B,NFKBIA,RELB,IKBKE,PIK3CB
α-Adrenergic Signaling	0.962	0.0805	1.134	RRAS,ITPR2,PLCG2,MRAS,ADCY6,PRKCA,PRKAR1A
Bladder Cancer Signaling	0.962	0.0805		DAPK1,RRAS,FGF2,CDKN1A,MRAS,PGF,FGF13
Renal Cell Carcinoma Signaling	0.954	0.0845	0.447	PIK3C2B,GAB1,RRAS,TGFB1,MRAS,PIK3CB
RANK Signaling in Osteoclasts	0.943	0.0795		PIK3C2B,NFKBIA,PTK2B,IKBKE,PIK3CB,GSN,PPP3CA
IL-17 Signaling	0.932	0.0833		PIK3C2B,CCL2,RRAS,TIMP1,MRAS,PIK3CB
Wnt/Ca+ pathway	0.93	0.0893	1.342	PLCG2,PLCB1,NFATC4,PPP3CA,PRKCA
Ubiquinol-10 Biosynthesis (Eukaryotic)	0.922	0.154		MICAL1,ECHDC1
Choline Biosynthesis III	0.922	0.154		PLD2,PLD6
Cholesterol Biosynthesis I	0.922	0.154		DHCR7,MSMO1
Cholesterol Biosynthesis II (via 24,25-dihydrolanosterol)	0.922	0.154		DHCR7,MSMO1
Cholesterol Biosynthesis III (via Desmosterol)	0.922	0.154		DHCR7,MSMO1
MIF Regulation of Innate Immunity	0.917	0.0976	1	LY96,NFKBIA,PLA2G3,PLA2G12A
Dermatan Sulfate Biosynthesis	0.906	0.0877		CHSY3,XYLT1,CHSY1,DSEL,HS3ST3A1
Regulation of Cellular Mechanics by Calpain Protease	0.906	0.0877	1	CAPN5,PXN,ITGA3,RRAS,MRAS
Calcium Signaling	0.901	0.0674	2.121	TP63,MYL6,ITPR2,GRIN2C,TNNI3,ATP2A3,TPM1,NFATC4,PNCK,PPP3CA,PRKAR1A,GRIK1
D-myo-inositol (1,4,5)-Trisphosphate Biosynthesis	0.893	0.111		PI4K2A,PLCG2,PLCB1
FLT3 Signaling in Hematopoietic Progenitor Cells	0.891	0.0811	0.816	PIK3C2B,RRAS,MRAS,STAT2,PIK3CB,EIF4E
Dopamine-DARPP32 Feedback in cAMP Signaling	0.888	0.0683	3	KCNJ8,ITPR2,GRIN2C,PLCG2,ADCY6,PLCB1,ATP2A3,PPP3CA,PRKCA,PRKAR1A,KCNJ11
Regulation of Actin-based Motility by Rho	0.887	0.0769	1.633	RAC2,RHOV,ITGA3,RHOG,MYL6,GSN,FNBP1
Methylglyoxal Degradation I	0.877	0.333		HAGH
Ascorbate Recycling (Cytosolic)	0.877	0.333		GSTO2
Inosine-5'-phosphate Biosynthesis II	0.877	0.333		PAICS
Glycerol-3-phosphate Shuttle	0.877	0.333		GPD1
TREM1 Signaling	0.871	0.08	2.449	ICAM1,CCL2,TYROBP,PLCG2,IL1B,ITGAX
Factors Promoting Cardiogenesis in Vertebrates	0.869	0.0761		LRP5,TGFB1,ACVR1,LEF1,BMP10,LRP1,PRKCA
Phenylalanine Degradation IV (Mammalian, via Side Chain)	0.868	0.143		ALDH2,SMOX
Colorectal Cancer Metastasis Signaling	0.867	0.0636	1.732	IL6ST,PIK3C2B,LRP5,RRAS,ADCY6,PGF,RHOV,RHOG,TGFB1,MRAS,LEF1,PIK3CB,LRP1,FNBP1,PRKAR1A
Role of Pattern Recognition Receptors in Recognition of Bacteria and Viruses	0.866	0.0709	1.89	IFIH1,PIK3C2B,C3,LIF,TGFB1,PLCG2,IL1B,PIK3CB,PRKCA
Protein Ubiquitination Pathway	0.863	0.0627		CRYAB,HLA-B,DNAJC12,HSPA6,DNAJC15,DNAJB2,USP44,HSP90B1,PSME1,USP13,HLA-C,PSMB2,PSMB1,PSMA4,DNAJB5,UBE2D3
Fcγ Receptor-mediated Phagocytosis in Macrophages and Monocytes	0.851	0.0753	1.89	RAC2,PXN,PLD2,PTK2B,HCK,PLD6,PRKCA
Chronic Myeloid Leukemia Signaling	0.851	0.0753		PIK3C2B,RRAS,TGFB1,CDKN1A,MRAS,IKBKE,PIK3CB
Role of NANOG in Mammalian Embryonic Stem Cell Pluripotency	0.841	0.0721	1.342	IL6ST,PIK3C2B,LIF,GAB1,RRAS,MRAS,PIK3CB,BMP10
Chondroitin Sulfate Degradation (Metazoa)	0.819	0.133		GM2A,CD44
Role of RIG1-like Receptors in Antiviral Innate Immunity	0.81	0.0889		IFIH1,NFKBIA,IKBKE,TRIM25
Glutathione-mediated Detoxification	0.793	0.1		MGST1,GSTA4,GSTO2
Fatty Acid β-oxidation I	0.793	0.1		SLC27A6,IVD,SDS
Sonic Hedgehog Signaling	0.793	0.1		HKR1,PTCH2,PRKAR1A
4-1BB Signaling in T Lymphocytes	0.763	0.0968		TNFRSF9,NFKBIA,IKBKE
nNOS Signaling in Neurons	0.762	0.0851		CAPN5,GRIN2C,PPP3CA,PRKCA
Uracil Degradation II (Reductive)	0.762	0.25		DPYSL2
Heme Biosynthesis from Uroporphyrinogen-III I	0.762	0.25		FECH
Spermine and Spermidine Degradation I	0.762	0.25		SMOX
5-aminoimidazole Ribonucleotide Biosynthesis I	0.762	0.25		PPAT
Phenylethylamine Degradation I	0.762	0.25		ALDH2
Thymine Degradation	0.762	0.25		DPYSL2
Biotin-carboxyl Carrier Protein Assembly	0.762	0.25		ACACB
Melatonin Degradation II	0.762	0.25		SMOX
RAR Activation	0.76	0.0632		TNIP1,TGFB1,CYP26A1,CSK,RELB,NR2F2,SMAD7,ADCY6,PIK3CB,SMARCD3,PRKCA,PRKAR1A
Activation of IRF by Cytosolic Pattern Recognition Receptors	0.756	0.0781	-0.447	IFIH1,NFKBIA,PPIB,IKBKE,STAT2
Calcium-induced T Lymphocyte Apoptosis	0.756	0.0781	2	CD3G,ITPR2,ATP2A3,PPP3CA,PRKCA
IL-12 Signaling and Production in Macrophages	0.755	0.0667		APOE,PIK3C2B,TGFB1,APOC1,IKBKE,PIK3CB,IL12RB2,CLU,PRKCA
p38 MAPK Signaling	0.753	0.0684	0.378	TGFB1,IL1RL1,MAPT,PLA2G3,IL1B,FAS,IL18RAP,PLA2G12A
γ-linolenate Biosynthesis II (Animals)	0.732	0.118		SLC27A6,CYB5A
Putrescine Degradation III	0.732	0.118		ALDH2,SMOX
Ephrin Receptor Signaling	0.73	0.0632		EPHB6,RAC2,PXN,ITGA3,RRAS,PDGFA,SDC2,SORBS1,GRIN2C,MRAS,PGF
IL-15 Signaling	0.718	0.0758		PIK3C2B,RRAS,MRAS,PIK3CB,IL2RB
GPCR-Mediated Nutrient Sensing in Enteroendocrine Cells	0.711	0.0714		ITPR2,PLCG2,ADCY6,PLCB1,PRKCA,PRKAR1A
G Protein Signaling Mediated by Tubby	0.708	0.0909		PLCG2,MRAS,PLCB1
TR/RXR Activation	0.695	0.0706		PIK3C2B,RAB3B,COL6A3,NCOA2,BCL3,PIK3CB
Differential Regulation of Cytokine Production in Macrophages and T Helper Cells by IL-17A and IL-17F	0.694	0.111		CCL2,IL1B
Tryptophan Degradation X (Mammalian, via Tryptamine)	0.694	0.111		ALDH2,SMOX
Sertoli Cell-Sertoli Cell Junction Signaling	0.687	0.0618		ITGA3,TJP3,RRAS,SORBS1,MRAS,SPTB,TUBA3C/TUBA3D,SPTA1,CLDN9,SPTAN1,PRKAR1A
Inhibition of Angiogenesis by TSP1	0.682	0.0882		SDC2,TGFB1,CD36
Interferon Signaling	0.682	0.0882		IFITM3,IFI35,STAT2
Amyloid Processing	0.676	0.0784		CAPN5,MAPT,BACE2,PRKAR1A
Pentose Phosphate Pathway (Oxidative Branch)	0.675	0.2		H6PD
Tetrahydrofolate Salvage from 5,10-methenyltetrahydrofolate	0.675	0.2		MTHFD1L
Serine Biosynthesis	0.675	0.2		PSAT1
Tetrapyrrole Biosynthesis II	0.675	0.2		ALAS1
Glutamate Degradation III (via 4-aminobutyrate)	0.675	0.2		GAD1
Folate Polyglutamylation	0.675	0.2		MTHFD1L
Synaptic Long Term Depression	0.669	0.0634	1.667	PLA2G16,RRAS,ITPR2,PLCG2,MRAS,PLCB1,PLA2G3,PRKCA,PLA2G12A
Ethanol Degradation IV	0.658	0.105		ALDH2,CAT
IL-17A Signaling in Fibroblasts	0.657	0.0857		NFKBIA,CCL2,IKBKE
Noradrenaline and Adrenaline Degradation	0.657	0.0857		ALDH2,DHRS2,SMOX
Pancreatic Adenocarcinoma Signaling	0.654	0.066	1.633	PIK3C2B,PLD2,TGFB1,CDKN1A,PIK3CB,PLD6,PGF
Systemic Lupus Erythematosus Signaling	0.651	0.0591		CD3G,PIK3C2B,FCGR2C,PTPN6,HLA-C,RRAS,PLCG2,HLA-B,MRAS,IL1B,PIK3CB,NFATC4,HLA-E
G Beta Gamma Signaling	0.649	0.0682		RRAS,PLCG2,ARHGEF6,MRAS,PRKCA,PRKAR1A
Altered T Cell and B Cell Signaling in Rheumatoid Arthritis	0.649	0.0682		SLAMF1,CSF1,TGFB1,RELB,IL1B,FAS
UVB-Induced MAPK Signaling	0.637	0.0755	1	PIK3C2B,PIK3CB,EIF4E,PRKCA
Epithelial Adherens Junction Signaling	0.624	0.0616		MYL6,RRAS,SORBS1,FGFR1,ACVR1,MRAS,TUBA3C/TUBA3D,LEF1,PARD3
Role of IL-17A in Arthritis	0.618	0.0741		PIK3C2B,NFKBIA,CCL2,PIK3CB
Chondroitin Sulfate Biosynthesis	0.618	0.0741		CHSY3,XYLT1,CHSY1,HS3ST3A1
Unfolded protein response	0.618	0.0741		HSP90B1,ERN1,INSIG1,HSPA6
Gαs Signaling	0.615	0.0642	1.89	ADD2,HCK,MRAS,ADCY6,CHRM3,PRKAR1A,ADRB2
Antigen Presentation Pathway	0.61	0.0811		HLA-C,HLA-B,HLA-E
Glycerol Degradation I	0.605	0.167		GPD1
Selenocysteine Biosynthesis II (Archaea and Eukaryotes)	0.605	0.167		PSTK
UDP-N-acetyl-D-glucosamine Biosynthesis II	0.605	0.167		UAP1
Ceramide Degradation	0.605	0.167		ASAH1
Zymosterol Biosynthesis	0.605	0.167		MSMO1
AMPK Signaling	0.602	0.0608	1.134	PIK3C2B,ACACB,MRAS,PIK3CB,PPAT,SMARCD3,ADRA1D,PRKAR1A,ADRB2
Endoplasmic Reticulum Stress Pathway	0.594	0.0952		HSP90B1,ERN1
April Mediated Signaling	0.588	0.0789		NFKBIA,IKBKE,NFATC4
EGF Signaling	0.583	0.0714	2	PIK3C2B,ITPR2,PIK3CB,PRKCA
Salvage Pathways of Pyrimidine Ribonucleotides	0.58	0.0645		CDK18,DAPK1,CMPK2,APOBEC3H,UPP1,MAPK6
Docosahexaenoic Acid (DHA) Signaling	0.568	0.0769		PIK3C2B,IL1B,PIK3CB
Inhibition of Matrix Metalloproteases	0.568	0.0769		SDC2,TIMP1,LRP1
SAPK/JNK Signaling	0.567	0.0638	0.816	RAC2,PIK3C2B,GAB1,RRAS,MRAS,PIK3CB
ErbB2-ErbB3 Signaling	0.566	0.0702		PIK3C2B,RRAS,MRAS,PIK3CB
Pyrimidine Deoxyribonucleotides De Novo Biosynthesis I	0.565	0.0909		DUT,CMPK2
Xenobiotic Metabolism Signaling	0.556	0.0554		PIK3C2B,MGST1,RRAS,GSTA4,GRIP1,HS3ST3A1,HSP90B1,CES1,SMOX,CAT,MRAS,IL1B,PIK3CB,GSTO2,PRKCA
Superpathway of Serine and Glycine Biosynthesis I	0.548	0.143		PSAT1
Superoxide Radicals Degradation	0.548	0.143		CAT
Glycoaminoglycan-protein Linkage Region Biosynthesis	0.548	0.143		XYLT1
Pregnenolone Biosynthesis	0.548	0.143		MICAL1
B Cell Activating Factor Signaling	0.548	0.075		NFKBIA,IKBKE,NFATC4
Thyroid Cancer Signaling	0.548	0.075		RRAS,MRAS,LEF1
Insulin Receptor Signaling	0.547	0.0597		SOCS3,PIK3C2B,GAB1,RRAS,MRAS,PIK3CB,EIF4E,PRKAR1A
Differential Regulation of Cytokine Production in Intestinal Epithelial Cells by IL-17A and IL-17F	0.538	0.087		CCL2,IL1B
Mechanisms of Viral Exit from Host Cells	0.528	0.0732		SH3GL3,CHMP4B,PRKCA
p53 Signaling	0.518	0.0612	-1.342	PIK3C2B,TP63,PLAGL1,CDKN1A,PIK3CB,FAS
Induction of Apoptosis by HIV1	0.518	0.0667	0	SLC25A13,NFKBIA,IKBKE,FAS
Role of JAK1, JAK2 and TYK2 in Interferon Signaling	0.513	0.0833		PTPN6,STAT2
Dopamine Degradation	0.513	0.0833		ALDH2,SMOX
Triacylglycerol Degradation	0.513	0.0833		CES1,LPL
UVC-Induced MAPK Signaling	0.51	0.0714		RRAS,MRAS,PRKCA
Ceramide Signaling	0.503	0.0625	-1.342	PIK3C2B,RRAS,MRAS,SPHK1,PIK3CB
Sphingosine and Sphingosine-1-phosphate Metabolism	0.5	0.125		ASAH1
Histidine Degradation III	0.5	0.125		MTHFD1L
Role of JAK family kinases in IL-6-type Cytokine Signaling	0.489	0.08		IL6ST,SOCS3
Estrogen-Dependent Breast Cancer Signaling	0.489	0.0645		PIK3C2B,RRAS,MRAS,PIK3CB
iNOS Signaling	0.475	0.0682		LY96,NFKBIA,IKBKE
HIF1α Signaling	0.474	0.0588		PIK3C2B,RRAS,MRAS,MAPK6,PIK3CB,PGF
IL-17A Signaling in Airway Cells	0.461	0.0625		PIK3C2B,NFKBIA,IKBKE,PIK3CB
Calcium Transport I	0.458	0.111		ATP2A3
Leucine Degradation I	0.458	0.111		IVD
UDP-N-acetyl-D-galactosamine Biosynthesis II	0.458	0.111		UAP1
Folate Transformations I	0.458	0.111		MTHFD1L
Chondroitin Sulfate Biosynthesis (Late Stages)	0.443	0.0652		CHSY3,CHSY1,HS3ST3A1
Allograft Rejection Signaling	0.433	0.0581		PRF1,HLA-C,HLA-B,FAS,HLA-E
Cdc42 Signaling	0.43	0.0539	0	CD3G,IQGAP2,ITGA3,MYL6,HLA-C,ARHGEF6,HLA-B,PARD3,HLA-E
Superpathway of Cholesterol Biosynthesis	0.425	0.0714		DHCR7,MSMO1
Histidine Degradation VI	0.422	0.1		MICAL1
Cellular Effects of Sildenafil (Viagra)	0.407	0.0543		MYL6,ITPR2,SLC4A11,PLCG2,ADCY6,PLCB1,PRKAR1A
GNRH Signaling	0.407	0.0543	1.89	RRAS,ITPR2,MRAS,ADCY6,PLCB1,PRKCA,PRKAR1A
Hereditary Breast Cancer Signaling	0.407	0.0543		PIK3C2B,RRAS,CDKN1A,MRAS,POLR2H,PIK3CB,SMARCD3
TNFR2 Signaling	0.406	0.069		NFKBIA,IKBKE
Intrinsic Prothrombin Activation Pathway	0.406	0.069		COL1A2,F8
OX40 Signaling Pathway	0.401	0.0562		CD3G,NFKBIA,HLA-C,HLA-B,HLA-E
Pentose Phosphate Pathway	0.39	0.0909		H6PD
Role of p14/p19ARF in Tumor Suppression	0.389	0.0667		PIK3C2B,PIK3CB
Melatonin Signaling	0.388	0.0571	2	PLCG2,PLCB1,PRKCA,PRKAR1A
Corticotropin Releasing Hormone Signaling	0.386	0.0541		ITPR2,PLCG2,ADCY6,PTCH2,PRKCA,PRKAR1A
Androgen Signaling	0.386	0.0541	0.447	AR,NCOA2,MRAS,POLR2H,PRKCA,PRKAR1A
Communication between Innate and Adaptive Immune Cells	0.381	0.0549		HLA-C,HLA-B,IL1B,CCR7,HLA-E
IL-1 Signaling	0.381	0.0549	2	NFKBIA,MRAS,ADCY6,IKBKE,PRKAR1A
Small Cell Lung Cancer Signaling	0.377	0.0563		PIK3C2B,NFKBIA,IKBKE,PIK3CB
Cardiac β-adrenergic Signaling	0.375	0.0526	1	AKAP2,AKAP13,MRAS,ADCY6,ATP2A3,AKAP7,PRKAR1A
Hematopoiesis from Pluripotent Stem Cells	0.373	0.0588		CD3G,LIF,CSF1
Basal Cell Carcinoma Signaling	0.366	0.0556		LEF1,HKR1,BMP10,PTCH2
Hematopoiesis from Multipotent Stem Cells	0.362	0.0833		CSF1
Acyl-CoA Hydrolysis	0.362	0.0833		PPT1
Relaxin Signaling	0.359	0.0519	1.134	PIK3C2B,NFKBIA,MRAS,ADCY6,PIK3CB,RLN3,PRKAR1A
cAMP-mediated signaling	0.359	0.0502	1.134	AKAP2,GABBR2,AKAP13,APLNR,DUSP9,ADCY6,CHRM3,AKAP7,PPP3CA,PRKAR1A,ADRB2
Ephrin B Signaling	0.355	0.0548		EPHB6,RAC2,PXN,MRAS
Circadian Rhythm Signaling	0.34	0.0606		GRIN2C,BHLHE40
Retinol Biosynthesis	0.34	0.0606		CES1,LPL
Ethanol Degradation II	0.34	0.0606		ALDH2,DHRS2
Fatty Acid Activation	0.336	0.0769		SLC27A6
Oleate Biosynthesis II (Animals)	0.336	0.0769		CYB5A
NAD Phosphorylation and Dephosphorylation	0.336	0.0769		ACP5
Histamine Degradation	0.336	0.0769		ALDH2
Glucocorticoid Biosynthesis	0.336	0.0769		CYP17A1
TWEAK Signaling	0.326	0.0588		NFKBIA,IKBKE
Gαi Signaling	0.314	0.05	-0.816	GABBR2,APLNR,RRAS,MRAS,ADCY6,PRKAR1A
Isoleucine Degradation I	0.313	0.0714		SDS
Vitamin-C Transport	0.313	0.0714		GSTO2
Role of JAK2 in Hormone-like Cytokine Signaling	0.312	0.0571		SOCS3,PTPN6
Stearate Biosynthesis I (Animals)	0.312	0.0571		PPT1,SLC27A6
Glutamate Receptor Signaling	0.304	0.0526		GRIN2C,GRIP1,GRIK1
autophagy	0.299	0.0556		WDFY3,SQSTM1
Huntington's Disease Signaling	0.298	0.0478		CAPN5,TGM2,PIK3C2B,PSME1,SH3GL3,CLTCL1,HSPA6,PLCB1,POLR2H,PIK3CB,PRKCA
Androgen Biosynthesis	0.293	0.0667		CYP17A1
Leukotriene Biosynthesis	0.293	0.0667		ALOX5
Methylglyoxal Degradation III	0.293	0.0667		AKR1B1
Tight Junction Signaling	0.289	0.0479		TJP3,MYL6,TGFB1,ARHGEF2,CLDN9,SPTAN1,CNKSR3,PRKAR1A
Agranulocyte Adhesion and Diapedesis	0.287	0.0476		ITGA3,ICAM1,FN1,CCL2,MYL6,CCL24,IL1B,CLDN9,SELPLG
Regulation of eIF4 and p70S6K Signaling	0.284	0.0479	1.342	PIK3C2B,ITGA3,EIF1,RRAS,MRAS,PIK3CB,EIF4E
Wnt/β-catenin Signaling	0.277	0.0473	-0.707	GJA1,LRP5,TGFB1,ACVR1,CD44,NR5A2,LEF1,LRP1
Granzyme B Signaling	0.274	0.0625		PRF1
Fatty Acid α-oxidation	0.274	0.0625		ALDH2
Oxidative Ethanol Degradation III	0.274	0.0625		ALDH2
Mitochondrial L-carnitine Shuttle Pathway	0.256	0.0588		SLC27A6
Methionine Degradation I (to Homocysteine)	0.256	0.0588		SUV39H2
Role of PKR in Interferon Induction and Antiviral Response	0.252	0.05		NFKBIA,IKBKE
PCP pathway	0.248	0.0476		SDC2,SDC3,PRICKLE1
HIPPO signaling	0.244	0.0465		DLG5,YWHAB,CD44,PARD3
Valine Degradation I	0.24	0.0556		SDS
D-myo-inositol (1,4,5)-trisphosphate Degradation	0.24	0.0556		INPP5J
Pyridoxal 5'-phosphate Salvage Pathway	0.24	0.0469		CDK18,DAPK1,MAPK6
Serotonin Degradation	0.24	0.0469		ALDH2,DHRS2,SMOX
GADD45 Signaling	0.226	0.0526		CDKN1A
1D-myo-inositol Hexakisphosphate Biosynthesis II (Mammalian)	0.226	0.0526		INPP5J
D-myo-inositol (1,3,4)-trisphosphate Biosynthesis	0.226	0.0526		INPP5J
Cysteine Biosynthesis III (mammalia)	0.226	0.0526		SUV39H2
Cardiomyocyte Differentiation via BMP Receptors	0.212	0.05		BMP10
Granzyme A Signaling	0.212	0.05		PRF1

## Sheet: TableS2
Table S2. Functional annotation of genes that changed transcription upon BORIS downregulation in K562 cells.
Categories	Diseases or Functions Annotation	p-Value	Predicted Activation State	Activation z-score	Notes	Molecules	# Molecules
Cancer, Organismal Injury and Abnormalities	Cancer	1.35e-26	Increased	2.416		AAK1,ABCA3,ABCG2,ABLIM3,ABTB1,ABTB2,ACACB,ACAP1,ACE,ACP5,ACTL8,ACTL9,ACTR1B,ACVR1,ACVRL1,ADAM19,ADAMTS14,ADCY6,ADD2,ADNP,ADPRHL1,ADRA1D,ADRB2,AHNAK,AHSP,AKAP13,AKAP2,AKAP7,AKR1B1,ALAS1,ALDH2,ALKBH7,ALOX5,ALX1,AMHR2,AMIGO2,ANGPTL4,ANKHD1/ANKHD1-EIF4EBP3,ANKRD17,ANKRD33,ANKRD52,ANXA6,AP1S2,APBA2,APBB3,APLNR,APOBEC3H,APOBR,APOC1,APOE,AQP2,AR,ARAP3,AREG,ARHGAP15,ARHGAP22,ARHGAP25,ARHGDIB,ARHGEF18,ARH…	859
Cancer, Organismal Injury and Abnormalities	neoplasia of epithelial tissue	1.27e-25		0.27		AAK1,ABCA3,ABCG2,ABLIM3,ABTB2,ACACB,ACE,ACP5,ACTL8,ACTL9,ACVR1,ACVRL1,ADAM19,ADAMTS14,ADCY6,ADD2,ADNP,ADPRHL1,ADRA1D,ADRB2,AHNAK,AKAP13,AKAP2,AKAP7,AKR1B1,ALAS1,ALDH2,ALKBH7,ALOX5,ALX1,AMHR2,AMIGO2,ANGPTL4,ANKHD1/ANKHD1-EIF4EBP3,ANKRD17,ANKRD52,AP1S2,APBA2,APLNR,APOBEC3H,APOBR,APOE,AQP2,AR,ARAP3,AREG,ARHGAP15,ARHGAP22,ARHGAP25,ARHGDIB,ARHGEF18,ARHGEF2,ARHGEF25,ARHGEF3,ARHGEF40,ARHGEF6,ARNTL2,ASAH…	748
Cancer, Organismal Injury and Abnormalities	malignant solid tumor	1.43e-25		0.496		AAK1,ABCA3,ABCG2,ABLIM3,ABTB1,ABTB2,ACACB,ACAP1,ACE,ACP5,ACTL8,ACTL9,ACTR1B,ACVR1,ACVRL1,ADAM19,ADAMTS14,ADCY6,ADD2,ADNP,ADPRHL1,ADRA1D,ADRB2,AHNAK,AHSP,AKAP13,AKAP2,AKAP7,AKR1B1,ALAS1,ALDH2,ALKBH7,ALOX5,ALX1,AMHR2,AMIGO2,ANGPTL4,ANKHD1/ANKHD1-EIF4EBP3,ANKRD17,ANKRD33,ANKRD52,AP1S2,APBA2,APBB3,APLNR,APOBEC3H,APOBR,APOE,AQP2,AR,ARAP3,AREG,ARHGAP15,ARHGAP22,ARHGAP25,ARHGDIB,ARHGEF18,ARHGEF2,ARHGEF2…	836
Cancer, Organismal Injury and Abnormalities	epithelial cancer	1.76e-25		0.831		AAK1,ABCA3,ABCG2,ABLIM3,ABTB2,ACACB,ACE,ACP5,ACTL8,ACTL9,ACVR1,ACVRL1,ADAM19,ADAMTS14,ADCY6,ADD2,ADNP,ADPRHL1,ADRA1D,ADRB2,AHNAK,AKAP13,AKAP2,AKAP7,AKR1B1,ALAS1,ALDH2,ALKBH7,ALOX5,ALX1,AMHR2,AMIGO2,ANGPTL4,ANKHD1/ANKHD1-EIF4EBP3,ANKRD17,ANKRD52,AP1S2,APBA2,APLNR,APOBEC3H,APOBR,APOE,AQP2,AR,ARAP3,AREG,ARHGAP15,ARHGAP22,ARHGAP25,ARHGEF18,ARHGEF2,ARHGEF25,ARHGEF3,ARHGEF40,ARHGEF6,ARNTL2,ASAH1,ASAP2,…	738
Cellular Movement	cell movement	1.37e-24	Increased	3.815		ACP5,ACVR1,ACVRL1,ADAM19,ADRB2,AHNAK,AKR1B1,ALOX5,ANGPTL4,APLNR,APOE,AR,ARAP3,AREG,ARHGAP22,ARHGDIB,ARHGEF6,ASAP2,ASB2,BHLHE40,BMP10,BRINP3,C3,C5AR2,CAPG,CARD9,CAT,CCL2,CCL24,CCR7,CCRL2,CD24,CD36,CD44,CD48,CD99L2,CDC42EP4,CDKN1A,CEACAM1,CES1,CFH,CHI3L1,CHRD,CHRM3,CLCN4,CLEC11A,CLU,CNTNAP2,COL7A1,CRIP2,CRYAB,CSF1,CSF3R,CSK,CTSB,CTSH,CTSL,CYP26A1,DDIT4,DOCK10,DOCK8,DPYSL2,DST,EFEMP1,EHF,ELF3,EMILIN…	249
Cellular Movement	migration of cells	6.23e-24	Increased	3.727		ACP5,ACVR1,ACVRL1,ADAM19,ADRB2,AHNAK,ALOX5,ANGPTL4,APOE,AR,ARAP3,AREG,ARHGDIB,ARHGEF6,ASAP2,ASB2,BHLHE40,BMP10,BRINP3,C3,C5AR2,CAPG,CARD9,CAT,CCL2,CCL24,CCR7,CCRL2,CD24,CD36,CD44,CD48,CD99L2,CDKN1A,CEACAM1,CES1,CFH,CHI3L1,CHRD,CHRM3,CLCN4,CLEC11A,CLU,CNTNAP2,COL7A1,CRIP2,CRYAB,CSF1,CSF3R,CSK,CTSB,CTSH,CTSL,CYP26A1,DDIT4,DOCK10,DOCK8,DPYSL2,EHF,EMILIN2,EPAS1,EREG,ETV6,FAS,FGF13,FGF2,FGFR1,FGFR1OP,…	229
Cellular Growth and Proliferation	proliferation of cells	1.97e-22	Increased	2.195		ABCG2,ABTB1,ACE,ACVR1,ACVRL1,ADCY6,ADD2,ADNP,ADRA1D,ADRB2,AHNAK,AKAP13,AKR1B1,ALOX5,ALX1,ANGPTL4,ANXA6,APBA2,APLNR,APOE,AQP2,AR,AREG,ARHGDIB,ARHGEF2,ARHGEF25,ARHGEF6,ARNTL2,ASAH1,ASB2,BCL3,BCL6,BEX2,BHLHE40,BMP10,BNIP3,BRINP3,C10orf54,C3,CAT,CCL2,CCL24,CCR7,CD109,CD164,CD24,CD300A,CD320,CD36,CD3G,CD44,CD48,CD84,CDKN1A,CDKN1C,CEACAM1,CHI3L1,CHRD,CHRM3,CISD2,CLEC11A,CLU,COL14A1,COL1A2,COL6A3,COPS2,…	368
Cancer, Organismal Injury and Abnormalities	abdominal neoplasm	5.31e-22		0.565		AAK1,ABCA3,ABCG2,ABLIM3,ABTB2,ACACB,ACE,ACP5,ACTL8,ACTL9,ACVR1,ACVRL1,ADAM19,ADAMTS14,ADCY6,ADD2,ADNP,ADPRHL1,ADRA1D,ADRB2,AHNAK,AKAP13,AKAP2,AKAP7,AKR1B1,ALAS1,ALDH2,ALKBH7,ALOX5,ALX1,AMHR2,AMIGO2,ANGPTL4,ANKHD1/ANKHD1-EIF4EBP3,ANKRD17,ANKRD52,AP1S2,APBA2,APLNR,APOBEC3H,APOBR,APOC1,APOE,AQP2,AR,ARAP3,AREG,ARHGAP15,ARHGAP22,ARHGAP25,ARHGDIB,ARHGEF18,ARHGEF2,ARHGEF25,ARHGEF3,ARHGEF40,ARHGEF6,ARNTL…	726
Cancer, Organismal Injury and Abnormalities	abdominal cancer	1.12e-20		0.066		AAK1,ABCA3,ABCG2,ABLIM3,ABTB2,ACACB,ACE,ACP5,ACTL8,ACTL9,ACVR1,ACVRL1,ADAM19,ADAMTS14,ADCY6,ADD2,ADNP,ADPRHL1,ADRA1D,ADRB2,AHNAK,AKAP13,AKAP2,AKAP7,AKR1B1,ALAS1,ALDH2,ALKBH7,ALOX5,ALX1,AMHR2,AMIGO2,ANGPTL4,ANKHD1/ANKHD1-EIF4EBP3,ANKRD17,ANKRD52,AP1S2,APBA2,APLNR,APOBEC3H,APOBR,APOC1,APOE,AQP2,AR,ARAP3,AREG,ARHGAP15,ARHGAP22,ARHGAP25,ARHGDIB,ARHGEF18,ARHGEF2,ARHGEF25,ARHGEF3,ARHGEF40,ARHGEF6,ARNTL…	717
Cell-To-Cell Signaling and Interaction	activation of cells	3.37e-19		1.534		ACE,ACVRL1,AHNAK,APOE,AREG,B3GNT6,BCL3,BHLHE40,C10orf54,C3,CARD9,CCL2,CCR7,CD24,CD300A,CD36,CD3G,CD44,CD48,CD84,CDKN1A,CEACAM1,CFH,CHI3L1,CLEC11A,COL25A1,CRYAB,CSF1,CSK,CTSH,CTSL,DDIT4,DOK3,DUSP3,EGR3,ERN1,FAS,FGF2,FGFR1,FN1,GJA1,GRN,HCK,HLA-C,HSP90B1,ICAM1,ICOSLG/LOC102723996,ID3,IFI16,IL10RA,IL12RB2,IL16,IL18RAP,IL1B,IL1RL1,IL2RB,IL4R,IL6ST,ITGA2B,ITGA3,ITGAM,ITGAX,ITGB3,KCNMA1,KIT,LAPTM5,let-7…	135
Cancer, Gastrointestinal Disease, Organismal Injury and Abnormalities	digestive organ tumor	1.66e-18		0.766		ABCA3,ABCG2,ABLIM3,ABTB2,ACACB,ACE,ACTL8,ACTL9,ACVR1,ACVRL1,ADAM19,ADAMTS14,ADD2,ADNP,ADRA1D,ADRB2,AHNAK,AKAP13,AKAP2,AKAP7,AKR1B1,ALAS1,ALDH2,ALKBH7,ALOX5,ALX1,AMHR2,AMIGO2,ANGPTL4,ANKHD1/ANKHD1-EIF4EBP3,ANKRD17,APBA2,APLNR,APOBEC3H,APOBR,APOC1,APOE,AR,ARAP3,AREG,ARHGAP22,ARHGAP25,ARHGEF18,ARHGEF2,ARHGEF25,ARHGEF3,ARHGEF40,ARHGEF6,ARNTL2,ASAH1,ASAP2,ASB2,ASB9,ATAD3B,ATG16L2,ATP1B4,AVEN,B3GNT6,B4…	633
Cancer, Gastrointestinal Disease, Organismal Injury and Abnormalities	digestive system cancer	1.77e-18		0.663		ABCA3,ABCG2,ABLIM3,ABTB2,ACACB,ACE,ACTL8,ACTL9,ACVR1,ACVRL1,ADAM19,ADAMTS14,ADD2,ADNP,ADRA1D,ADRB2,AHNAK,AKAP13,AKAP2,AKAP7,AKR1B1,ALAS1,ALDH2,ALKBH7,ALOX5,ALX1,AMHR2,AMIGO2,ANGPTL4,ANKHD1/ANKHD1-EIF4EBP3,ANKRD17,APBA2,APLNR,APOBEC3H,APOBR,APOC1,APOE,AR,ARAP3,AREG,ARHGAP22,ARHGAP25,ARHGEF18,ARHGEF2,ARHGEF25,ARHGEF3,ARHGEF40,ARHGEF6,ARNTL2,ASAH1,ASAP2,ASB2,ASB9,ATAD3B,ATG16L2,ATP1B4,AVEN,B3GNT6,B4…	630
Cardiovascular System Development and Function, Organismal Development	angiogenesis	1.98e-18	Increased	3.88		ACVR1,ACVRL1,ADRB2,AKR1B1,ANGPTL4,ANKRD17,AP1S2,APOE,ARAP3,BMP10,C3,CAT,CCL2,CCL24,CCR7,CD36,CD44,CDKN1A,CEACAM1,CHI3L1,CISD2,COL15A1,COL1A2,COL5A1,CRYAB,CSF1,CSK,CTSB,CTSH,DHCR7,ECM1,EGR3,EHD4,EPAS1,EPHX2,EREG,ERN1,ETV6,FAS,FGF13,FGF2,FGFR1,FLNB,FLT1,FN1,GAB1,GJA1,GRN,GSN,HCK,HES1,ICAM1,ID3,IL1B,IL4R,IL6ST,ITGAM,ITGB3,KCNMA1,KIT,L1CAM,LAMA4,LEF1,let-7,LGALS1,LGALS3,LIF,LOXL2,LRG1,LRP1,LRP5,LTBP1…	125
Cellular Movement	cell movement of blood cells	8.9e-18	Increased	3.731		ADRB2,AKR1B1,ALOX5,APOE,AR,ARAP3,ARHGEF6,ASB2,C3,C5AR2,CAPG,CARD9,CAT,CCL2,CCL24,CCR7,CCRL2,CD36,CD44,CD48,CD99L2,CDKN1A,CEACAM1,CES1,CFH,CHI3L1,CLEC11A,CLU,CRYAB,CSF1,CSF3R,CSK,CTSB,DOCK8,DPYSL2,EPAS1,ETV6,FAS,FGF2,FGFR1,FLT1,FN1,GAL3ST1,GBA,GJA1,GPR132,GRN,GSN,HCK,HCLS1,HDC,ICAM1,ICOSLG/LOC102723996,IL10RA,IL16,IL1B,IL1RL1,IL2RB,IL4R,IL6ST,ITGA2B,ITGA3,ITGAM,ITGAX,ITGB3,KIT,LGALS1,LGALS3,LIF,LI…	122
Cardiovascular System Development and Function	development of cardiovascular system	1.31e-17	Increased	4.349		ACVR1,ACVRL1,ADAM19,ADRB2,AKAP13,AKR1B1,ANGPTL4,ANKRD17,AP1S2,APLNR,APOE,ARAP3,BCL6,BMP10,C3,CAT,CCL2,CCL24,CCR7,CD36,CD44,CDKN1A,CEACAM1,CHI3L1,CISD2,COL15A1,COL1A2,COL5A1,CRYAB,CSF1,CSF3R,CSK,CTSB,CTSH,CYP26A1,DHCR7,ECM1,EGR3,EHD4,EPAS1,EPHX2,EREG,ERN1,ETV6,FAS,FGF13,FGF2,FGFR1,FGFRL1,FLNB,FLT1,FMNL2,FN1,GAB1,GJA1,GRN,GSN,HCK,HES1,ICAM1,ID3,IL1B,IL4R,IL6ST,IL7R,ITGAM,ITGB3,KCNJ8,KCNMA1,KIT,L1CA…	144
Cellular Function and Maintenance	function of leukocytes	1.57e-17	Increased	2.117		ADRB2,AHNAK,AKAP13,ALOX5,APOE,ARHGDIB,ARHGEF6,BCL3,BCL6,BHLHE40,C3,C5AR2,CAPG,CARD9,CCL2,CCR7,CCRL2,CD300A,CD36,CD3G,CD44,CD84,CEACAM1,CHI3L1,CSF1,DOCK8,ECM1,EMR1,FLT1,GDF15,GJA1,GRN,GSN,HCK,HCLS1,HLA-E,ICAM1,ICOSLG/LOC102723996,ID3,IFI30,IFIH1,IL10RA,IL12RB2,IL13RA1,IL16,IL18RAP,IL1B,IL1RL1,IL4R,ITGAM,ITGB3,KIT,LGALS1,LGALS3,LY96,mir-146,NFKBIA,NLRX1,PDCD1,PLAT,PLAU,PLAUR,PLCG2,PLD2,PRF1,PTK2B,P…	87
Cell Death and Survival	apoptosis	1.63e-17		-0.348		ABCG2,ACE,ADCY6,ADNP,ADRA1D,ADRB2,AKR1B1,ALDH2,ALOX5,AMIGO2,ANGPTL4,APBB3,APOE,APOL6,AQP2,AR,AREG,ARHGDIB,ARHGEF3,ARHGEF6,ASAH1,ASB2,AVEN,B4GALNT1,BCL3,BCL6,BEX2,BHLHE40,BMP10,BNIP3,C3,CARD9,CAT,CCDC80,CCL2,CCL24,CCR7,CD164,CD24,CD36,CD44,CD48,CD53,CDC42EP3,CDKN1A,CDKN1C,CEACAM1,CECR2,CFH,CHI3L1,CLEC11A,CLU,COL25A1,CRYAB,CSF1,CSF3R,CSK,CSRNP1,CTSB,CTSH,CTSL,CUL9,CYB5A,DAP,DAPK1,DDAH2,DDIT4,DES,DH…	272
Cardiovascular Disease	vascular disease	1.82e-17	Increased	3.006		ABCG2,ACE,ACVRL1,ADAM19,ADD2,ADRA1D,ADRB2,AKAP13,ALOX5,APOC1,APOE,AR,ARHGDIB,ASIC4,BCL6,BEX4,C3,CA2,CAPG,CCL2,CD36,CD44,CD53,CDKN1A,CEACAM1,CFH,CFI,CHI3L1,CKAP4,CLU,COL1A2,CPVL,CRYAB,CSF1,CTSB,CTSL,DNAJB5,EPAS1,EPHX2,ERN1,F8,FAS,FHL1,FLT1,FN1,FOSB,FTH1,GABRA2,GABRE,GABRG1,GDF15,GJA1,GPX3,GRIN2C,GSN,HBB,HCK,HCLS1,HEBP2,HFE,ICAM1,IDH2,IFI30,IGFBP5,IL1B,IL1RL1,IQGAP2,ITGA2B,ITGAM,ITGAX,ITGB3,KCNJ8,K…	131
Cellular Movement	migration of blood cells	1.92e-17	Increased	3.815		ADRB2,ALOX5,APOE,AR,ARAP3,ARHGEF6,ASB2,C3,C5AR2,CAPG,CARD9,CAT,CCL2,CCL24,CCR7,CCRL2,CD36,CD44,CD48,CD99L2,CDKN1A,CEACAM1,CES1,CFH,CHI3L1,CLEC11A,CLU,CRYAB,CSF1,CSF3R,CSK,CTSB,DOCK8,DPYSL2,EPAS1,ETV6,FAS,FGF2,FGFR1,FLT1,FN1,GAL3ST1,GBA,GJA1,GPR132,GRN,GSN,HCK,HCLS1,HDC,ICAM1,ICOSLG/LOC102723996,IL10RA,IL16,IL1B,IL1RL1,IL2RB,IL4R,IL6ST,ITGA2B,ITGA3,ITGAM,ITGAX,ITGB3,KIT,LGALS1,LGALS3,LIF,LITAF,LRP…	121
Cellular Function and Maintenance	function of blood cells	2.08e-17	Increased	2.117		ADD2,ADRB2,AHNAK,AKAP13,ALOX5,APOE,ARHGDIB,ARHGEF6,BCL3,BCL6,BHLHE40,C3,C5AR2,CAPG,CARD9,CCL2,CCR7,CCRL2,CD300A,CD36,CD3G,CD44,CD84,CDKN1A,CEACAM1,CHI3L1,CSF1,DOCK8,ECM1,EMR1,FLT1,GDF15,GJA1,GRN,GSN,HCK,HCLS1,HLA-E,ICAM1,ICOSLG/LOC102723996,ID3,IFI30,IFIH1,IL10RA,IL12RB2,IL13RA1,IL16,IL18RAP,IL1B,IL1RL1,IL4R,ITGA2B,ITGAM,ITGB3,KIT,LGALS1,LGALS3,LY96,mir-146,NFKBIA,NLRX1,PDCD1,PLAT,PLAU,PLAUR,PLCG…	92
Cellular Movement, Immune Cell Trafficking	leukocyte migration	4.39e-17	Increased	3.9		ADRB2,ALOX5,APOE,AR,ARAP3,ARHGEF6,ASB2,C3,C5AR2,CAPG,CARD9,CAT,CCL2,CCL24,CCR7,CCRL2,CD36,CD44,CD48,CD99L2,CDKN1A,CEACAM1,CES1,CFH,CHI3L1,CLEC11A,CLU,CRYAB,CSF1,CSF3R,CSK,CTSB,DOCK8,DPYSL2,EPAS1,ETV6,FAS,FGF2,FGFR1,FLT1,FN1,GAL3ST1,GBA,GPR132,GRN,GSN,HCK,HCLS1,HDC,ICAM1,ICOSLG/LOC102723996,IL10RA,IL16,IL1B,IL1RL1,IL2RB,IL4R,IL6ST,ITGA2B,ITGA3,ITGAM,ITGAX,ITGB3,KIT,LGALS1,LGALS3,LIF,LITAF,LRP1,LY9…	120
Cell Death and Survival	cell death	4.89e-17		0.845		AAK1,ABCA3,ABCG2,ACE,ACVRL1,ADCY6,ADD2,ADNP,ADRA1D,ADRB2,AKR1B1,ALDH2,ALOX5,AMIGO2,ANGPTL4,APBB3,APOE,APOL6,AQP2,AR,ARAP3,AREG,ARHGDIB,ARHGEF2,ARHGEF3,ARHGEF6,ASAH1,ASB2,AVEN,B4GALNT1,BCL3,BCL6,BEX2,BHLHE40,BMP10,BNIP3,C3,CARD9,CAT,CCDC80,CCL2,CCL24,CCR7,CD164,CD24,CD300A,CD36,CD3G,CD44,CD48,CD53,CDC42EP3,CDHR1,CDKN1A,CDKN1C,CEACAM1,CECR2,CES1,CFH,CFI,CHI3L1,CHMP4B,CHRD,CHSY1,CISD2,CLEC11A,CLU,CO…	325
Cellular Development	differentiation of cells	1.61e-16	Increased	2.766		ABCG2,ACE,ACTR1B,ACVR1,ACVRL1,ADCY6,ADD2,ADRB2,ALOX5,ANKRD17,ANXA6,APLNR,APOE,AR,AREG,ARHGEF25,ARHGEF3,ASAH1,ASB2,B4GALNT1,BCL3,BCL6,BEX2,BHLHE40,BNIP3,BRINP3,C10orf54,C3,CA2,CAPZB,CAT,CCDC80,CCL2,CCR7,CCRN4L,CD109,CD164,CD300A,CD36,CD3G,CD44,CDKN1A,CEACAM1,CES1,CHI3L1,CHRD,CLEC11A,CLU,CNTNAP2,COL25A1,CSF1,CSF3R,CSRP1,CTDSPL,CTSB,CYP26A1,DDIT4,DES,DHCR7,DHH,DIXDC1,DLG5,DLK1,DLL3,DPYSL2,DUSP5,EFEM…	237
Inflammatory Response	inflammation of organ	1.74e-16	Decreased	-2.887		ABCG2,ACE,ADD2,AHNAK,ALDH2,ALOX5,APOE,AREG,B3GNT6,BCL3,BCL6,BHLHE40,C10orf54,C3,C5AR2,CA1,CA2,CAPG,CAPZB,CARD9,CAT,CCL2,CCR7,CD24,CD36,CD44,CDKN1A,CEACAM1,CFH,CHRM3,CLU,COL1A2,CPVL,CSF1,CSK,CTSB,CTSL,CYP17A1,DPYSL2,EIF1,ELF3,EMR1,EPAS1,EPHB6,EREG,FAIM,FAS,FCGR2C,FGFR1,FLT1,GABBR2,GPD1,GSN,HBB,HCK,HDC,HLA-C,HLA-E,HSP90B1,ICAM1,ICOSLG/LOC102723996,ID3,IFI27,IFI30,IFIH1,IKBKE,IL10RA,IL12RB2,IL16,IL1…	143
Cancer, Organismal Injury and Abnormalities, Reproductive System Disease	genital tumor	3.12e-16		-0.164		AAK1,ABCA3,ABCG2,ABLIM3,ACACB,ACE,ACP5,ACVR1,ADAM19,ADCY6,ADNP,ADRA1D,ADRB2,AHNAK,AKAP2,AKR1B1,ALAS1,ALKBH7,ALOX5,AMHR2,ANKRD52,AP1S2,APBA2,APOBR,APOE,AR,ARAP3,ARHGAP15,ARHGDIB,ARHGEF6,ARNTL2,ATAD3B,ATP2A3,BAZ2B,BCL6,BCORL1,BHLHE40,C3,CA1,CA2,CA8,CAMSAP2,CAPN5,CATSPERB,CCDC80,CCL2,CCR7,CD109,CD24,CD44,CD84,CD99L2,CDC42EP3,CDKN1A,CEACAM1,CECR2,CES1,CES4A,CFH,CFI,CHI3L1,CHRM3,CILP,CISD2,CLDN9,CLEC3…	379
Cancer, Organismal Injury and Abnormalities	breast or ovarian cancer	5.02e-16		0.114		ABCA3,ABCG2,ACACB,ACP5,ADAMTS14,ADNP,ADRB2,AKAP13,AKAP2,AKR1B1,ALKBH7,APOBR,APOE,AR,AREG,ARHGDIB,ARHGEF2,ATAD3B,BCAM,BCL6,BEX2,BHLHE40,CAT,CCL2,CCR7,CD24,CD44,CDKN1A,CES1,CFH,CHI3L1,CHRM3,CLEC3B,CLTCL1,CLU,CMPK2,CNTNAP3B,COL15A1,COL1A2,CRISPLD1,CRYAB,CSF3R,CTDSPL,CUL9,CYP17A1,CYTH4,DDIT4,DGKG,DHCR7,DIXDC1,DLG5,DOCK8,ECM1,EFHC2,EGFLAM,EIF1,EIF4E,ELF3,EN1,EPHB6,EPHX2,ETFA,F8,FAM174B,FAM198B,FAS,FCG…	206
Immunological Disease	systemic autoimmune syndrome	7.54e-16		0.574		ACE,ADRB2,AKAP13,ALDH2,ALOX5,APOE,AR,AREG,ARHGAP15,ARHGDIB,ARHGEF6,BCL6,C3,C6orf47,CA1,CA2,CAPSL,CAT,CCL2,CCL24,CCR7,CCRL2,CD24,CD300A,CD36,CD3G,CD44,CD84,CD99L2,CEACAM1,CFH,CHCHD2,CHI3L1,CLU,COL1A2,COL7A1,CRISP3,CSF1,CSF3R,CTSB,ECHDC1,EGR3,EPHX2,FAS,FCGR2C,FGF2,FGFR1OP,FOSB,FTH1,GABRA2,GABRE,GABRG1,GALNT2,GBP4,GLIPR2,GRN,GSN,GYPA,HCK,HCLS1,HLA-B,HLA-C,HSP90B1,ICAM1,ICOSLG/LOC102723996,IFI16,IFIH…	132
Cancer, Organismal Injury and Abnormalities, Reproductive System Disease	mammary tumor	7.8e-16		-0.229		ABCG2,ACACB,ACP5,ADAMTS14,ADRB2,AKAP13,AKR1B1,ALX1,APOBR,APOE,AR,AREG,ARHGDIB,ARHGEF2,ATAD3B,BCAM,BCL6,BEX2,BHLHE40,CAT,CCL2,CCR7,CD24,CD3G,CD44,CDKN1A,CES1,CHI3L1,CHRM3,CISD2,CLTCL1,CLU,CMPK2,CNTNAP3B,COL1A2,COPS2,CRISPLD1,CRYAB,CSF1,CSF3R,CTDSPL,CUL9,CYP17A1,CYTH4,DDIT4,DGKG,DHCR7,DIXDC1,DLG5,ECM1,EFHC2,EIF1,EIF4E,ELF3,EN1,EPHX2,ETFA,F8,FAM174B,FAM198B,FAS,FCGR2C,FGF2,FGFR1,FGFR4,FLNB,FLT1,FMNL…	182
Cellular Assembly and Organization, Cellular Function and Maintenance	organization of cytoskeleton	8.04e-16	Increased	3.128		ABLIM3,ACAP1,ACE,ACVRL1,ADCY6,ADNP,AKAP2,AMHR2,ANGPTL4,APOE,AR,ARAP3,AREG,ARHGDIB,ARHGEF18,ARHGEF2,ARHGEF25,ARHGEF6,AURKC,BCL6,CAMSAP2,CAPG,CAPZB,CCDC64,CCL2,CCL24,CCR7,CD44,CDC42EP4,CDK18,CDKN1A,CKAP4,CLU,CNTNAP2,COL25A1,CRYAB,CSF1,CSK,CSRP1,DAPK1,DES,DGKG,DHH,DIXDC1,DLG5,DPYSL2,DST,DUSP9,EGR3,EPB41L2,EPHB6,EPHX2,ERN1,FAS,FEZ1,FGF13,FGF2,FGFR1,FGFR1OP,FLNB,FLT1,FMNL2,FN1,FNBP1,GAB1,GAL,GDF15,GJA…	163
Cancer, Organismal Injury and Abnormalities	head and neck neoplasia	1.1e-15		-1.994		ACTR1B,ADAM19,ADAMTS14,ADRA1D,ADRB2,AKAP13,AKAP2,AKR1B1,ALDH2,ALOX5,ALX1,APOBEC3H,ARHGAP15,ARHGEF2,ARHGEF25,ATAD3B,B3GNT6,BAZ2B,BCL3,BCORL1,BRINP3,C10orf54,C1orf229,C3,CALN1,CAPN5,CCR7,CD109,CD24,CD320,CD44,CD48,CDKN1A,CES1,CFH,CFI,CHI3L1,CHRD,CHRM3,CHSY3,CILP,CKAP4,CLEC3B,CLIP2,CLU,CMPK2,CNTNAP2,CNTNAP3B,COBL,COL14A1,COL15A1,COPS2,CPZ,CRYAB,CTAG2,CTCFL,CTSB,CTSH,CUL9,DAPK1,DHRS4L2,DOCK11,DOCK8,D…	231
Cancer, Organismal Injury and Abnormalities	breast or colorectal cancer	1.17e-15		0.322		ABCG2,ABLIM3,ACACB,ACP5,ACTL8,ACTL9,ACVRL1,ADAMTS14,ADD2,ADNP,ADRA1D,ADRB2,AHNAK,AKAP13,AKAP7,AKR1B1,ALAS1,ALDH2,ALOX5,ALX1,AMIGO2,ANGPTL4,ANKHD1/ANKHD1-EIF4EBP3,ANKRD17,APBA2,APLNR,APOBR,APOC1,APOE,AR,ARAP3,AREG,ARHGAP22,ARHGAP25,ARHGDIB,ARHGEF2,ARHGEF25,ARHGEF3,ARHGEF40,ASAP2,ASB2,ATAD3B,B3GNT6,B4GALNT1,BAZ2B,BCAM,BCL6,BCORL1,BEX2,BEX4,BHLHE40,BMP10,BRINP3,C10orf35,C10orf54,C9orf131,CA2,CAMSAP2…	444
Cancer, Organismal Injury and Abnormalities	urogenital cancer	1.46e-15		-0.817		AAK1,ABCA3,ABCG2,ABLIM3,ACACB,ACE,ACP5,ACVR1,ADAM19,ADAMTS14,ADCY6,ADNP,ADPRHL1,ADRB2,AHNAK,AKAP13,AKAP2,ALAS1,ALKBH7,ALOX5,ANKRD52,AP1S2,APBA2,APOBEC3H,APOBR,APOE,AQP2,AR,ARAP3,ARHGAP15,ARHGDIB,ARHGEF6,ARNTL2,ATAD3B,ATP2A3,BAZ2B,BCL6,BCORL1,BHLHE40,C3,CA1,CA2,CA8,CAMSAP2,CAPN5,CATSPERB,CCDC80,CCL2,CCR7,CD109,CD24,CD44,CD48,CD53,CD84,CD99L2,CDC42EP3,CDHR1,CDKN1A,CEACAM1,CECR2,CES1,CES4A,CFH,CFI,C…	407
Cellular Movement, Hematological System Development and Function, Immune Cell Trafficking	cell movement of myeloid cells	1.74e-15	Increased	2.845		ALOX5,APOE,AR,ARAP3,C3,C5AR2,CAPG,CCL2,CCL24,CCR7,CD36,CD44,CD48,CDKN1A,CEACAM1,CES1,CFH,CLEC11A,CRYAB,CSF1,CSF3R,CSK,CTSB,EPAS1,FAS,FLT1,FN1,GAL3ST1,GBA,GRN,GSN,HCK,ICAM1,IL16,IL1B,IL1RL1,IL2RB,IL4R,IL6ST,ITGAM,ITGAX,ITGB3,LGALS1,LGALS3,LITAF,LRP1,MYO1F,NEO1,NFKBIA,PAEP,PDCD1,PGF,PIK3CB,PLAT,PLAU,PLAUR,PRKCA,PRSS3,PTGES,PTK2B,PTPN6,PTPRJ,RAB27A,RAC2,REN,SELPLG,SERPINB1,SERPINE1,SIGLEC8,SLIT2,SMA…	82
Cardiovascular System Development and Function, Organismal Development	vasculogenesis	2e-15	Increased	4.258		ACVR1,ACVRL1,AKR1B1,ANGPTL4,ANKRD17,AP1S2,APOE,C3,CAT,CCL2,CCL24,CCR7,CD36,CD44,CDKN1A,CEACAM1,CISD2,COL15A1,CRYAB,CSF1,CTSB,ECM1,EGR3,EHD4,EPAS1,EPHX2,ERN1,ETV6,FAS,FGF13,FGF2,FGFR1,FLT1,FN1,GAB1,GJA1,GRN,GSN,HES1,ICAM1,ID3,IL1B,IL4R,IL6ST,ITGAM,ITGB3,KCNMA1,KIT,L1CAM,LEF1,LGALS1,LGALS3,LIF,LOXL2,LRG1,LRP5,LTBP1,MAN2B1,mir-146,mir-19,NFATC4,NFKBIA,NR2F2,PAPPA,PDGFA,PGF,PIK3C2B,PLAT,PLAU,PLAUR,PO…	102
Cellular Movement, Hematological System Development and Function, Immune Cell Trafficking	cell movement of leukocytes	2.51e-15	Increased	2.855		ADRB2,ALOX5,APOE,AR,ARAP3,ASB2,C3,C5AR2,CAPG,CCL2,CCL24,CCR7,CCRL2,CD36,CD44,CD48,CDKN1A,CEACAM1,CES1,CFH,CLEC11A,CRYAB,CSF1,CSF3R,CSK,CTSB,DOCK8,DPYSL2,EPAS1,ETV6,FAS,FLT1,FN1,GAL3ST1,GBA,GRN,GSN,HCK,HCLS1,HDC,ICAM1,ICOSLG/LOC102723996,IL10RA,IL16,IL1B,IL1RL1,IL2RB,IL4R,IL6ST,ITGA3,ITGAM,ITGAX,ITGB3,KIT,LGALS1,LGALS3,LITAF,LRP1,MLLT11,MYO1F,NEO1,NFKBIA,PAEP,PDCD1,PGF,PIK3CB,PLAT,PLAU,PLAUR,PLCG2…	105
Cellular Movement	invasion of cells	3.13e-15	Increased	3.846		ADRB2,AHNAK,ALOX5,ALX1,ANGPTL4,AR,ARAP3,AREG,ARHGEF18,BHLHE40,BRINP3,CAT,CCL2,CCR7,CD24,CD44,CD53,CDKN1A,CEACAM1,CHI3L1,CHRD,CLCN4,CLU,COL7A1,CSF1,CSK,CTSB,CTSH,CTSL,DPYSL2,EFEMP1,ELF3,EPAS1,EPHB6,ETV6,FAS,FGF13,FGF2,FGFR1,FGFR4,FLT1,FN1,GAB1,GALNT2,GDF15,GJA1,GRN,GSN,HSP90B1,IER3,IL1B,IQSEC1,ITGA3,ITGAM,ITGAX,ITGB3,KCNMA1,KRT19,L1CAM,LAMB3,LASP1,LEF1,let-7,LGALS1,LGALS3,LOXL2,LRP1,LRP5,mir-146,M…	111
Cancer	Breast Cancer and Tumors	3.32e-15		0.055		ABCG2,ACACB,ACP5,ADAMTS14,ADRB2,AKAP13,AKR1B1,APOBR,APOE,AR,AREG,ARHGDIB,ARHGEF2,ATAD3B,BCAM,BCL6,BEX2,BHLHE40,CAT,CCL2,CCR7,CD24,CD44,CDKN1A,CES1,CHI3L1,CHRM3,CLTCL1,CLU,CMPK2,CNTNAP3B,COL1A2,CRISPLD1,CRYAB,CSF3R,CTDSPL,CUL9,CYP17A1,CYTH4,DDIT4,DGKG,DHCR7,DIXDC1,DLG5,ECM1,EFHC2,EIF1,EIF4E,ELF3,EN1,EPHX2,ETFA,F8,FAM174B,FAM198B,FAS,FCGR2C,FGF2,FGFR1,FGFR4,FLNB,FLT1,FMNL2,FN1,FNBP1,FOSB,FOSL2,FTH1…	171
Cellular Assembly and Organization, Cellular Function and Maintenance	organization of cytoplasm	4.28e-15	Increased	3.128		ABLIM3,ACAP1,ACE,ACVRL1,ADCY6,ADNP,AKAP2,AMHR2,ANGPTL4,APOE,AR,ARAP3,AREG,ARHGDIB,ARHGEF18,ARHGEF2,ARHGEF25,ARHGEF6,AURKC,BCL6,CAMSAP2,CAPG,CAPZB,CCDC64,CCL2,CCL24,CCR7,CD44,CDC42EP4,CDK18,CDKN1A,CKAP4,CLN6,CLU,CNTNAP2,COL25A1,CRYAB,CSF1,CSK,CSRP1,DAPK1,DES,DGKG,DHH,DIXDC1,DLG5,DOPEY2,DPYSL2,DST,DUSP9,EGR3,EPAS1,EPB41L2,EPHB6,EPHX2,ERN1,FAS,FEZ1,FGF13,FGF2,FGFR1,FGFR1OP,FLNB,FLT1,FMNL2,FN1,FNBP1,…	172
Cancer, Organismal Injury and Abnormalities, Reproductive System Disease	breast cancer	5.1e-15		0.114		ABCG2,ACACB,ACP5,ADAMTS14,ADRB2,AKAP13,AKR1B1,APOBR,APOE,AR,AREG,ARHGDIB,ARHGEF2,ATAD3B,BCAM,BCL6,BEX2,BHLHE40,CAT,CCL2,CCR7,CD24,CD44,CDKN1A,CES1,CHI3L1,CHRM3,CLTCL1,CLU,CMPK2,CNTNAP3B,COL1A2,CRISPLD1,CRYAB,CSF3R,CTDSPL,CUL9,CYP17A1,CYTH4,DDIT4,DGKG,DHCR7,DIXDC1,DLG5,ECM1,EFHC2,EIF1,EIF4E,ELF3,EN1,EPHX2,ETFA,F8,FAM174B,FAM198B,FAS,FCGR2C,FGF2,FGFR1,FGFR4,FLNB,FLT1,FMNL2,FN1,FNBP1,FOSB,FOSL2,FTH1…	170
Cancer, Organismal Injury and Abnormalities, Reproductive System Disease	genital tract cancer	7.59e-15		-0.294		AAK1,ABCA3,ABCG2,ABLIM3,ACACB,ACE,ACP5,ACVR1,ADAM19,ADCY6,ADNP,ADRB2,AHNAK,AKAP2,ALAS1,ALKBH7,ALOX5,ANKRD52,AP1S2,APBA2,APOBR,APOE,AR,ARAP3,ARHGAP15,ARHGDIB,ARHGEF6,ARNTL2,ATAD3B,ATP2A3,BAZ2B,BCL6,BCORL1,BHLHE40,C3,CA1,CA2,CA8,CAMSAP2,CAPN5,CATSPERB,CCDC80,CCL2,CCR7,CD109,CD24,CD44,CD84,CD99L2,CDC42EP3,CDKN1A,CEACAM1,CECR2,CES1,CES4A,CFH,CFI,CHI3L1,CHRM3,CILP,CISD2,CLDN9,CLEC3B,CLU,CLVS2,CNTNAP2,…	361
Cancer, Organismal Injury and Abnormalities	adenocarcinoma	1.71e-14		-0.323		AAK1,ABCA3,ABCG2,ABLIM3,ACACB,ACE,ACP5,ACTL8,ACTL9,ACVR1,ACVRL1,ADAM19,ADAMTS14,ADCY6,ADD2,ADNP,ADRA1D,ADRB2,AHNAK,AKAP13,AKAP2,AKAP7,AKR1B1,ALAS1,ALDH2,ALKBH7,ALOX5,ALX1,AMHR2,AMIGO2,ANGPTL4,ANKHD1/ANKHD1-EIF4EBP3,ANKRD17,ANKRD52,AP1S2,APBA2,APLNR,APOBEC3H,APOBR,APOE,AR,ARAP3,ARHGAP15,ARHGAP22,ARHGAP25,ARHGEF18,ARHGEF25,ARHGEF3,ARHGEF40,ARHGEF6,ARNTL2,ASAH1,ASAP2,ASB2,ATAD3B,ATP2A3,B3GNT6,B4GALN…	547
Cancer, Gastrointestinal Disease, Organismal Injury and Abnormalities	gastrointestinal neoplasia	1.79e-14		0.786		ABCG2,ABLIM3,ACTL8,ACTL9,ACVRL1,ADAMTS14,ADD2,ADNP,ADRA1D,ADRB2,AHNAK,AKAP13,AKAP2,AKAP7,AKR1B1,ALAS1,ALDH2,ALOX5,ALX1,AMHR2,AMIGO2,ANGPTL4,ANKHD1/ANKHD1-EIF4EBP3,ANKRD17,APBA2,APLNR,APOBR,APOC1,APOE,AR,ARAP3,AREG,ARHGAP22,ARHGAP25,ARHGEF18,ARHGEF25,ARHGEF3,ARHGEF40,ASAP2,ASB2,ATAD3B,B3GNT6,B4GALNT1,BAZ2B,BCAM,BCL6,BCORL1,BEX2,BEX4,BMP10,BRINP3,C10orf35,C10orf54,C15orf26,C3,C9orf131,CA2,CAMSAP2,C…	448
Cardiovascular Disease	occlusion of artery	1.8e-14	Increased	2.992		ACE,ADRB2,AKAP13,ALOX5,APOC1,APOE,AR,ARHGDIB,ASIC4,BEX4,CAPG,CCL2,CD36,CD44,CD53,CDKN1A,CFH,CHI3L1,CLU,COL1A2,CPVL,CSF1,CTSB,DNAJB5,EPHX2,ERN1,F8,FLT1,FN1,FOSB,FTH1,GABRA2,GABRE,GABRG1,GDF15,GJA1,GRIN2C,HBB,HCK,HCLS1,HEBP2,ICAM1,IFI30,IGFBP5,IL1B,IL1RL1,ITGA2B,ITGAM,ITGAX,ITGB3,KCNJ8,KLF6,LAPTM5,LGALS3,LPL,LRP1,LRP5,MAPT,MTHFD1L,MYO3B,NFKBIA,NNMT,NR2F2,P2RY1,PAPPA,PDCD1,PDLIM5,PGF,PIK3IP1,PLAT,PL…	89
Cellular Movement, Hematological System Development and Function, Immune Cell Trafficking, Inflammatory Response	cell movement of phagocytes	1.92e-14	Increased	3.299		ALOX5,APOE,AR,ARAP3,ASB2,C3,C5AR2,CAPG,CCL2,CCL24,CCR7,CCRL2,CD36,CD44,CDKN1A,CEACAM1,CES1,CFH,CLEC11A,CSF1,CSF3R,CTSB,DOCK8,EPAS1,FAS,FLT1,FN1,GAL3ST1,GBA,GRN,GSN,HCK,HCLS1,ICAM1,IL10RA,IL16,IL1B,IL4R,IL6ST,ITGAM,ITGAX,ITGB3,KIT,LGALS1,LGALS3,LITAF,LRP1,MYO1F,NFKBIA,PAEP,PDCD1,PGF,PIK3CB,PLAT,PLAU,PLAUR,PLCG2,PRKCA,PTGES,PTK2B,PTPN6,PTPRJ,RAB27A,RAC2,REN,SCN9A,SELPLG,SERPINB1,SERPINE1,SLIT2,SMAD…	81
Cancer, Gastrointestinal Disease	Gastrointestinal Tract Cancer and Tumors	1.97e-14		0.126		ABCG2,ABLIM3,ACTL8,ACTL9,ACVRL1,ADAMTS14,ADD2,ADNP,ADRA1D,ADRB2,AHNAK,AKAP13,AKAP2,AKAP7,AKR1B1,ALAS1,ALDH2,ALOX5,ALX1,AMHR2,AMIGO2,ANGPTL4,ANKHD1/ANKHD1-EIF4EBP3,ANKRD17,APBA2,APLNR,APOBR,APOC1,APOE,AR,ARAP3,AREG,ARHGAP22,ARHGAP25,ARHGEF18,ARHGEF25,ARHGEF3,ARHGEF40,ASAP2,ASB2,ATAD3B,B3GNT6,B4GALNT1,BAZ2B,BCAM,BCL6,BCORL1,BEX2,BEX4,BMP10,BRINP3,C10orf35,C10orf54,C15orf26,C3,C9orf131,CA2,CAMSAP2,C…	446
Inflammatory Response	inflammation of body region	3.89e-14	Decreased	-2.731		ABCG2,ACE,ADD2,ADRB2,ALDH2,ALOX5,APOE,ARAP3,B3GNT6,BCL6,BHLHE40,C10orf54,C3,C5AR2,CA1,CA2,CARD9,CCL2,CCR7,CD24,CD36,CD44,CDKN1A,CEACAM1,CFH,CHRM3,CLU,COL1A2,CSF1,CSK,CTSB,CTSL,ELF3,EMR1,EPAS1,EPHB6,EREG,FAIM,FAS,FCGR2C,FGFR1,FLT1,GABBR2,HDC,HLA-E,HSP90B1,ICAM1,ICOSLG/LOC102723996,ID3,IFI30,IFIH1,IKBKE,IL10RA,IL12RB2,IL16,IL1B,IL1RL1,IL2RB,IL4R,IL6ST,INHA,INSIG1,ITGAM,ITGAX,ITGB3,KIT,LAMB2,let-7,L…	118
Cancer, Organismal Injury and Abnormalities	advanced tumor	3.91e-14		1.663		ACP5,ALX1,ANGPTL4,APOE,AR,ASAH1,BEX4,CAPG,CAT,CCL2,CCR7,CD24,CD36,CD3G,CD44,CD48,CDKN1A,CEACAM1,CFH,CLU,COL15A1,COL6A3,CSF1,CTSB,CYP17A1,DAPK1,DHH,DNAJB2,DPYSL2,DSC3,EFEMP1,EN1,EPAS1,EPHB6,FAS,FGF2,FGFR1,FGFR1OP,FGFR4,FLT1,FN1,GDF15,GJA1,GYG2,HCLS1,HLA-E,HSP90B1,ICAM1,ICOSLG/LOC102723996,ID3,IDS,IFI30,IGFBP5,IL16,IL1B,IL1RL1,IL2RB,ITGA3,ITGB3,JAG2,KIT,KLF6,KLHL3,L1CAM,LAMB2,LAMB3,let-7,LGALS1,LGA…	111
Connective Tissue Disorders, Inflammatory Disease, Skeletal and Muscular Disorders	Rheumatic Disease	3.98e-14		1.833		ABCG2,ACE,ADAMTS14,ADRA1D,ADRB2,AKAP13,ALOX5,APOE,AR,AREG,ARHGDIB,BCL3,BCL6,C3,C6orf47,CCL2,CCL24,CCRL2,CD24,CD36,CD44,CD99L2,CDKN1A,CEACAM1,CHCHD2,CHI3L1,CHSY1,CILP,CLU,CRISP3,CRYAB,CSF1,CSF3R,CTSB,CTSL,ECHDC1,EGR3,ELF3,EPHX2,ERN1,FAS,FGF2,FGFR1,FGFR1OP,FLT1,FN1,FOSB,FTH1,GAB1,GABRA2,GABRE,GABRG1,GALNT2,GLIPR2,GRN,GSN,GYPA,HCK,HCLS1,HLA-B,HLA-C,HLA-E,HSP90B1,ICAM1,ICOSLG/LOC102723996,IGFBP5,IKZF…	129
Connective Tissue Disorders, Inflammatory Disease, Skeletal and Muscular Disorders	arthritis	4.57e-14		1.805		ABCG2,ACE,ADAMTS14,ADRA1D,ADRB2,AKAP13,ALOX5,APOE,AR,AREG,ARHGDIB,BCL3,BCL6,C3,C6orf47,CCL2,CCL24,CCRL2,CD24,CD36,CD44,CD99L2,CDKN1A,CHCHD2,CHI3L1,CHSY1,CILP,CLU,CRYAB,CSF1,CSF3R,CTSB,ECHDC1,ELF3,EPHX2,ERN1,FAS,FGF2,FGFR1,FGFR1OP,FLT1,FN1,FOSB,FTH1,GABRA2,GABRE,GABRG1,GALNT2,GLIPR2,GRN,GSN,GYPA,HCK,HCLS1,HLA-B,HLA-C,HLA-E,HSP90B1,ICAM1,ICOSLG/LOC102723996,IGFBP5,IKZF1,IL10RA,IL16,IL1B,IL1RL1,IL2R…	119
Cancer, Gastrointestinal Disease, Organismal Injury and Abnormalities	gastrointestinal tract cancer	5.05e-14		0.588		ABCG2,ABLIM3,ACTL8,ACTL9,ACVRL1,ADAMTS14,ADD2,ADNP,ADRA1D,ADRB2,AHNAK,AKAP13,AKAP2,AKAP7,AKR1B1,ALAS1,ALDH2,ALOX5,ALX1,AMHR2,AMIGO2,ANGPTL4,ANKHD1/ANKHD1-EIF4EBP3,ANKRD17,APBA2,APLNR,APOBR,APOC1,APOE,AR,ARAP3,AREG,ARHGAP22,ARHGAP25,ARHGEF18,ARHGEF25,ARHGEF3,ARHGEF40,ASAP2,ASB2,ATAD3B,B3GNT6,B4GALNT1,BAZ2B,BCAM,BCL6,BCORL1,BEX2,BEX4,BMP10,BRINP3,C10orf35,C10orf54,C15orf26,C3,C9orf131,CA2,CAMSAP2,C…	443
Cancer, Gastrointestinal Disease, Hepatic System Disease, Organismal Injury and Abnormalities	hepatobiliary system cancer	5.94e-14		0.063		ABCA3,ABLIM3,ACACB,ACE,ACTL8,ACVR1,ADAM19,ADNP,AHNAK,AKAP13,ALKBH7,ALOX5,AMIGO2,ANKHD1/ANKHD1-EIF4EBP3,ANKRD17,APBA2,APOBEC3H,APOE,AR,ARAP3,AREG,ARHGAP22,ARHGEF2,ARHGEF3,ARHGEF40,ARNTL2,ASAH1,ASAP2,ASB2,ASB9,ATAD3B,ATG16L2,ATP1B4,AVEN,B3GNT6,BAZ2B,BHLHE40,BRINP3,C3,C9orf131,CA2,CALN1,CAPG,CARD9,CCDC64,CCDC80,CCL2,CCRL2,CCRN4L,CD109,CD36,CD44,CD48,CD84,CDHR1,CDKN1A,CDKN1C,CECR2,CES1,CFHR4,CHRD,CHS…	394
Cancer, Organismal Injury and Abnormalities	advanced malignant tumor	7.9e-14		1.663		ACP5,ALX1,ANGPTL4,APOE,AR,ASAH1,BEX4,CAPG,CAT,CCL2,CCR7,CD24,CD36,CD3G,CD44,CD48,CDKN1A,CEACAM1,CFH,CLU,COL15A1,COL6A3,CSF1,CTSB,CYP17A1,DAPK1,DHH,DNAJB2,DPYSL2,DSC3,EFEMP1,EN1,EPAS1,EPHB6,FAS,FGF2,FGFR1,FGFR1OP,FGFR4,FLT1,FN1,GDF15,GJA1,GYG2,HCLS1,HLA-E,HSP90B1,ICAM1,ICOSLG/LOC102723996,ID3,IDS,IFI30,IGFBP5,IL16,IL1B,IL1RL1,IL2RB,ITGA3,ITGB3,JAG2,KIT,KLF6,KLHL3,L1CAM,LAMB2,LAMB3,let-7,LGALS1,LGA…	110
Cancer, Organismal Injury and Abnormalities	metastasis	1.16e-13		1.663		ACP5,ALX1,ANGPTL4,APOE,AR,ASAH1,BEX4,CAPG,CAT,CCL2,CCR7,CD24,CD36,CD3G,CD44,CD48,CDKN1A,CEACAM1,CLU,COL6A3,CSF1,CTSB,CYP17A1,DAPK1,DHH,DNAJB2,DPYSL2,DSC3,EFEMP1,EN1,EPAS1,FAS,FGF2,FGFR1,FGFR4,FLT1,FN1,GDF15,GJA1,GYG2,HCLS1,HLA-E,HSP90B1,ICAM1,ICOSLG/LOC102723996,ID3,IDS,IFI30,IGFBP5,IL1B,IL1RL1,IL2RB,ITGA3,ITGB3,KIT,KLF6,KLHL3,L1CAM,LAMB2,LAMB3,let-7,LGALS1,LGALS3,LOXL2,mir-146,MME,NDRG2,NES,NFKB…	102
Cell Death and Survival	cell viability	1.3e-13	Increased	3.855		ABCG2,ACE,ACVRL1,ADNP,AKAP13,AKAP7,AMIGO2,APOE,AR,AREG,ASAH1,BCL3,BCL6,BEX2,BHLHE40,BNIP3,C3,C5AR2,CA2,CAT,CCL2,CD24,CD300A,CD44,CD48,CDKN1A,CDKN1C,CEACAM1,CHI3L1,CLCN4,CLEC11A,CLU,CSF1,CTDSPL,CTSB,CUL9,DLK1,DOCK8,DST,DUSP5,EGR3,EHD4,EIF4E,ELF3,EMILIN2,EN1,ERN1,ETV6,FAS,FDXR,FGF2,FGFR1,FGFR1OP,FLT1,FN1,FTH1,GAB1,GDF15,GJA1,H6PD,HBB,HBZ,HCK,HSP90B1,ICAM1,ICOSLG/LOC102723996,IFIH1,IGFBP5,IKBKE,IL1B…	147
Cancer, Dermatological Diseases and Conditions, Organismal Injury and Abnormalities	skin cancer	1.55e-13		-0.132		ABCA3,ABTB1,ABTB2,ACACB,ACAP1,ACE,ACP5,ACTL8,ACTL9,ACTR1B,ADAM19,ADAMTS14,ADCY6,ADD2,ADPRHL1,AHNAK,AHSP,AKAP13,AKAP2,AKR1B1,ALDH2,ALOX5,AMHR2,AMIGO2,ANKHD1/ANKHD1-EIF4EBP3,ANKRD17,APLNR,APOBR,AQP2,AR,AREG,ARHGAP22,ARHGEF18,ARHGEF2,ARNTL2,ASB2,ATP2A3,BAZ2B,BCAM,BCL6,BMP10,BRINP3,C10orf35,C3,CA1,CA8,CALN1,CAPSL,CATSPERB,CCR7,CCRL2,CD109,CD300A,CD53,CD84,CD99L2,CDHR1,CDK18,CDKN1A,CES1,CES4A,CFH,CFHR…	394
Cancer, Organismal Injury and Abnormalities	pelvic cancer	1.77e-13				AAK1,ABCA3,ABCG2,ABLIM3,ACACB,ACE,ACP5,ACVR1,ADAM19,ADAMTS14,ADCY6,ADNP,ADPRHL1,ADRA1D,ADRB2,AHNAK,AKAP13,AKAP2,ALAS1,ALKBH7,ALOX5,ALX1,ANKRD52,AP1S2,APBA2,APOBR,APOE,AR,ARAP3,ARHGAP15,ARHGDIB,ARHGEF6,ARNTL2,ATAD3B,ATP2A3,B3GNT6,BAZ2B,BCL6,BCORL1,C3,CA1,CA2,CA8,CAMSAP2,CAPN5,CATSPERB,CCL2,CD109,CD24,CD44,CD48,CD84,CD99L2,CDC42EP3,CDHR1,CDKN1A,CECR2,CES1,CES4A,CFH,CFI,CHI3L1,CHRD,CHRM3,CILP,CISD2,…	360
Cellular Movement, Hematological System Development and Function, Immune Cell Trafficking	cell movement of granulocytes	1.8e-13	Increased	2.941		ALOX5,APOE,ARAP3,C3,C5AR2,CAPG,CCL2,CCL24,CCR7,CD36,CD44,CD48,CEACAM1,CFH,CLEC11A,CRYAB,CSF1,CSF3R,CSK,CTSB,FAS,FN1,GRN,GSN,HCK,ICAM1,IL16,IL1B,IL1RL1,IL2RB,IL4R,IL6ST,ITGAM,ITGB3,LGALS1,LGALS3,MYO1F,NEO1,NFKBIA,PGF,PLAT,PLAU,PLAUR,PRKCA,PRSS3,PTPN6,RAB27A,RAC2,REN,SELPLG,SERPINB1,SIGLEC8,SLIT2,SOCS3,TGFB1,TGM2,TIMP1,TNFRSF9,UNC5B,VTN	60
Cell Death and Survival	cell survival	2.01e-13	Increased	4.003		ABCG2,ACE,ACVRL1,ADNP,AKAP13,AKAP7,AMIGO2,APOE,AR,ARAP3,AREG,ASAH1,BCL3,BCL6,BEX2,BHLHE40,BNIP3,C3,C5AR2,CA2,CAT,CCL2,CD24,CD300A,CD44,CD48,CDKN1A,CDKN1C,CEACAM1,CHI3L1,CLCN4,CLEC11A,CLU,CSF1,CSF3R,CTDSPL,CTSB,CUL9,DLK1,DOCK8,DST,DUSP5,EGR3,EHD4,EIF4E,ELF3,EMILIN2,EN1,ERN1,ETV6,FAS,FDXR,FGF2,FGFR1,FGFR1OP,FLT1,FN1,FTH1,GAB1,GDF15,GJA1,H6PD,HBB,HBZ,HCK,HES1,HSP90B1,ICAM1,ICOSLG/LOC102723996,IFIH1,…	155
Cancer, Gastrointestinal Disease, Hepatic System Disease, Organismal Injury and Abnormalities	liver cancer	2.04e-13		0.063		ABCA3,ABLIM3,ACACB,ACE,ACTL8,ACVR1,ADAM19,ADNP,AHNAK,AKAP13,ALKBH7,ALOX5,AMIGO2,ANKHD1/ANKHD1-EIF4EBP3,ANKRD17,APBA2,APOBEC3H,APOE,AR,ARAP3,AREG,ARHGAP22,ARHGEF2,ARHGEF3,ARHGEF40,ARNTL2,ASAH1,ASAP2,ASB2,ASB9,ATAD3B,ATG16L2,ATP1B4,AVEN,B3GNT6,BAZ2B,BHLHE40,BRINP3,C3,C9orf131,CA2,CALN1,CAPG,CARD9,CCDC64,CCDC80,CCL2,CCRL2,CCRN4L,CD109,CD36,CD44,CD48,CD84,CDHR1,CDKN1A,CDKN1C,CECR2,CES1,CFHR4,CHRD,CHS…	390
Cancer, Dermatological Diseases and Conditions, Organismal Injury and Abnormalities	malignant cutaneous melanoma cancer	2.22e-13				ABCA3,ABTB1,ABTB2,ACACB,ACAP1,ACE,ACP5,ACTL8,ACTL9,ACTR1B,ADAM19,ADAMTS14,ADCY6,ADD2,ADPRHL1,AHNAK,AHSP,AKAP13,AKAP2,AKR1B1,ALDH2,ALOX5,AMHR2,AMIGO2,ANKHD1/ANKHD1-EIF4EBP3,ANKRD17,APLNR,APOBR,AQP2,AR,AREG,ARHGAP22,ARHGEF18,ARHGEF2,ARNTL2,ASB2,ATP2A3,BAZ2B,BCAM,BCL6,BMP10,BRINP3,C10orf35,C3,CA1,CA8,CALN1,CAPSL,CATSPERB,CCR7,CCRL2,CD109,CD300A,CD53,CD84,CD99L2,CDHR1,CDK18,CES1,CES4A,CFH,CFHR4,CFI,C…	384
Cancer, Gastrointestinal Disease, Hepatic System Disease, Organismal Injury and Abnormalities	liver tumor	2.33e-13		0.412		ABCA3,ABLIM3,ACACB,ACE,ACTL8,ACVR1,ADAM19,ADNP,AHNAK,AKAP13,ALKBH7,ALOX5,AMIGO2,ANKHD1/ANKHD1-EIF4EBP3,ANKRD17,APBA2,APOBEC3H,APOE,AR,ARAP3,AREG,ARHGAP22,ARHGEF2,ARHGEF3,ARHGEF40,ARNTL2,ASAH1,ASAP2,ASB2,ASB9,ATAD3B,ATG16L2,ATP1B4,AVEN,B3GNT6,BAZ2B,BHLHE40,BRINP3,C3,C9orf131,CA2,CALN1,CAPG,CARD9,CCDC64,CCDC80,CCL2,CCRL2,CCRN4L,CD109,CD36,CD44,CD48,CD84,CDHR1,CDKN1A,CDKN1C,CECR2,CES1,CFHR4,CHRD,CHS…	392
Cancer, Organismal Injury and Abnormalities, Reproductive System Disease	female genital neoplasm	2.65e-13		-0.364		AAK1,ABCA3,ABCG2,ABLIM3,ACACB,ACE,ACP5,ACVR1,ADAM19,ADCY6,ADNP,ADRA1D,ADRB2,AHNAK,AKAP2,AKR1B1,ALAS1,ALKBH7,ALOX5,ANKRD52,AP1S2,APBA2,APOBR,APOE,AR,ARAP3,ARHGAP15,ARHGDIB,ARHGEF6,ARNTL2,ATAD3B,ATP2A3,BAZ2B,BCL6,BCORL1,C3,CA1,CA2,CA8,CAMSAP2,CAPN5,CATSPERB,CCL2,CD109,CD24,CD84,CD99L2,CDC42EP3,CDKN1A,CECR2,CES1,CES4A,CFH,CFI,CHI3L1,CHRM3,CILP,CISD2,CLDN9,CLEC3B,CLU,CLVS2,CNTNAP2,COL14A1,COL15A1,COL…	329
Inflammatory Response	immune response of cells	2.93e-13	Increased	2.674		APOE,ASAP2,BCL6,C3,CAPG,CARD9,CAT,CCL2,CCR7,CD36,CD44,CD48,CDKN1A,CEACAM1,CSF1,CSF3R,CSK,CTSB,DOCK8,ELF3,ERN1,FAS,FN1,GSN,HCK,HLA-E,ICAM1,ICOSLG/LOC102723996,IFIH1,IL10RA,IL1B,IL1RL1,IL6ST,IL7R,IQSEC1,ITGAM,ITGAX,ITGB3,LGALS1,LGALS3,LILRA2,LITAF,LTBP1,LY96,MAPT,mir-146,NCOA2,NLRX1,PAEP,PDCD1,PIK3CB,PLAU,PLAUR,PLD2,PRR13,PTPN6,PTPRJ,PXN,RAB27A,RAC2,RASA4,RELB,RHOG,SCARF1,SELPLG,SERPINE1,SMAD7,SOCS…	80
Cancer, Dermatological Diseases and Conditions, Organismal Injury and Abnormalities	skin tumor	3.33e-13		-0.861		ABCA3,ABTB1,ABTB2,ACACB,ACAP1,ACE,ACP5,ACTL8,ACTL9,ACTR1B,ADAM19,ADAMTS14,ADCY6,ADD2,ADPRHL1,AHNAK,AHSP,AKAP13,AKAP2,AKR1B1,ALDH2,ALOX5,AMHR2,AMIGO2,ANGPTL4,ANKHD1/ANKHD1-EIF4EBP3,ANKRD17,APLNR,APOBR,AQP2,AR,AREG,ARHGAP22,ARHGEF18,ARHGEF2,ARNTL2,ASB2,ATP2A3,BAZ2B,BCAM,BCL6,BMP10,BRINP3,C10orf35,C3,CA1,CA8,CALN1,CAPSL,CATSPERB,CCR7,CCRL2,CD109,CD300A,CD53,CD84,CD99L2,CDHR1,CDK18,CDKN1A,CES1,CES4A,…	396
Cell-To-Cell Signaling and Interaction, Hematological System Development and Function	activation of blood cells	3.66e-13		1.298		ACE,AHNAK,APOE,BCL3,BHLHE40,C10orf54,C3,CARD9,CCL2,CCR7,CD300A,CD36,CD3G,CD44,CD48,CD84,CDKN1A,CEACAM1,CFH,CHI3L1,CLEC11A,CSF1,CSK,CTSH,CTSL,DOK3,DUSP3,EGR3,FAS,FN1,GJA1,GRN,HCK,HSP90B1,ICAM1,ICOSLG/LOC102723996,IL12RB2,IL16,IL18RAP,IL1B,IL1RL1,IL2RB,IL4R,ITGA2B,ITGA3,ITGAM,ITGB3,KIT,LAPTM5,let-7,LGALS1,LGALS3,LGALS3BP,LILRA2,LRP1,LTBP1,LY96,MAGEA3/MAGEA6,MAPT,MGST1,mir-146,NFKBIA,OSTM1,P2RX1,P2R…	98
Cellular Movement	infiltration of cells	6.33e-13		0.83		ADRB2,AKR1B1,APOE,C3,CCL2,CCR7,CD36,CD44,CD48,CES1,CFH,CRYAB,CSF1,CTSB,FAS,FGF2,FLT1,FN1,GAL3ST1,GBA,HCK,ICAM1,IL16,IL1B,IL1RL1,IL2RB,IL4R,IL6ST,ITGAM,ITGB3,LGALS1,LGALS3,LIF,NFKBIA,PDCD1,PDGFA,PGF,PLAT,PLAU,PRF1,PRKCA,PRSS3,PTGES,PTK2B,RAB27A,RAC2,REN,SELPLG,SERPINE1,SIGLEC8,SLIT2,SMAD7,SOCS3,SPARC,STC1,TGFB1,TGM2,TIMP1,TNFRSF21,TNFRSF8,TNFRSF9,UNC5B,UTRN	63
Cell Death and Survival	necrosis	7.26e-13		1.092		AAK1,ABCG2,ACE,ACVRL1,ADCY6,ADNP,ADRA1D,ADRB2,AKR1B1,ALDH2,ALOX5,AMIGO2,APOE,AR,AREG,ARHGEF3,ARHGEF6,ASAH1,B4GALNT1,BCL3,BCL6,BEX2,BHLHE40,BMP10,BNIP3,C3,CARD9,CAT,CCDC80,CCL2,CCL24,CCR7,CD24,CD300A,CD36,CD44,CD48,CDC42EP3,CDKN1A,CDKN1C,CEACAM1,CES1,CFH,CHI3L1,CHSY1,CLEC11A,CLU,COL25A1,CRYAB,CSF1,CSF3R,CSK,CTSB,CUL9,CYB5A,DAPK1,DDIT4,DHCR7,DLK1,DNAJB2,DNAJC15,DOCK8,DST,DUSP9,DUT,EFEMP1,EGR3,EHD4,…	249
Cell Morphology	morphology of cells	8.33e-13				ABCA3,ABCG2,ACE,ACVRL1,ADD2,ADNP,ADRB2,AKAP13,AMHR2,APOC1,APOE,AQP2,AR,AREG,ARHGEF2,AURKC,B4GALNT1,BCL3,BHLHE40,C3,CAPZB,CCL2,CD36,CD44,CD84,CDKN1A,CDKN1C,CES1,CFH,CHI3L1,CHRD,CHRM3,CHSY1,CISD2,CLU,CNTNAP2,COL15A1,COL5A1,CRYAB,CSF1,CSF3R,CSK,CSRP2,CTSB,CYP17A1,DES,DHCR7,DHH,DLK1,DPYSL2,EGFLAM,EGR3,EHD4,EIF4E,EPAS1,EPB41L1,EPB41L2,ERN1,FAS,FEV,FEZ1,FGF13,FGF2,FGFR1,FLT1,FN1,FNBP1,FOSL2,GAB1,GAD1,G…	202
Cardiovascular Disease	disorder of artery	8.83e-13	Increased	3.234		ACE,ADAM19,ADD2,ADRB2,AKAP13,ALOX5,APOC1,APOE,AR,ARHGDIB,ASIC4,BEX4,CAPG,CCL2,CD36,CD44,CD53,CDKN1A,CFH,CHI3L1,CLU,COL1A2,CPVL,CSF1,CTSB,CTSL,DNAJB5,EPHX2,ERN1,F8,FLT1,FN1,FOSB,FTH1,GABRA2,GABRE,GABRG1,GDF15,GJA1,GRIN2C,HBB,HCK,HCLS1,HEBP2,ICAM1,IFI30,IGFBP5,IL1B,IL1RL1,ITGA2B,ITGAM,ITGAX,ITGB3,KCNJ8,KLF6,LAPTM5,LGALS3,LPL,LRP1,LRP5,LTBP1,MAPT,mir-19,MTHFD1L,MYO3B,NFKBIA,NNMT,NR2F2,P2RY1,PAPPA,PC…	96
Inflammatory Response	inflammatory response	1.04e-12	Increased	3.118		ACE,ADRB2,ALOX5,ANGPTL4,APOE,ARAP3,BCL6,C3,C5AR2,CAPG,CCL2,CCL24,CCR7,CCRL2,CD36,CD44,CDKN1A,CFH,CHI3L1,CSF1,CSF3R,CTSB,ECM1,EPAS1,EPHX2,ERN1,FGF2,FLT1,FN1,GAL,GJA1,GRN,GSN,HCK,ICAM1,ICOSLG/LOC102723996,IER3,IL10RA,IL16,IL18RAP,IL1B,IL1RL1,IL4R,IL6ST,ITGAM,ITGB3,KIT,let-7,LGALS1,LGALS3,LGALS3BP,LIF,LILRA2,LITAF,LRP1,LTBP1,LY96,MAPT,mir-146,MYO1F,NFATC4,NLRX1,NTS,NUPR1,OSTM1,PDCD1,PIK3CB,PLAT,PLAU…	99
Hematological System Development and Function, Tissue Morphology	quantity of blood cells	1.16e-12		1.481		ABCG2,ADD2,AKAP13,ALDH2,ALOX5,APOE,ARHGDIB,ARHGEF6,B4GALNT1,BCL3,BCL6,BHLHE40,C3,C5AR2,CCL2,CCL24,CCR7,CD300A,CD36,CD3G,CD44,CD48,CD84,CDKN1A,CES1,CFH,CHI3L1,CLEC11A,CSF1,CSF3R,DHH,DLK1,DOCK8,EGR3,EPAS1,ETV6,FAS,FGF2,FGFRL1,FLT1,FOSB,GBA,GDF15,GJA1,GPR132,GSN,HBB,HBZ,HCK,HCLS1,HDC,HSP90B1,ICAM1,ICOSLG/LOC102723996,ID3,IFI30,IKZF1,IL10RA,IL12RB2,IL13RA1,IL1B,IL1RL1,IL2RB,IL4R,IL6ST,IL7R,ITGA2B,ITG…	123
Cellular Development, Cellular Growth and Proliferation	proliferation of blood cells	1.19e-12	Increased	2.299		ADRB2,AHNAK,AKAP13,APOE,ARHGDIB,ARHGEF6,BCL3,BCL6,BHLHE40,C10orf54,C3,CAT,CCL2,CCL24,CCR7,CD24,CD300A,CD36,CD3G,CD44,CD48,CD84,CDKN1A,CDKN1C,CEACAM1,CLEC11A,CSF1,CSF3R,DHH,DOCK8,EGR3,EPAS1,EPHB6,FAS,FGF2,FGFR1,FN1,GAD1,GAL,GDF15,HCK,HCLS1,HES1,HLA-E,HSP90B1,ICAM1,ICOSLG/LOC102723996,ID3,IKZF1,IL10RA,IL12RB2,IL13RA1,IL1B,IL1RL1,IL2RB,IL4R,IL6ST,IL7R,ITGA2B,ITGAM,ITGAX,ITGB3,JAG2,KIT,LAPTM5,LEF1,LG…	105
Cancer, Organismal Injury and Abnormalities	melanoma	1.47e-12		0.436		AAK1,ABCA3,ABCG2,ABLIM3,ABTB1,ABTB2,ACACB,ACAP1,ACE,ACP5,ACTL8,ACTL9,ACTR1B,ACVRL1,ADAM19,ADAMTS14,ADCY6,ADD2,ADPRHL1,AHNAK,AHSP,AKAP13,AKAP2,AKR1B1,ALDH2,ALOX5,AMHR2,AMIGO2,ANKHD1/ANKHD1-EIF4EBP3,ANKRD17,ANKRD33,APBA2,APBB3,APLNR,APOBR,APOE,AQP2,AR,ARAP3,AREG,ARHGAP15,ARHGAP22,ARHGEF18,ARHGEF2,ARHGEF25,ARHGEF3,ARNTL2,ASB2,ATP2A3,B3GNT6,BAZ2B,BCAM,BCL6,BCORL1,BMP10,BRINP3,C10orf35,C3,C4orf46,C5AR…	555
Inflammatory Disease	chronic inflammatory disorder	2.07e-12		-0.218		ACE,ADD2,ADRA1D,ADRB2,AKAP13,ALOX5,APOE,AREG,ARHGDIB,BCL6,C3,C6orf47,CAPG,CCL2,CCL24,CCR7,CCRL2,CD24,CD36,CD99L2,CDKN1A,CFH,CHCHD2,CHI3L1,CHRM3,CLU,COL1A2,COTL1,CSF1,CSF3R,CTSB,CTSL,ECHDC1,EPHX2,EREG,FAS,FCGR2C,FGF2,FGFR1OP,FOSB,FOSL2,FTH1,GABBR2,GABRA2,GABRE,GABRG1,GALNT2,GLIPR2,GRN,GSN,GYPA,HCK,HCLS1,HLA-C,HSP90B1,ICAM1,ICOSLG/LOC102723996,IGFBP5,IKZF1,IL10RA,IL16,IL1B,IL2RB,IL4R,IL6ST,IL7R,ITG…	116
Organismal Injury and Abnormalities	growth of lesion	2.31e-12	Increased	2.113		ABCG2,AKR1B1,ALOX5,ANGPTL4,APOE,AR,AREG,B4GALNT1,BEX2,CCL2,CD24,CD36,CD44,CDKN1A,CEACAM1,CISD2,CLU,CSF1,CSF3R,CTSB,DAPK1,DLK1,EHF,EPAS1,FAS,FGF2,FGFR1,FGFR4,FHL1,FLT1,FN1,FTH1,GALNT2,GDF15,GJA1,GRN,HES1,ID3,IGFBP5,IKBKE,IKZF1,IL1B,IL1RL1,IL4R,IL6ST,INHA,ITGAM,ITGB3,KIT,KLF6,LAMA4,LAMB1,LGALS1,LGALS3,LIF,LITAF,LOXL2,MME,NDRG2,NFKBIA,NR2F2,NTS,PCSK6,PDCD1,PGF,PI4K2A,PIK3CB,PLAGL1,PLAT,PLAU,PLAUR,PR…	96
Cancer, Organismal Injury and Abnormalities, Reproductive System Disease	female genital tract cancer	2.97e-12				AAK1,ABCA3,ABCG2,ABLIM3,ACACB,ACE,ACP5,ACVR1,ADAM19,ADCY6,ADNP,ADRB2,AHNAK,AKAP2,ALAS1,ALKBH7,ALOX5,ANKRD52,AP1S2,APBA2,APOBR,APOE,AR,ARAP3,ARHGAP15,ARHGDIB,ARHGEF6,ARNTL2,ATAD3B,ATP2A3,BAZ2B,BCL6,BCORL1,C3,CA1,CA2,CA8,CAMSAP2,CAPN5,CATSPERB,CCL2,CD109,CD24,CD84,CD99L2,CDC42EP3,CDKN1A,CECR2,CES1,CES4A,CFH,CFI,CHI3L1,CHRM3,CILP,CISD2,CLDN9,CLEC3B,CLU,CLVS2,CNTNAP2,COL14A1,COL15A1,COL5A1,COL6A3,COL…	312
Embryonic Development, Organismal Development	development of body trunk	4.15e-12		0.706		ABCA3,ACE,ACVR1,ADAM19,AKAP13,AKR1B1,AMHR2,ANKRD17,APLNR,APOE,AR,AREG,ASAH1,BCL3,BMP10,CAT,CCL2,CCR7,CD3G,CD44,CDKN1A,CHI3L1,CLEC3B,CLU,COL5A1,CSF1,CTSH,CYP26A1,DHCR7,DLL3,EFEMP1,EGR3,EHD4,EPAS1,EREG,ERN1,FAS,FGF2,FGFR1,FGFR4,FGFRL1,FLT1,FMNL2,FN1,FOSB,FOSL2,FRAS1,GAB1,GDF15,GJA1,GRIP1,HBB,HES1,ICAM1,ID3,IKZF1,IL13RA1,IL1B,IL2RB,IL7R,INHA,ITGA3,KCNJ8,KIT,KLF6,let-7,LFNG,LGALS3,LIF,LPL,MAN2A2,mir-…	123
Developmental Disorder	Hypertrophy	4.5e-12		-0.164		ACE,ADCY6,ADRB2,AKAP13,APOE,AR,BMP10,C3,CA2,CAT,CD36,CDKN1A,CRYAB,CTSB,DES,DUSP5,ECM1,EHD4,EPAS1,FGF2,FHL1,FLNB,FLT1,FN1,GAL,GDF15,GJA1,GPX3,GRN,GSN,H2AFZ,HCK,HES1,ICAM1,IER3,IKBKE,IL1B,IL1RL1,IL6ST,INHA,ITGB3,KCNJ11,LAMA4,let-7,LIF,LRP5,NFATC4,NFKBIA,NUPR1,PDGFA,PGF,PLAT,PLAU,PLCB1,PPP3CA,PRKCA,PTGES,REN,RRAD,S100A6,SERPINE1,SLIT2,SMAD7,STC1,TGFB1,TIMP1,TPM1,TRIM63	68
Tissue Morphology	quantity of cells	5.59e-12	Increased	2.546		ABCA3,ABCG2,ADD2,ADNP,ADRB2,AKAP13,ALDH2,ALOX5,APOE,AR,ARHGDIB,ARHGEF6,ARNTL2,B4GALNT1,BCL3,BCL6,BHLHE40,C3,C5AR2,CAPZB,CAT,CCL2,CCL24,CCR7,CD300A,CD36,CD3G,CD44,CD48,CD84,CDKN1A,CES1,CFH,CHI3L1,CLEC11A,CLU,CNTNAP2,CSF1,CSF3R,CTSB,DES,DHH,DLK1,DOCK8,EGR3,EHD4,EN1,EPAS1,ETV6,FAS,FEV,FGF13,FGF2,FGFR1,FGFRL1,FLT1,FN1,FOSB,FOSL2,FTH1,GABBR2,GAD1,GAL,GBA,GDF15,GJA1,GPR132,GRN,GSN,HBB,HBZ,HCK,HCLS1,HDC…	184
Cancer, Endocrine System Disorders, Organismal Injury and Abnormalities	endocrine gland tumor	5.7e-12		-1.202		ACTR1B,ACVRL1,ADAMTS14,ADRA1D,ADRB2,AKAP13,AKAP2,AKR1B1,ALDH2,ALOX5,APOBEC3H,AR,ARHGEF2,ARHGEF25,ATAD3B,B3GNT6,BAZ2B,BCL3,BCORL1,BRINP3,C10orf54,C1orf229,C3,CD320,CD48,CDKN1A,CES1,CFH,CHRD,CHSY3,CKAP4,CLEC3B,CLIP2,CLU,CMPK2,CNTNAP2,CNTNAP3B,COPS2,CPZ,CTAG2,CTCFL,CTSB,CUL9,DAPK1,DHRS4L2,DOCK8,DUT,ECM1,EPAS1,FDXR,FGF2,FGFR1,FGFR4,FGFRL1,FHDC1,FKBP10,FLT1,FN1,GABBR2,GABRE,GAL,GDF15,GPR153,GYPA,H6PD,…	168
Cell-To-Cell Signaling and Interaction	aggregation of cells	5.78e-12		1.23		ADRB2,AKR1B1,C3,CD36,CD44,CD99L2,CDKN1A,CEACAM1,CES1,CLU,COL14A1,CSRP1,ETV6,FGF2,FN1,GDF15,GPR132,GPX3,GSN,HBB,HCLS1,HDC,ICAM1,ITGA2B,ITGB3,KIT,L1CAM,LGALS1,MRAS,P2RX1,P2RY1,PCDH1,PIK3CB,PLAT,PLCB1,PLCG2,PLEK,PRKCA,PTK2B,PTPN6,PXN,RAB27A,RAB27B,RELN,RHOG,SCARF1,SELPLG,SLIT2,TGFB1,TIMP1,TNFRSF8,TNFRSF9	52
Cellular Assembly and Organization, Cellular Function and Maintenance	microtubule dynamics	7.05e-12	Increased	2.546		ABLIM3,ACAP1,ACE,ADCY6,ADNP,AMHR2,ANGPTL4,APOE,AR,AREG,ARHGEF2,ARHGEF25,ARHGEF6,AURKC,CAMSAP2,CAPG,CAPZB,CCDC64,CCL2,CCR7,CD44,CDC42EP4,CDK18,CDKN1A,CKAP4,CLU,CNTNAP2,COL25A1,CRYAB,CSF1,CSRP1,DAPK1,DGKG,DHH,DIXDC1,DLG5,DPYSL2,DST,DUSP9,EGR3,EPHB6,EPHX2,ERN1,FAS,FEZ1,FGF13,FGF2,FGFR1,FGFR1OP,FLT1,FN1,FNBP1,GAB1,GAL,GDF15,GJA1,GRN,GSN,HCK,ICAM1,IL1B,INPP5J,ITGA3,ITGAM,ITGB3,KIF23,KIT,L1CAM,LAMB1,LA…	133
Organismal Survival	organismal death	7.37e-12	Decreased	-4.456	bias	ABCA3,ACE,ACVR1,ACVRL1,ADAM19,ADNP,ADRB2,AKAP13,ALOX5,ALX1,ANGPTL4,ANKRD17,APBA2,APLNR,APOE,AQP2,AR,ARAP3,AREG,ARHGDIB,ASAH1,B4GALNT1,BACE2,BCL3,BCL6,BMP10,C3,CAPZB,CARD9,CD24,CD36,CD44,CDKN1A,CECR2,CFH,CHRD,CISD2,COL25A1,COL5A1,COL7A1,COX7A1,CRYAB,CSF1,CSK,CSRNP1,CTSB,CUL9,CYP17A1,CYP26A1,DES,DHCR7,DLK1,DLL3,DSC3,DUSP9,ECM1,EFEMP1,EGR3,EHD4,EN1,EPAS1,ERN1,ETV6,F8,FAIM,FAS,FECH,FEV,FGF2,FGFR1,FGF…	231
Cancer, Gastrointestinal Disease, Organismal Injury and Abnormalities	upper gastrointestinal tract tumor	7.45e-12		1		ADNP,AHNAK,AKAP2,AKAP7,AKR1B1,ALDH2,AMHR2,APBA2,APOE,AR,ARAP3,ARHGEF18,ARHGEF25,ARHGEF40,BCAM,BCORL1,BEX2,BRINP3,C15orf26,C3,CCR7,CD109,CD44,CDKN1A,CFH,CHI3L1,CHRD,CHRM3,CIB2,CILP,CLU,CNTNAP2,COL14A1,COL15A1,COL1A2,COL5A1,COL6A3,CRYAB,CSF3R,CTSH,CYP26A1,DAPK1,DNAJB2,DOCK10,DUSP9,EGR3,EHF,EMILIN2,EREG,ERN1,FAM102A,FAM49A,FECH,FGF13,FGF2,FLNB,FN1,FNDC3B,FTH1,GABRG1,GAD1,GAL3ST1,GRIK1,GRIP1,HLA-B,HL…	184
Metabolic Disease	amyloidosis	7.58e-12	Decreased	-2.4		ABCG2,ACE,ADRA1D,ADRB2,AKAP2,ALDH2,APBB3,APOC1,APOE,AR,BCL6,C3,CCL2,CD36,CHI3L1,CHRM3,CLEC3B,CLU,CNKSR3,COL25A1,CTSB,DHCR7,DPYSL2,FCGR2C,FGF2,FGFR1,GABBR2,GABRA2,GABRE,GABRG1,GM2A,GRIN2C,GRIP1,GSN,HBG2,HFE,HSPA6,ICAM1,IGFBP5,IL1B,IL6ST,let-7,LGALS1,LPL,LRP1,MAPT,mir-146,mir-19,MME,MS4A4A,MS4A6A,NAV1,NFATC4,PDK1,PHYHD1,PIK3IP1,PITPNC1,PLAT,PLAU,PRKCA,PSMB1,PSMB2,PTGS1,RELB,RELN,SPARC,SYP,TF,TGFB1,…	77
Cell-To-Cell Signaling and Interaction, Hematological System Development and Function, Immune Cell Trafficking, Inflammatory Response	activation of leukocytes	7.92e-12		1.409		ACE,AHNAK,APOE,BCL3,BHLHE40,C10orf54,C3,CARD9,CCL2,CCR7,CD300A,CD36,CD3G,CD44,CD48,CD84,CDKN1A,CEACAM1,CFH,CHI3L1,CLEC11A,CSF1,CSK,CTSH,CTSL,DOK3,DUSP3,EGR3,FAS,FN1,GJA1,GRN,HCK,HSP90B1,ICAM1,ICOSLG/LOC102723996,IL12RB2,IL16,IL18RAP,IL1B,IL1RL1,IL2RB,IL4R,ITGA3,ITGAM,KIT,LAPTM5,let-7,LGALS1,LGALS3,LGALS3BP,LILRA2,LRP1,LTBP1,LY96,MAGEA3/MAGEA6,MAPT,MGST1,mir-146,NFKBIA,OSTM1,PAEP,PDCD1,PLAT,PLD2,P…	90
Cancer, Organismal Injury and Abnormalities	growth of tumor	1.1e-11	Increased	2.154		ABCG2,AKR1B1,ALOX5,ANGPTL4,AR,AREG,B4GALNT1,BEX2,CCL2,CD24,CD36,CD44,CDKN1A,CEACAM1,CISD2,CLU,CSF1,CSF3R,CTSB,DAPK1,DLK1,EHF,EPAS1,FAS,FGF2,FGFR1,FGFR4,FHL1,FLT1,FN1,FTH1,GALNT2,GDF15,GJA1,GRN,HES1,ID3,IGFBP5,IKBKE,IKZF1,IL1B,IL1RL1,IL4R,IL6ST,INHA,ITGAM,ITGB3,KIT,KLF6,LAMA4,LAMB1,LGALS1,LGALS3,LIF,LITAF,LOXL2,MME,NDRG2,NFKBIA,NR2F2,NTS,PCSK6,PDCD1,PGF,PI4K2A,PIK3CB,PLAGL1,PLAT,PLAU,PLAUR,PRKCA,P…	94
Cell Death and Survival	cell viability of blood cells	1.36e-11	Increased	2.43		BCL3,BCL6,C3,CD300A,CD44,CD48,CLEC11A,CLU,CSF1,DLK1,DOCK8,EGR3,ERN1,FAS,FGF2,FGFR1,FN1,GJA1,HBB,HBZ,HCK,ICAM1,ICOSLG/LOC102723996,IL1B,IL2RB,IL6ST,IL7R,JAG2,KIT,LEF1,LGALS3,NFKBIA,PDCD1,PDK1,PIK3CB,PLCG2,PTK2B,PTPN6,RAC2,SH3KBP1,SIGLEC8,TAF4B,TGFB1,TGM2,TNFRSF8,TNFRSF9,TYROBP	47
Cancer, Organismal Injury and Abnormalities	abdominal adenocarcinoma	1.44e-11				AAK1,ABCA3,ABCG2,ABLIM3,ACACB,ACE,ACP5,ACTL8,ACTL9,ACVR1,ACVRL1,ADAM19,ADAMTS14,ADCY6,ADD2,ADNP,ADRA1D,ADRB2,AHNAK,AKAP13,AKAP2,AKAP7,AKR1B1,ALAS1,ALDH2,ALKBH7,ALOX5,ALX1,AMHR2,AMIGO2,ANGPTL4,ANKHD1/ANKHD1-EIF4EBP3,ANKRD17,ANKRD52,AP1S2,APBA2,APLNR,APOBEC3H,APOBR,APOE,AR,ARAP3,ARHGAP15,ARHGAP22,ARHGAP25,ARHGEF18,ARHGEF25,ARHGEF3,ARHGEF40,ARHGEF6,ARNTL2,ASAP2,ASB2,ATAD3B,ATP2A3,B3GNT6,B4GALNT1,BAZ…	493
Cardiovascular System Development and Function	morphology of cardiovascular system	1.85e-11				ACACB,ACE,ACVRL1,ADAM19,ADD2,AKAP13,ANKRD17,APOE,ARAP3,BCAM,BCL6,BMP10,CAPZB,CAT,CD36,CD44,CDKN1A,CFH,CISD2,CLU,COL15A1,COL5A1,CRYAB,CSRP2,CYP26A1,DES,DHCR7,EHD4,EPAS1,EPHX2,ERN1,ETV6,FAS,FGF2,FGFR1,FGFRL1,FLT1,FN1,GAB1,GJA1,HBB,HBZ,HSP90B1,ICAM1,ID3,IER3,IL1B,IL6ST,ITGA2B,ITGA3,ITGB3,L1CAM,LAMA4,LASP1,LEF1,LFNG,LIF,LPL,LTBP1,MAN2B1,NFATC4,NR2F2,PARD3,PDCD1,PDGFA,PDLIM5,PKP2,PLAU,PPP3CA,PRKCA,PTP…	87
Cellular Development, Cellular Growth and Proliferation, Hematological System Development and Function	proliferation of immune cells	1.91e-11	Increased	2.368		ADRB2,AHNAK,AKAP13,APOE,ARHGDIB,ARHGEF6,BCL3,BCL6,BHLHE40,C10orf54,C3,CAT,CCL2,CCR7,CD24,CD300A,CD36,CD3G,CD44,CD48,CD84,CDKN1A,CEACAM1,CLEC11A,CSF1,CSF3R,DOCK8,EGR3,EPHB6,FAS,FGF2,FN1,GAD1,GAL,HCK,HCLS1,HES1,HLA-E,HSP90B1,ICAM1,ICOSLG/LOC102723996,ID3,IKZF1,IL10RA,IL12RB2,IL13RA1,IL1B,IL1RL1,IL2RB,IL4R,IL6ST,IL7R,ITGA2B,ITGAM,ITGAX,ITGB3,KIT,LAPTM5,LEF1,LGALS1,LGALS3,LTBP1,LY96,MNDA,MRAS,NFKBIA,…	97
Metabolic Disease	glucose metabolism disorder	2.05e-11		-0.543		ACACB,ACE,ADRA1D,ADRB2,AKR1B1,ALDH2,APOC1,APOE,AR,ARHGAP15,ARHGEF6,ASIC4,AVEN,BHLHE40,C3,C6orf47,CA1,CA2,CAPSL,CAT,CCL2,CCR7,CD24,CD300A,CD36,CD3G,CD44,CD84,CDKN1A,CEACAM1,CFH,CHI3L1,CHRM3,CLEC3B,CLU,CNTNAP2,COL1A2,COPS2,CPVL,CTSB,CTSH,CTSL,DLK1,EPAS1,ERN1,FAS,FGFR1,FN1,GABRA2,GABRE,GABRG1,GAL,GBP4,GDF15,GLIPR2,GPD1,GRIK1,GRIN2C,H6PD,HBB,HCLS1,HDC,HES1,HFE,HLA-B,HLA-C,ICAM1,IFI16,IFIH1,IFITM3,IL1…	139
Cancer, Gastrointestinal Disease, Organismal Injury and Abnormalities	upper gastrointestinal tract cancer	2.3e-11				ADNP,AHNAK,AKAP2,AKAP7,ALDH2,AMHR2,APBA2,APOE,AR,ARAP3,ARHGEF18,ARHGEF25,ARHGEF40,BCAM,BCORL1,BEX2,BRINP3,C15orf26,C3,CCR7,CD109,CD44,CDKN1A,CFH,CHI3L1,CHRD,CHRM3,CIB2,CILP,CLU,CNTNAP2,COL14A1,COL15A1,COL1A2,COL5A1,COL6A3,CRYAB,CSF3R,CTSH,CYP26A1,DAPK1,DNAJB2,DOCK10,DUSP9,EGR3,EHF,EMILIN2,EREG,ERN1,FAM102A,FAM49A,FECH,FGF13,FGF2,FLNB,FN1,FNDC3B,FTH1,GABRG1,GAD1,GAL3ST1,GRIK1,GRIP1,HLA-B,HLA-E,HSP…	177
Hematological System Development and Function, Tissue Morphology	quantity of leukocytes	2.57e-11		0.626		ABCG2,AKAP13,ALOX5,APOE,ARHGDIB,ARHGEF6,B4GALNT1,BCL3,BCL6,BHLHE40,C3,C5AR2,CCL2,CCL24,CCR7,CD300A,CD36,CD3G,CD44,CD48,CD84,CDKN1A,CES1,CFH,CHI3L1,CLEC11A,CSF1,CSF3R,DHH,DLK1,DOCK8,EGR3,ETV6,FAS,FLT1,FOSB,GBA,GDF15,GJA1,GPR132,GSN,HBB,HCK,HCLS1,HDC,HSP90B1,ICAM1,ICOSLG/LOC102723996,ID3,IFI30,IKZF1,IL10RA,IL12RB2,IL13RA1,IL1B,IL1RL1,IL2RB,IL4R,IL6ST,IL7R,ITGAM,ITGB3,JAG2,KIT,KLHL6,LGALS1,LGALS3,LI…	108
Cardiovascular Disease, Developmental Disorder, Organismal Injury and Abnormalities	hypertrophy of heart	2.69e-11		-0.57		ACE,ADCY6,ADRB2,AKAP13,APOE,BMP10,CA2,CD36,CDKN1A,CRYAB,CTSB,DES,DUSP5,EPAS1,FGF2,FLT1,FN1,GAL,GDF15,GPX3,GSN,H2AFZ,HCK,IER3,IKBKE,IL1B,IL1RL1,IL6ST,INHA,ITGB3,KCNJ11,LAMA4,LIF,NFATC4,NFKBIA,PDGFA,PGF,PLAT,PLAU,PLCB1,PPP3CA,PRKCA,PTGES,REN,RRAD,S100A6,SERPINE1,SMAD7,TGFB1,TIMP1,TPM1,TRIM63	52
Skeletal and Muscular Disorders	myopathy	2.87e-11		-0.811		ACE,ACVR1,ADRA1D,ADRB2,AHNAK,APOE,AR,ASAH1,CA1,CA2,CCL2,CHI3L1,CHRM3,CLU,COL15A1,COL1A2,COL5A1,COL6A3,CRYAB,CSRP2,DES,DNAJB2,DSC3,FGFR1,FGFRL1,FHL1,FIG4,FLT1,FN1,GDAP1,GJA1,H6PD,HLA-C,HSP90B1,IFI30,IL1B,IL6ST,ITGB3,KCNJ8,KCNMA1,KCNMB3,KIT,let-7,LIF,LITAF,LOXL2,LPL,mir-146,mir-19,NDUFA2,NFKBIA,NR2F2,P2RY1,PITX1,PLAT,PLAU,PLCB1,PLOD2,PPP3CA,PSMA4,PTGS1,PTPRJ,RELB,S100A11,SDC2,SDC3,SERPINE1,SH3TC2,S…	80
Cellular Function and Maintenance	function of phagocytes	3.01e-11		1.067		ALOX5,APOE,BCL3,C3,CAPG,CARD9,CCL2,CCR7,CD300A,CD36,CHI3L1,CSF1,DOCK8,FLT1,GDF15,GJA1,GRN,GSN,HCK,ICAM1,IFIH1,IL1B,IL4R,ITGAM,ITGB3,KIT,LGALS3,LY96,mir-146,NFKBIA,NLRX1,PLAT,PLAU,PLAUR,PLCG2,PLD2,PTK2B,RAC2,RASSF5,RELB,SCARF1,SERPINB1,SIGLEC9,SLAMF1,SLAMF6,STAT2,STX11,TYROBP,UNC5B	49
Hematological System Development and Function, Inflammatory Response, Tissue Morphology	quantity of phagocytes	3.17e-11		0.116		APOE,B4GALNT1,BCL3,C3,C5AR2,CCL2,CCR7,CD300A,CD36,CDKN1A,CES1,CFH,CLEC11A,CSF1,CSF3R,DOCK8,FAS,GBA,GDF15,GJA1,GPR132,GSN,HCK,HDC,ICAM1,IKZF1,IL12RB2,IL1B,IL1RL1,IL2RB,IL6ST,IL7R,ITGAM,ITGB3,KIT,LGALS3,LIF,LITAF,mir-146,NFKBIA,PLAT,PLAU,PRF1,PTGES,PTPN6,RAC2,RELB,REN,SELPLG,SERPINB1,SOCS3,SORBS1,STX11,TF,TGFB1,TGM2,TIMP1,TSPAN33,TYROBP,VTN	60
Organismal Functions, Organismal Injury and Abnormalities, Tissue Morphology	healing of wound	4.13e-11				ACVRL1,ADRB2,CCR7,CD44,COL5A1,EREG,FGF2,FGFR1,FLT1,FN1,GJA1,GRN,GSN,ICAM1,IL6ST,ITGB3,KLF6,PDGFA,PGF,PLAT,PLAU,PRKAR1A,PTGS1,RAC2,RASSF5,SERPINE1,SPARC,TFF1,TGFB1,TP63,TPM1,VANGL2,VIL1,VIM	34
Cellular Function and Maintenance, Hematological System Development and Function	function of myeloid cells	4.16e-11				ALOX5,APOE,BCL3,CAPG,CARD9,CCL2,CD36,CSF1,GDF15,GJA1,GRN,GSN,HCK,ICAM1,IL1B,IL1RL1,IL4R,ITGAM,ITGB3,LGALS3,LY96,mir-146,NFKBIA,NLRX1,PLAT,PLAU,PLAUR,PLD2,PTK2B,RAC2,RELB,SCARF1,SERPINB1,SIGLEC8,SIGLEC9,SLAMF1,SLAMF6,SPRED1,STX11,TYROBP,UNC5B	41
Hematological System Development and Function, Tissue Morphology	quantity of myeloid cells	4.8e-11		-0.73		ALOX5,APOE,ARHGDIB,BCL6,C3,C5AR2,CCL2,CCL24,CD300A,CD36,CDKN1A,CFH,CLEC11A,CSF1,CSF3R,DHH,ETV6,FAS,GJA1,GPR132,GSN,HDC,ICAM1,IKZF1,IL13RA1,IL1B,IL1RL1,IL2RB,IL6ST,ITGAM,KIT,LGALS3,LIF,MAPT,NFKBIA,PDCD1,PRF1,RAC2,RELB,SELPLG,SERPINB1,SERPINE1,SIGLEC8,SOCS3,SPRED1,STX11,TF,TGFB1,TIMP1,TNFRSF9,TSPAN33,TYROBP,VTN	53
Cellular Movement	chemotaxis of cells	4.92e-11	Increased	3.989		ALOX5,APLNR,APOE,ARAP3,C3,C5AR2,CAPG,CCL2,CCL24,CCR7,CCRL2,CD36,CD44,CDKN1A,CEACAM1,CLU,CSF1,CSF3R,CSK,FAS,FGF2,FGFR1,FLT1,FN1,GAB1,GPR132,GRN,GSN,HCK,HCLS1,ICAM1,IL16,IL1B,IL4R,ITGAM,ITGB3,JAG2,KIT,LEF1,LGALS1,LGALS3,LIF,LITAF,MYO1F,PARD3,PGF,PIK3CB,PLAU,PLAUR,PLCG2,PLD2,PPIB,PRKCA,PTGES,PTK2B,PTPN6,PTPRJ,RAC2,RELB,RHOG,ROBO2,SELPLG,SERPINB1,SERPINE1,SLIT2,SOCS3,SPHK1,TFF1,TGFB1,TNFRSF8,VTN	71
Cellular Movement	infiltration of blood cells	4.96e-11		0.869		ADRB2,AKR1B1,APOE,C3,CCL2,CCR7,CD36,CD44,CD48,CES1,CFH,CRYAB,CSF1,CTSB,FAS,FLT1,FN1,GAL3ST1,GBA,HCK,ICAM1,IL16,IL1B,IL1RL1,IL2RB,IL4R,IL6ST,ITGAM,LGALS1,NFKBIA,PDCD1,PGF,PLAT,PLAU,PRF1,PRKCA,PRSS3,PTGES,PTK2B,RAB27A,RAC2,REN,SELPLG,SERPINE1,SIGLEC8,SLIT2,SMAD7,SOCS3,SPARC,STC1,TGFB1,TGM2,TIMP1,TNFRSF21,TNFRSF8,TNFRSF9,UNC5B	57
Embryonic Development, Organ Development, Organismal Development, Skeletal and Muscular System Development and Function, Tissue Development	formation of muscle	5.33e-11		1.955		AR,ARHGEF25,BMP10,CAPZB,CDKN1A,COL25A1,COL6A3,CRYAB,DES,EGR3,FGF2,FGFR1,FGFRL1,FHL1,FLNB,FMNL2,FN1,FOSL2,GAB1,GJA1,GSN,HSP90B1,IFI16,IGFBP5,KRT19,LAMB2,LEF1,LIF,MRAS,MYL6,MYOZ1,NCOA2,NEO1,NFATC4,NFKBIA,NR2F2,PAPPA,PDGFA,PKP2,PLAU,PLCB1,PRKAR1A,RAP1GDS1,RHOG,RRAS,SERPINE1,SMAD7,STRA6,TANC1,TBX20,TGFB1,TGM2,TNNI3,TP63,TPM1,TRIO,UTRN,VIM	58
Cellular Movement	homing of cells	5.85e-11	Increased	4.259		ALOX5,APLNR,APOE,ARAP3,C3,C5AR2,CAPG,CCL2,CCL24,CCR7,CCRL2,CD36,CD44,CDKN1A,CEACAM1,CLU,CSF1,CSF3R,CSK,FAS,FGF2,FGFR1,FLT1,FN1,GAB1,GJA1,GPR132,GRN,GSN,HCK,HCLS1,ICAM1,IL16,IL1B,IL4R,ITGAM,ITGB3,JAG2,KIT,L1CAM,LEF1,LGALS1,LGALS3,LIF,LITAF,MYO1F,PARD3,PGF,PIK3CB,PLAU,PLAUR,PLCG2,PLD2,PPIB,PRKCA,PTGES,PTK2B,PTPN6,PTPRJ,PXN,RAC2,RELB,RHOG,ROBO2,SELPLG,SERPINB1,SERPINE1,SLIT2,SOCS3,SPHK1,TFF1,TGFB1,T…	74
Cancer, Gastrointestinal Disease, Organismal Injury and Abnormalities	gastrointestinal carcinoma	5.87e-11				ABCG2,ABLIM3,ACTL8,ACTL9,ACVRL1,ADAMTS14,ADD2,ADNP,ADRA1D,ADRB2,AHNAK,AKAP13,AKAP2,AKAP7,AKR1B1,ALAS1,ALDH2,ALX1,AMHR2,AMIGO2,ANGPTL4,ANKHD1/ANKHD1-EIF4EBP3,ANKRD17,APBA2,APLNR,APOBR,APOE,AR,ARAP3,ARHGAP22,ARHGAP25,ARHGEF18,ARHGEF25,ARHGEF3,ARHGEF40,ASAP2,ASB2,ATAD3B,B3GNT6,B4GALNT1,BAZ2B,BCAM,BCL6,BCORL1,BEX2,BMP10,BRINP3,C10orf35,C15orf26,C3,C9orf131,CAMSAP2,CAT,CATSPERB,CCR7,CD109,CD3G,CD84,CD…	394
Cell Morphology, Cellular Assembly and Organization, Cellular Function and Maintenance	formation of cellular protrusions	7.26e-11	Increased	3.5		ABLIM3,ACAP1,ACE,AMHR2,ANGPTL4,APOE,AREG,ARHGEF25,ARHGEF6,CAPG,CAPZB,CCDC64,CCL2,CCR7,CD44,CDC42EP4,CDK18,CDKN1A,CLU,CNTNAP2,COL25A1,CSF1,CSRP1,DGKG,DIXDC1,DLG5,DPYSL2,EGR3,EPHB6,EPHX2,FEZ1,FGF13,FGF2,FGFR1,FGFR1OP,FN1,FNBP1,GAB1,GDF15,GJA1,GRN,GSN,HCK,IL1B,ITGA3,ITGB3,KIF23,KIT,L1CAM,LAMB1,LAMB2,LASP1,LINGO1,LRP1,MAPT,MICALL1,MRAS,MYO16,MYO3B,NEO1,NFATC4,NFKBIA,NNMT,NTS,OBSL1,P2RX1,PALM,PARD3,PD…	105
Free Radical Scavenging	metabolism of reactive oxygen species	7.97e-11	Increased	2.085		ABCG2,ADRA1D,AHSP,AKR1B1,ALDH2,ALOX5,APLNR,APOE,APOL6,ARAP3,ARHGDIB,BNIP3,C3,CARD9,CAT,CD36,CD44,CDKN1A,CFH,CRYAB,CSF1,DDIT4,EPAS1,ETV6,FAS,FDXR,FGF2,FN1,FTH1,GPX3,GRN,GSN,GSTA4,HBB,HCK,ICAM1,IL1B,ITGAM,ITGAX,ITGB3,ITIH4,let-7,LGALS3,LIF,LTBP1,MAPT,NFKBIA,NLRX1,PDK1,PLCG2,PRF1,PRKCA,PTGS1,PTPN6,RAC2,REN,RRAS,S100A6,SELPLG,SIGLEC9,SMOX,SOCS3,SQSTM1,STC1,TF,TGFB1,TGM2,TYROBP	68
Immunological Disease	hypersensitive reaction	9.26e-11	Increased	2.377		ADRA1D,ADRB2,AHNAK,ALOX5,APOE,BCL3,C3,CAPG,CAPZB,CAT,CCL2,CCR7,CCRL2,CD44,CFH,CHRM3,CPVL,CTSL,DPYSL2,ECM1,EIF1,EPHB6,GPD1,GSN,H2AFZ,HBB,HCK,HLA-B,HLA-C,ICAM1,ICOSLG/LOC102723996,IFI27,IFI30,IL16,IL1B,IL4R,KIT,LAPTM5,LGALS1,LGALS3BP,LIF,LPL,MME,NFKBIA,PGF,PLA2G3,PPP3CA,PRF1,PTGES,PTGS1,RELB,RNF138,S100A11,TGFB1,TIMP1,TNFRSF8,TNFRSF9,TPM1,TRPM7,TSC22D3,ZNF395	61
Cell Death and Survival	cell death of immune cells	9.76e-11		1.4		APOE,ASAH1,BCL3,BCL6,C3,CAT,CCL2,CCR7,CD300A,CD44,CD48,CDKN1A,CHI3L1,CLEC11A,CLU,CSF1,CTSB,CUL9,DAPK1,DDIT4,DLK1,DOCK8,EGR3,EIF4E,ERN1,ETV6,FAIM,FAS,FGF2,FGFR1,FN1,FTH1,GPR132,GSN,HCK,HCLS1,HES1,ICAM1,ICOSLG/LOC102723996,ID3,IER3,IFIH1,IKBKE,IL1B,IL1RL1,IL2RB,IL6ST,IL7R,ITGAM,ITPR2,KIT,LEF1,LGALS1,LGALS3,LRP1,mir-19,NFKBIA,PAEP,PDCD1,PDK1,PIK3CB,PLCG2,PRF1,PRKCA,PTK2B,PTPN6,PXN,RAC2,RRAS,SH3KBP1,…	83
Cellular Movement, Hematological System Development and Function, Immune Cell Trafficking, Inflammatory Response	migration of phagocytes	9.78e-11	Increased	3.852		APOE,AR,ASB2,C3,CCL2,CCR7,CD44,CEACAM1,CLEC11A,CSF1,DOCK8,EPAS1,FAS,FLT1,FN1,HCK,HCLS1,ICAM1,IL10RA,IL16,IL1B,IL6ST,ITGAM,ITGAX,ITGB3,KIT,LGALS1,LGALS3,LRP1,PAEP,PLAU,PLAUR,PTK2B,PTPN6,RAC2,SCN9A,SELPLG,SERPINE1,SLIT2,TGFB1,TIMP1,TNFRSF9,TYROBP,VTN	44
Cellular Movement	chemotaxis	1.02e-10	Increased	4.016		ALOX5,APLNR,APOE,ARAP3,C3,C5AR2,CAPG,CCL2,CCL24,CCR7,CCRL2,CD36,CD44,CDKN1A,CEACAM1,CLU,CSF1,CSF3R,CSK,FAS,FGF2,FGFR1,FLT1,FN1,GAB1,GPR132,GRN,GSN,HCK,HCLS1,ICAM1,IL16,IL1B,IL4R,ITGAM,ITGB3,JAG2,KIT,L1CAM,LEF1,LGALS1,LGALS3,LIF,LITAF,MYO1F,PARD3,PGF,PIK3CB,PLAU,PLAUR,PLCG2,PLD2,PPIB,PRKCA,PTGES,PTK2B,PTPN6,PTPRJ,RAC2,RELB,RHOG,ROBO2,SELPLG,SERPINB1,SERPINE1,SLIT2,SOCS3,SPHK1,TFF1,TGFB1,TNFRSF8,VTN	72
Cellular Movement, Hematological System Development and Function, Immune Cell Trafficking	cell movement of antigen presenting cells	1.04e-10	Increased	2.798		APOE,AR,ASB2,C3,CCL2,CCL24,CCR7,CCRL2,CD44,CDKN1A,CEACAM1,CES1,CSF1,DOCK8,EPAS1,FLT1,GAL3ST1,GBA,GSN,HCLS1,ICAM1,IL10RA,IL16,IL1B,IL4R,ITGB3,KIT,LGALS3,LITAF,LRP1,PDCD1,PIK3CB,PLAU,PLCG2,PTGES,PTK2B,PTPN6,PTPRJ,RAC2,REN,SCN9A,SERPINE1,SLIT2,SMAD7,SPHK1,STC1,TGFB1,TIMP1,TNFRSF21,TNFRSF9,TYROBP,VTN	52
Cellular Function and Maintenance	function of antigen presenting cells	1.29e-10				APOE,BCL3,CAPG,CARD9,CCL2,CCR7,CD36,CHI3L1,CSF1,DOCK8,FLT1,GDF15,GRN,GSN,HCK,ICAM1,IFI30,IFIH1,IL1B,IL4R,ITGAM,ITGB3,LGALS3,LY96,mir-146,NFKBIA,NLRX1,PLAT,PLAU,PLAUR,PLCG2,PTK2B,RASSF5,RELB,SCARF1,SIGLEC9,SLAMF1,STAT2,TGFB1,TYROBP,UNC5B	41
Cellular Movement, Hematological System Development and Function, Immune Cell Trafficking	infiltration of leukocytes	1.34e-10		0.982		ADRB2,APOE,C3,CCL2,CCR7,CD36,CD44,CD48,CES1,CFH,CRYAB,CSF1,CTSB,FAS,FLT1,FN1,GAL3ST1,GBA,HCK,ICAM1,IL16,IL1B,IL1RL1,IL2RB,IL4R,IL6ST,ITGAM,LGALS1,NFKBIA,PDCD1,PGF,PLAT,PLAU,PRF1,PRKCA,PRSS3,PTGES,PTK2B,RAB27A,RAC2,REN,SELPLG,SERPINE1,SIGLEC8,SLIT2,SMAD7,SOCS3,SPARC,STC1,TGFB1,TGM2,TIMP1,TNFRSF21,TNFRSF8,TNFRSF9,UNC5B	56
Tissue Development	development of epithelial tissue	1.38e-10		1.547		ABCA3,ACVRL1,ANGPTL4,APOE,AR,C3,CA2,CCL2,CCL24,CCR7,CD36,CD44,CDKN1A,CEACAM1,CSF1,CTSB,ECM1,EGR3,ERN1,FGF13,FGF2,FGFR1,FLNB,FLT1,FN1,FRAS1,GAB1,GJA1,GRIP1,GRN,IL1B,IL4R,ITGB3,JAG2,KDF1,KIT,L1CAM,LAMA4,LAMB1,LGALS1,LGALS3,LOXL2,LRG1,NDRG2,NFKBIA,NR2F2,PGF,PIK3C2B,PLAT,PLAUR,POLD4,PRKCA,PROCR,PTK2B,PTPRJ,PXN,RELB,RRAS,SERPINE1,SLIT2,SPARC,SPRED1,SPRY4,STC1,TGFB1,TIMP1,TP63,TRPM7,VASH1	69
Cell Death and Survival	cell viability of leukocytes	1.47e-10	Increased	3.059		BCL3,BCL6,C3,CD300A,CD44,CD48,CLEC11A,CLU,CSF1,DLK1,DOCK8,EGR3,ERN1,FAS,FGF2,FN1,HCK,ICAM1,ICOSLG/LOC102723996,IL1B,IL2RB,IL6ST,IL7R,KIT,LEF1,LGALS3,NFKBIA,PDCD1,PDK1,PIK3CB,PLCG2,PTK2B,PTPN6,RAC2,SH3KBP1,SIGLEC8,TAF4B,TGFB1,TGM2,TNFRSF8,TNFRSF9,TYROBP	42
Cellular Movement	cell movement of tumor cell lines	1.54e-10	Increased	3.712		ADRB2,AR,ARAP3,AREG,ARHGDIB,C3,CAT,CCL2,CCL24,CCR7,CD24,CD36,CD44,CDKN1A,CLCN4,CLU,CSF1,CSK,CTSB,CTSH,CTSL,DPYSL2,EFEMP1,EHF,EREG,FGF2,FGFR1,FLNB,FLT1,FN1,GAB1,GALNT2,GDF15,GJA1,GPR132,GPR161,GRN,IL1B,ITGB3,JAG2,KANK1,KIT,KRT19,L1CAM,LAMB3,LASP1,LGALS1,LGALS3,LIF,LRP1,LRP5,MME,NDRG2,NES,NFKBIA,PARD3,PCSK6,PDGFA,PDK1,PGF,PIK3C2B,PLA2G16,PLAU,PLAUR,PLD2,PPP3CA,PRKCA,PTK2B,PXN,RAB27A,RALGAPA2,RHOG,S…	96
Connective Tissue Disorders, Immunological Disease, Inflammatory Disease, Skeletal and Muscular Disorders	rheumatoid arthritis	1.57e-10				ACE,ADRB2,AKAP13,ALOX5,APOE,AREG,ARHGDIB,BCL6,C3,C6orf47,CCL2,CCL24,CCRL2,CD24,CD36,CD99L2,CHCHD2,CHI3L1,CLU,CSF1,CSF3R,CTSB,ECHDC1,EPHX2,FGF2,FGFR1OP,FOSB,FTH1,GABRA2,GABRE,GABRG1,GALNT2,GLIPR2,GRN,GSN,GYPA,HCK,HCLS1,HLA-C,HSP90B1,ICAM1,ICOSLG/LOC102723996,IGFBP5,IKZF1,IL10RA,IL16,IL1B,IL2RB,IL4R,IL6ST,IL7R,L1CAM,LGALS1,LRP5,LY6G6C,mir-146,MME,MS4A6A,NCOA2,NFKBIA,PARD3B,PDCD1,PLAC4,PLAUR,PPAT,PP…	86
Developmental Disorder	hypertrophy of cells	1.96e-10		0.411		ADCY6,ADRB2,AKAP13,AR,BMP10,CA2,CAT,CRYAB,CTSB,DUSP5,ECM1,EPAS1,FGF2,FHL1,FLNB,FN1,GAL,GDF15,GJA1,GPX3,GRN,H2AFZ,HCK,HES1,IER3,IL1B,IL6ST,INHA,LIF,NFATC4,NFKBIA,NUPR1,PLAU,PLCB1,PPP3CA,PRKCA,PTGES,REN,RRAD,S100A6,SERPINE1,SMAD7,STC1,TGFB1,TIMP1	45
Cardiovascular Disease	arteriosclerosis	2.22e-10	Increased	2.796		ACE,ADRB2,AKAP13,ALOX5,APOC1,APOE,AR,ASIC4,CCL2,CD36,CD44,CDKN1A,CHI3L1,CLU,CSF1,EPHX2,ERN1,FLT1,FN1,FOSB,GABRA2,GABRE,GABRG1,GDF15,GJA1,GRIN2C,ICAM1,IL1B,IL1RL1,ITGA2B,ITGAM,ITGAX,ITGB3,KCNJ8,KLF6,LGALS3,LPL,LRP1,LRP5,MTHFD1L,MYO3B,NFKBIA,NNMT,P2RY1,PAPPA,PDCD1,PGF,PLAT,PLAU,PLAUR,PLXNA2,PTGES,PTGS1,RCSD1,REN,SERPINE1,SOCS3,SORBS1,SPARC,SPATA5,TGFB1,TIMP1,TNFRSF9,TUBA3C/TUBA3D	64
Connective Tissue Development and Function, Tissue Morphology	quantity of connective tissue	2.29e-10		1.818		ACACB,ACE,ADD2,ADRB2,AHNAK,ANGPTL4,APOE,AR,B4GALNT1,C3,CCDC80,CCL2,CD44,CDKN1A,CEACAM1,CES1,CISD2,CLEC11A,CSF1,DHH,DOCK8,EFEMP1,EPAS1,FGF2,FGFRL1,FN1,FOSB,FOSL2,GDF15,HBB,HBZ,HCK,HDC,IKZF1,IL1RL1,IL2RB,IL6ST,INSIG1,ITGA2B,ITGAM,ITGB3,JAG2,KCNJ11,KDM3A,LAMA4,LIF,LPL,LRP5,mir-146,NCOA2,PGF,PLAU,PLCG2,PRF1,PTPN6,RAB27A,RAB27B,RAC2,SDC3,SERPINE1,SH3KBP1,SOCS3,SPARC,SPHK1,SPTA1,SPTB,SQSTM1,STC1,STX11,…	77
Cellular Development, Cellular Growth and Proliferation, Hematological System Development and Function	proliferation of mononuclear leukocytes	2.38e-10	Increased	2.198		ADRB2,AHNAK,AKAP13,APOE,ARHGDIB,ARHGEF6,BCL3,BCL6,BHLHE40,C10orf54,C3,CCL2,CCR7,CD24,CD300A,CD36,CD3G,CD44,CD48,CD84,CDKN1A,CEACAM1,CSF1,DOCK8,EGR3,EPHB6,FAS,FN1,GAD1,GAL,HCK,HCLS1,HES1,HLA-E,HSP90B1,ICAM1,ICOSLG/LOC102723996,ID3,IKZF1,IL10RA,IL12RB2,IL13RA1,IL1B,IL1RL1,IL2RB,IL4R,IL6ST,IL7R,ITGA2B,ITGAM,ITGAX,ITGB3,LAPTM5,LEF1,LGALS1,LGALS3,LTBP1,LY96,MNDA,NFKBIA,PAEP,PDCD1,PDK1,PIK3CB,PLAU,PLCG…	89
Free Radical Scavenging	synthesis of reactive oxygen species	2.4e-10	Increased	2.334		ADRA1D,AHSP,AKR1B1,ALDH2,ALOX5,APLNR,APOE,APOL6,ARAP3,ARHGDIB,BNIP3,C3,CARD9,CAT,CD36,CD44,CDKN1A,CFH,CRYAB,CSF1,DDIT4,EPAS1,ETV6,FAS,FDXR,FGF2,FN1,FTH1,GRN,GSN,HBB,HCK,ICAM1,IL1B,ITGAM,ITGAX,ITGB3,ITIH4,let-7,LGALS3,LIF,LTBP1,MAPT,NFKBIA,NLRX1,PDK1,PLCG2,PRF1,PRKCA,PTGS1,PTPN6,RAC2,REN,RRAS,S100A6,SELPLG,SIGLEC9,SMOX,SOCS3,SQSTM1,STC1,TF,TGFB1,TGM2,TYROBP	65
Organismal Injury and Abnormalities	Wound	2.47e-10		1.477		ACVRL1,ADRB2,B4GALNT1,CCR7,CD44,COL5A1,EREG,FGF2,FGFR1,FLT1,FN1,GJA1,GRN,GSN,ICAM1,IGFBP5,IL6ST,ITGB3,KLF6,LGALS3,PDGFA,PGF,PLAT,PLAU,PRKAR1A,PTGES,PTGS1,RAC2,RASSF5,SERPINE1,SPARC,TFF1,TGFB1,TP63,TPM1,VANGL2,VIL1,VIM	38
Organismal Development	morphology of body cavity	2.98e-10				ABCA3,ABCG2,ACACB,ACE,ACVRL1,ADAM19,ADD2,AKAP13,AKR1B1,ALOX5,AMHR2,ANGPTL4,ANKRD17,APOE,AREG,ARHGDIB,ASAH1,BCAM,BCL3,BCL6,BHLHE40,BMP10,C3,CAPZB,CCR7,CD36,CD44,CDKN1A,CES1,CFH,CFI,CISD2,CLU,CSF1,CSRP2,CYP26A1,DAPK1,DES,DHCR7,DLK1,EFEMP1,EHD4,EPAS1,ETV6,FAS,FGF2,FGFR1,FGFR4,FGFRL1,FN1,GDF15,GJA1,GRIP1,GRN,HBB,HCK,HES1,HSP90B1,ICOSLG/LOC102723996,ID3,IER3,IGFBP5,IKZF1,IL1B,IL2RB,IL6ST,IL7R,INHA,IQG…	130
Infectious Disease	Viral Infection	3.28e-10	Increased	2.187		ABLIM3,ABTB1,ACACB,AKAP13,ALOX5,ANXA6,APLNR,APOC1,APOE,AR,AREG,ARHGDIB,ATAD3B,ATG16L2,BCL3,C3,C9orf131,CA2,CAT,CCL2,CCR7,CD164,CD24,CD36,CD44,CD48,CDC42EP3,CEACAM1,CFI,CHMP4B,CIB2,CLTCL1,CLU,COL5A1,CRYAB,CSF1,CTSB,CTSL,CYP17A1,DHRS2,DNAJB2,DOCK10,DUSP3,EFHC2,EPAS1,EPHB6,ERN1,F8,FAS,FCGR2C,FGFR1,FGFR4,FN1,GAB1,GABBR2,GABRE,GABRG1,GM2A,GRIN2C,GYG1,HBE1,HBG1,HBG2,HBZ,HCK,HEMGN,HES1,HID1,HLA-B,HLA-C,…	164
Cardiovascular Disease	atherosclerosis	3.36e-10	Increased	2.798		ACE,ADRB2,AKAP13,ALOX5,APOC1,APOE,AR,ASIC4,CCL2,CD36,CD44,CDKN1A,CHI3L1,CLU,CSF1,EPHX2,ERN1,FLT1,FN1,FOSB,GABRA2,GABRE,GABRG1,GDF15,GJA1,GRIN2C,ICAM1,IL1B,IL1RL1,ITGA2B,ITGAM,ITGAX,ITGB3,KCNJ8,KLF6,LGALS3,LPL,LRP1,LRP5,MTHFD1L,MYO3B,NFKBIA,NNMT,P2RY1,PAPPA,PDCD1,PGF,PLAT,PLAU,PLAUR,PLXNA2,PTGES,PTGS1,RCSD1,REN,SERPINE1,SOCS3,SORBS1,SPATA5,TGFB1,TIMP1,TNFRSF9,TUBA3C/TUBA3D	63
Hematological System Development and Function, Tissue Morphology	quantity of granulocytes	3.5e-10		-1.374		ALOX5,ARHGDIB,BCL6,C3,C5AR2,CCL2,CCL24,CD300A,CD36,CDKN1A,CFH,CLEC11A,CSF1,CSF3R,DHH,FAS,GJA1,GPR132,GSN,HDC,ICAM1,IKZF1,IL13RA1,IL1B,IL1RL1,IL2RB,IL6ST,ITGAM,KIT,LGALS3,LIF,NFKBIA,PRF1,RAC2,RELB,SELPLG,SERPINB1,SERPINE1,SIGLEC8,SOCS3,SPRED1,STX11,TF,TGFB1,TIMP1,TSPAN33,VTN	47
Cellular Growth and Proliferation, Connective Tissue Development and Function, Tissue Development	proliferation of synovial cells	3.99e-10		1.723		AREG,CCL2,CD44,CDKN1A,CSK,FGF2,FN1,IL6ST,KCNMA1,LIF,PLAU,PLAUR,SOCS3,TGFB1,VTN	15
Neurological Disease, Psychological Disorders	Dementia	4.44e-10				ABCG2,ACE,ADRA1D,ADRB2,AKAP2,ALDH2,APBB3,APOC1,APOE,AR,C3,CCL2,CD36,CHI3L1,CHRM3,CLEC3B,CLU,CNKSR3,COL25A1,CTSB,DHCR7,DPYSL2,FCGR2C,FGF2,GABBR2,GABRA2,GABRE,GABRG1,GBA,GM2A,GRIN2C,GRIP1,GRN,HBG2,HFE,HSPA6,ICAM1,IL1B,let-7,LGALS1,LPL,LRP1,MAPT,mir-146,mir-19,MME,MS4A4A,MS4A6A,NAV1,NFATC4,PDK1,PHYHD1,PIK3IP1,PITPNC1,PLAT,PLAU,PRKCA,PTGS1,RELN,SERPINE1,SPARC,SYP,TF,TGFB1,TGM2,TIMP1,TMEM2,TRPM7,TUBA3…	72
Tissue Development	growth of connective tissue	4.52e-10	Increased	2.628		ALOX5,APLNR,AR,AREG,CCL2,CCL24,CD109,CD300A,CD44,CDKN1A,CEACAM1,COL14A1,CSF1,CSK,CTSB,EREG,ETV6,FAS,FGF13,FGF2,FGFR1,FLT1,FN1,FNDC3B,FOSB,FOSL2,FTH1,GJA1,GRN,ICOSLG/LOC102723996,IDH2,IFI30,IGFBP5,IL10RA,IL1B,IL2RB,IL6ST,ITGB3,KCNMA1,KDF1,KIT,LGALS1,LGALS3,LIF,LRP5,MAD2L1,mir-146,NFKBIA,NUPR1,PAEP,PARP10,PDCD1,PDGFA,PDK1,PGF,PLAT,PLAU,PLAUR,PPAT,PRKCA,PTGES,PTPN6,PTPRN,RELB,S100A11,SERPINE1,SH3KBP…	80
Cellular Function and Maintenance	internalization of cells	4.59e-10	Increased	2.005		C3,CD36,CD44,CD48,CEACAM1,CSF3R,CSK,HCK,IL1B,IL1RL1,IQSEC1,ITGAM,LGALS3,LY96,PIK3CB,PLAUR,PLD2,PLEKHG6,PTPN6,PXN,RAC2,RHOG,SCARF1,SELPLG,SERPINE1,SLC9B2,TGFB1,TGM2,VIM,VTN	30
Cancer, Organismal Injury and Abnormalities	head and neck cancer	4.76e-10		-1.095		ALOX5,ARHGEF2,CCR7,CD24,CD44,CD48,CDKN1A,CHI3L1,CHRM3,CILP,COL15A1,CRYAB,CTSH,ECM1,EHF,EMILIN2,EREG,FGF13,FGF2,FGFR1,FGFR4,FLT1,FN1,GABBR2,GABRG1,GDF15,HSP90B1,IGFBP5,IKZF1,IL1B,IL2RB,IL4R,ITGA10,ITGBL1,KIF1A,KIT,LAMA4,LGALS1,LGALS3,LOXL2,mir-146,mir-19,MYO3B,PDCD1,PDLIM5,PGF,PI4K2A,PIK3C2B,PITX1,PLOD2,POTEE/POTEF,PRF1,PRKAR1A,PTCH2,PVT1,RAB27B,RAP1GAP2,ROBO2,S100A11,SDC2,SERPINE1,SERPINI1,SLIT2,…	79
Cellular Movement	migration of cancer cells	5.18e-10	Increased	3.361		CCL2,CCR7,CD44,CEACAM1,CSF1,CSF3R,CTSB,EMILIN2,FGFR4,FLT1,FN1,GSN,ITGA3,L1CAM,let-7,LGALS3,mir-146,NFKBIA,PGF,PLAU,PLAUR,PRKCA,PRSS3,PXN,S100A6,SERPINE1,SIAH2,SLIT2,SPARC,SPHK1,TGFB1,TP63,VIM,ZEB1	34
Cellular Development, Cellular Growth and Proliferation	proliferation of tumor cell lines	5.52e-10		1.187		ABTB1,ACVR1,ALX1,ANGPTL4,ANXA6,AR,AREG,ARHGEF2,ASAH1,BCL6,BEX2,BNIP3,CAT,CCL2,CD24,CD320,CD44,CDKN1A,CDKN1C,CEACAM1,CHRM3,CISD2,CLEC11A,CLU,COL14A1,COL6A3,COPS2,CSF1,CTSB,DLG5,DLK1,DNAJB2,DUSP5,EFEMP1,EHF,EIF1,EIF4E,ELF3,EMILIN2,EPHB6,EREG,ETV6,FDXR,FGF2,FGFR1,FGFR4,FGFRL1,FLT1,FN1,FOSB,FTH1,GAB1,GABRA2,GAL,GALNT2,GDF15,GJA1,GPR161,GRN,H2AFZ,HCK,HES1,HFE,ID3,IDH2,IDS,IER3,IFI16,IGFBP5,IKBKE,IL16,…	152
Organismal Survival	survival of organism	5.93e-10		0.794		ABCA3,ADRB2,APOE,AR,AREG,ARHGDIB,ASAH1,BCL6,C3,CARD9,CCL2,CD44,CD48,CDKN1A,CLEC11A,CRYAB,CSF1,CTSB,EPAS1,EPHX2,EREG,FAS,FGFR1,FGFR4,FLT1,GABRA2,GRIK1,GSN,HFE,HSP90B1,ICAM1,IFI16,IKZF1,IL1B,IL1RL1,IL4R,IL6ST,IL7R,INHA,IQGAP2,ITGAM,ITGB3,KIT,KLF6,KRT19,LFNG,LGALS1,LIF,LITAF,LPL,LY96,MAPT,MME,NCOA2,NFKBIA,P2RY1,PAEP,PCLO,PDCD1,PDK1,PGF,PLAT,PRF1,PRKAR1A,PRSS8,PTGES,PTGS1,RAC2,REN,SEMA7A,SERPINE1,SIA…	84
Cancer, Organismal Injury and Abnormalities, Reproductive System Disease	uterine tumor	6.2e-10				AAK1,ABCG2,ABLIM3,ACACB,ACE,ACVR1,ADAM19,ADCY6,ADNP,ADRA1D,ADRB2,AHNAK,AKR1B1,ALAS1,ALOX5,ANKRD52,AP1S2,APBA2,APOBR,AR,ARAP3,ARHGAP15,ARHGDIB,ARHGEF6,ARNTL2,ATAD3B,ATP2A3,BAZ2B,BCL6,BCORL1,C3,CA1,CA2,CA8,CAMSAP2,CAPN5,CATSPERB,CD109,CD24,CD84,CD99L2,CDC42EP3,CECR2,CES1,CES4A,CFH,CFI,CHRM3,CILP,CISD2,CLDN9,CLEC3B,CLU,CLVS2,CNTNAP2,COL14A1,COL15A1,COL5A1,COL6A3,COLGALT2,COPS2,COX7A1,CSF1,CTSB,CTSH,…	286
Cell Death and Survival	apoptosis of tumor cell lines	6.35e-10		0.365		ABCG2,AKR1B1,ALOX5,APOE,AR,AREG,ARHGEF3,ARHGEF6,BCL3,BCL6,BEX2,BHLHE40,BNIP3,CARD9,CAT,CCDC80,CD24,CD44,CD48,CDKN1A,CDKN1C,CEACAM1,CFH,CLU,CRYAB,CTSB,CUL9,CYB5A,DAPK1,DDIT4,DNAJC15,DUT,EFEMP1,EGR3,EHF,EIF4E,EMILIN2,EN1,EPAS1,EPHB6,EREG,ERN1,FAIM,FAS,FDXR,FGF2,FGFR1,FLNB,FLT1,FN1,FOSB,FTH1,GAB1,GAL,GDF15,GJA1,GPR132,GRN,GSN,HCK,HCLS1,HES1,ID3,IER3,IFI16,IGFBP5,IKBKE,IL1B,IL1RL1,IL6ST,ITGAM,ITPR2,K…	127
Cellular Movement, Hematological System Development and Function, Immune Cell Trafficking	migration of antigen presenting cells	6.46e-10	Increased	3.089		APOE,AR,ASB2,C3,CCL2,CCR7,CD44,CEACAM1,CSF1,DOCK8,EPAS1,FLT1,HCLS1,ICAM1,IL10RA,IL16,IL1B,KIT,LGALS3,LRP1,PLAU,PTK2B,PTPN6,RAC2,SCN9A,SERPINE1,SLIT2,TIMP1,TNFRSF9,TYROBP,VTN	31
Cell-To-Cell Signaling and Interaction, Inflammatory Response	immune response of phagocytes	6.64e-10	Increased	2.825		C3,CAPG,CCL2,CD36,CD44,ERN1,FAS,FN1,GSN,HCK,ICAM1,ICOSLG/LOC102723996,IL10RA,IL1B,IL6ST,ITGAM,ITGAX,ITGB3,LGALS3,LY96,NCOA2,PLAU,PLAUR,PTPRJ,PXN,RASA4,RELB,SELPLG,SERPINE1,SPHK1,TGFB1,TGM2,TYROBP,VTN	34
Cancer, Gastrointestinal Disease, Organismal Injury and Abnormalities	oral cancer	7.3e-10				CHI3L1,CILP,COL15A1,CRYAB,CTSH,EMILIN2,EREG,FGF13,FN1,HSP90B1,IGFBP5,IL1B,ITGA10,ITGBL1,LAMA4,LGALS1,MYO3B,PDLIM5,PGF,PITX1,PLOD2,PTCH2,RAB27B,RAP1GAP2,ROBO2,SDC2,SERPINE1,SERPINI1,TGFB1,TGM2,TIMP1,TMEM176B,TP63,TPM1,TUBA3C/TUBA3D,TYROBP,WISP3	37
Cellular Movement, Hematological System Development and Function, Immune Cell Trafficking, Inflammatory Response	cell movement of neutrophils	7.4e-10	Increased	2.793		ALOX5,APOE,ARAP3,C3,C5AR2,CAPG,CCL2,CCL24,CCR7,CD36,CD44,CFH,CSF1,CSF3R,CTSB,FAS,FN1,GRN,GSN,HCK,ICAM1,IL1B,IL6ST,ITGAM,ITGB3,LGALS1,LGALS3,MYO1F,NFKBIA,PGF,PLAT,PLAU,PRKCA,PTPN6,RAB27A,RAC2,REN,SELPLG,SERPINB1,SLIT2,SOCS3,TGFB1,TIMP1,UNC5B,VTN	45
Cellular Assembly and Organization, Cellular Function and Maintenance	organization of actin cytoskeleton	7.4e-10	Increased	2.139		ACVRL1,AKAP2,ARHGDIB,ARHGEF18,ARHGEF2,BCL6,CCR7,CLU,CSK,CSRP1,DIXDC1,DPYSL2,EPB41L2,FGF2,FLNB,FMNL2,FN1,FNBP1,GSN,HCK,ICAM1,KIT,KLHL17,LRP1,MRAS,MYO1F,PDGFA,PLAU,PLD2,PLEK,PTK2B,RAC2,RHOG,SIPA1L1,SORBS1,SPTA1,SPTAN1,SSH1,TF,TGFB1,TGM2,TMOD2,TRIO,VANGL2,VTN	45
Cell-To-Cell Signaling and Interaction	binding of cells	7.65e-10	Increased	2.583		ACE,APOE,AR,ARAP3,AREG,C3,CCL2,CD24,CD36,CD44,CD48,CD84,CEACAM1,CKAP4,CSF1,CSK,CYTH1,DAPK1,DOCK8,EPHB6,F8,FAS,FGF2,FN1,GAL3ST1,GSN,HCK,ICAM1,IGFBP5,IL13RA1,IL18RAP,IL1B,IL4R,ITGA2B,ITGA3,ITGAM,ITGAX,ITGB3,KIT,LAMA4,LFNG,LGALS3,LGALS3BP,LPL,LRP1,LY96,MRAS,PGF,PLAU,PLAUR,PLCB1,PRKCA,PRSS2,PTPN6,RELB,RELN,SDC2,SELPLG,SERPINE1,SPARC,TGFB1,TGM2,TNFRSF8,VTN	64
Organismal Development	abnormal morphology of body cavity	8.36e-10				ABCA3,ABCG2,ACACB,ACE,ACVRL1,ADAM19,ADD2,AKAP13,AKR1B1,ALOX5,AMHR2,ANGPTL4,ANKRD17,APOE,AREG,ARHGDIB,ASAH1,BCAM,BCL3,BCL6,BHLHE40,BMP10,C3,CCR7,CD36,CD44,CDKN1A,CES1,CFH,CFI,CISD2,CLU,CSF1,CSRP2,CYP26A1,DAPK1,DES,DHCR7,DLK1,EFEMP1,EHD4,EPAS1,ETV6,FAS,FGF2,FGFR1,FGFRL1,FN1,GDF15,GJA1,GRN,HBB,HCK,HES1,HSP90B1,ICOSLG/LOC102723996,ID3,IER3,IGFBP5,IKZF1,IL2RB,IL6ST,IL7R,INHA,IQGAP2,ITGA2B,ITGA3,ITGB3,…	124
Cardiovascular Disease, Developmental Disorder, Organismal Injury and Abnormalities	hypertrophy of heart cells	8.68e-10		-0.955		ADCY6,CA2,CRYAB,CTSB,DUSP5,EPAS1,FGF2,FN1,GAL,GDF15,GPX3,H2AFZ,HCK,IER3,IL1B,INHA,LIF,NFATC4,NFKBIA,PLAU,PLCB1,PPP3CA,PTGES,REN,RRAD,S100A6,SERPINE1,SMAD7,TIMP1	29
Cellular Function and Maintenance	function of mononuclear leukocytes	8.71e-10		1.828		ADRB2,AHNAK,AKAP13,APOE,ARHGDIB,ARHGEF6,BCL3,BCL6,BHLHE40,CCL2,CCR7,CCRL2,CD3G,CD44,CD84,CEACAM1,CHI3L1,CSF1,ECM1,EMR1,HCLS1,HLA-E,ICAM1,ICOSLG/LOC102723996,ID3,IL10RA,IL12RB2,IL13RA1,IL16,IL1B,IL1RL1,IL4R,LGALS1,mir-146,PDCD1,PLCG2,PRF1,PTPN6,PTPRJ,RASSF5,RELB,RHOG,SLAMF1,SLAMF6,STX11,TGFB1,TGM2,TNFRSF21,TNFRSF9,TYROBP	50
Cancer, Organismal Injury and Abnormalities, Tumor Morphology	invasion of tumor	1.05e-09	Increased	2.083		APOE,AREG,ARHGEF18,CCL2,CD24,CD44,CD53,CDKN1C,CEACAM1,CLU,COL7A1,CSF1,CTSB,CTSL,FAS,FGF2,FGFR4,FN1,GAB1,GDF15,ICAM1,IGFBP5,IQSEC1,let-7,LGALS1,LOXL2,mir-146,PCSK6,PLAU,PLAUR,PXN,RALGAPA2,RHOG,SERPINE1,SLIT2,SPHK1,TGFB1,VIM,ZEB1	39
Infectious Disease	Bacterial Infection	1.09e-09		-1.729		ADRB2,APOE,BCL3,BCL6,C3,CAPG,CARD9,CCL2,CCR7,CCRL2,CD36,CD44,CLU,CSK,CTSB,CTSL,EPAS1,F8,FCGR2C,GABRE,GABRG1,GDF15,GRIN2C,GRN,HCK,HLA-E,ICAM1,IFI30,IL16,IL1B,IL2RB,IL6ST,ITGAM,ITGAX,KIT,LGALS3,LILRA2,LY96,MAPT,PCOLCE2,PLAUR,PPP3CA,PRF1,PTGS1,RAC2,RASA4,RELB,SERPINB1,SERPINE1,SLAMF1,SLAMF6,SPHK1,TGFB1,TGM2,TIMP1,ZBTB20	56
Endocrine System Disorders, Gastrointestinal Disease, Metabolic Disease	diabetes mellitus	1.2e-09		0.085		ACE,ADRA1D,ADRB2,AKR1B1,ALDH2,APOC1,AR,ARHGAP15,ARHGEF6,ASIC4,AVEN,C3,C6orf47,CA1,CA2,CAPSL,CCL2,CCR7,CD24,CD300A,CD3G,CD44,CD84,CDKN1A,CFH,CHI3L1,CHRM3,CLEC3B,CLU,CNTNAP2,COL1A2,COPS2,CPVL,CTSB,CTSH,CTSL,FAS,FGFR1,FN1,GABRA2,GABRE,GABRG1,GAL,GBP4,GDF15,GLIPR2,GRIK1,GRIN2C,HBB,HCLS1,HES1,HFE,HLA-B,HLA-C,ICAM1,IFI16,IFIH1,IFITM3,IL10RA,IL1B,IL2RB,ITGA2B,ITGAM,ITGAX,ITGB3,ITIH4,KCNJ11,L1CAM,LEF1,LG…	114
Cellular Development, Cellular Growth and Proliferation, Hematological System Development and Function	proliferation of lymphocytes	1.21e-09	Increased	2.159		ADRB2,AHNAK,AKAP13,APOE,ARHGDIB,ARHGEF6,BCL3,BCL6,BHLHE40,C10orf54,C3,CCL2,CCR7,CD24,CD300A,CD36,CD3G,CD44,CD48,CD84,CDKN1A,CEACAM1,DOCK8,EGR3,EPHB6,FAS,FN1,GAD1,GAL,HCK,HCLS1,HES1,HLA-E,HSP90B1,ICAM1,ICOSLG/LOC102723996,ID3,IKZF1,IL12RB2,IL13RA1,IL1B,IL1RL1,IL2RB,IL4R,IL6ST,IL7R,ITGA2B,ITGAM,ITGAX,ITGB3,LAPTM5,LEF1,LGALS1,LGALS3,LTBP1,LY96,MNDA,NFKBIA,PAEP,PDCD1,PDK1,PIK3CB,PLAU,PLCG2,PPAT,PPP3C…	86
Inflammatory Response	inflammation of body cavity	1.22e-09	Decreased	-3.337		ABCG2,ACE,ADD2,ALDH2,APOE,BCL6,C10orf54,C3,CARD9,CCL2,CCR7,CD36,CD44,CDKN1A,CFH,CHRM3,CLU,CSF1,CSK,CTSL,ELF3,EPAS1,FAIM,FAS,FCGR2C,FGFR1,FLT1,GABBR2,ICAM1,ICOSLG/LOC102723996,IFIH1,IKBKE,IL10RA,IL12RB2,IL16,IL1B,IL1RL1,IL2RB,IL4R,IL6ST,INHA,INSIG1,ITGAM,ITGB3,KIT,LAMB2,let-7,LGALS1,LGALS3,LIF,mir-19,NEO1,NFKBIA,PDCD1,PLAT,PLAU,PLAUR,PPP3CA,PRF1,PSMB1,PSMB2,PTGES,PTGS1,PTPN6,PTPRJ,RASSF5,RELB,REN,…	82
Cancer, Gastrointestinal Disease, Organismal Injury and Abnormalities	intestinal tumor	1.23e-09		0.308		ABCG2,ABLIM3,ACTL8,ACTL9,ACVRL1,ADAMTS14,ADD2,ADNP,ADRA1D,ADRB2,AHNAK,AKAP13,AKAP7,AKR1B1,ALAS1,ALDH2,ALOX5,ALX1,AMIGO2,ANGPTL4,ANKHD1/ANKHD1-EIF4EBP3,ANKRD17,APBA2,APLNR,APOBR,APOC1,AR,ARAP3,AREG,ARHGAP22,ARHGAP25,ARHGEF25,ARHGEF3,ARHGEF40,ASAP2,ASB2,ATAD3B,B3GNT6,B4GALNT1,BAZ2B,BCL6,BCORL1,BEX4,BMP10,BRINP3,C10orf35,C10orf54,C9orf131,CA2,CAMSAP2,CAPG,CAPN5,CAT,CATSPERB,CCL2,CCR7,CD109,CD36,CD3G…	367
Cancer, Gastrointestinal Disease, Organismal Injury and Abnormalities	colorectal neoplasia	1.26e-09		0.647		ABCG2,ABLIM3,ACTL8,ACTL9,ACVRL1,ADAMTS14,ADD2,ADNP,ADRA1D,ADRB2,AHNAK,AKAP13,AKAP7,AKR1B1,ALAS1,ALDH2,ALOX5,ALX1,AMIGO2,ANGPTL4,ANKHD1/ANKHD1-EIF4EBP3,ANKRD17,APBA2,APLNR,APOBR,APOC1,AR,ARAP3,AREG,ARHGAP22,ARHGAP25,ARHGEF25,ARHGEF3,ARHGEF40,ASAP2,ASB2,ATAD3B,B3GNT6,B4GALNT1,BAZ2B,BCL6,BCORL1,BEX4,BMP10,BRINP3,C10orf35,C10orf54,C9orf131,CA2,CAMSAP2,CAPG,CAPN5,CAT,CATSPERB,CCL2,CCR7,CD109,CD36,CD3G…	366
Cancer, Gastrointestinal Disease, Organismal Injury and Abnormalities	intestinal cancer	1.28e-09		0		ABCG2,ABLIM3,ACTL8,ACTL9,ACVRL1,ADAMTS14,ADD2,ADNP,ADRA1D,ADRB2,AHNAK,AKAP13,AKAP7,AKR1B1,ALAS1,ALDH2,ALOX5,ALX1,AMIGO2,ANGPTL4,ANKHD1/ANKHD1-EIF4EBP3,ANKRD17,APBA2,APLNR,APOBR,APOC1,AR,ARAP3,AREG,ARHGAP22,ARHGAP25,ARHGEF25,ARHGEF3,ARHGEF40,ASAP2,ASB2,ATAD3B,B3GNT6,B4GALNT1,BAZ2B,BCL6,BCORL1,BEX4,BMP10,BRINP3,C10orf35,C10orf54,C9orf131,CA2,CAMSAP2,CAPG,CAPN5,CAT,CATSPERB,CCL2,CCR7,CD109,CD36,CD3G…	365
Cell-To-Cell Signaling and Interaction	response of myeloid cells	1.37e-09	Increased	2.728		C3,CAPG,CCL2,CD36,CD44,ERN1,FAS,FN1,GSN,HCK,ICAM1,IL10RA,IL1B,IL1RL1,IL6ST,ITGAM,ITGAX,ITGB3,LGALS3,LY96,NCOA2,PLAU,PLAUR,PTPRJ,PXN,RASA4,RELB,SELPLG,SERPINE1,SPHK1,TGFB1,TGM2,TYROBP,VTN	34
Cellular Growth and Proliferation	formation of cells	1.52e-09		1.596		ACE,ACVR1,ADAM19,ALOX5,AMHR2,ANGPTL4,AR,ARHGAP22,ARHGDIB,AURKC,B4GALNT1,BCL6,BMP10,CAPZB,CCL2,CD36,CD3G,CD44,CDKN1A,CLU,CSF1,CTCFL,DHH,DLK1,DOCK8,EGR3,EHD4,EIF4E,EPHX2,FAS,FGF13,FGF2,FGFR1,FHL1,FLNB,FMNL2,FN1,FOSL2,GAL3ST1,GRN,GSN,HES1,HSP90B1,ICAM1,ID3,IKZF1,IL1B,IL1RL1,IL2RB,IL7R,INHA,JAG2,KDF1,KDM3A,KIAA0430,KIF1A,KIF23,KIT,KRT19,L1CAM,L3MBTL1,LAMB2,LFNG,LGALS1,LIF,LRP5,MAN2A2,mir-182,MLLT11,M…	109
Cancer, Gastrointestinal Disease, Organismal Injury and Abnormalities	colorectal cancer	1.56e-09		0.342		ABCG2,ABLIM3,ACTL8,ACTL9,ACVRL1,ADAMTS14,ADD2,ADNP,ADRA1D,ADRB2,AHNAK,AKAP13,AKAP7,AKR1B1,ALAS1,ALDH2,ALOX5,ALX1,AMIGO2,ANGPTL4,ANKHD1/ANKHD1-EIF4EBP3,ANKRD17,APBA2,APLNR,APOBR,APOC1,AR,ARAP3,AREG,ARHGAP22,ARHGAP25,ARHGEF25,ARHGEF3,ARHGEF40,ASAP2,ASB2,ATAD3B,B3GNT6,B4GALNT1,BAZ2B,BCL6,BCORL1,BEX4,BMP10,BRINP3,C10orf35,C10orf54,C9orf131,CA2,CAMSAP2,CAPG,CAPN5,CAT,CATSPERB,CCL2,CCR7,CD109,CD36,CD3G…	364
Cancer, Gastrointestinal Disease, Organismal Injury and Abnormalities	oral cavity carcinoma	1.6e-09				CHI3L1,CILP,COL15A1,CTSH,EMILIN2,EREG,FGF13,FN1,HSP90B1,IGFBP5,ITGA10,ITGBL1,LAMA4,LGALS1,MYO3B,PDLIM5,PGF,PITX1,PLOD2,RAB27B,RAP1GAP2,ROBO2,SDC2,SERPINE1,SERPINI1,TGFB1,TGM2,TIMP1,TMEM176B,TPM1,TUBA3C/TUBA3D,TYROBP,WISP3	33
Cancer, Organismal Injury and Abnormalities	breast or ovarian carcinoma	1.71e-09		0.762		ABCA3,ACACB,ACP5,ADAMTS14,ADNP,ADRB2,AKAP2,ALKBH7,APOBR,APOE,AR,AREG,ATAD3B,BEX2,CCL2,CD24,CDKN1A,CES1,CFH,CHI3L1,CLEC3B,CLU,CNTNAP3B,COL15A1,COL1A2,CRISPLD1,CTDSPL,CUL9,CYTH4,DGKG,DHCR7,DIXDC1,DLG5,DOCK8,ECM1,EFHC2,EGFLAM,EN1,EPHB6,ETFA,FAM174B,FCGR2C,FGFR1,FGFR1OP,FGFR4,FMNL2,FN1,FNBP1,GAL3ST1,GALNTL6,GDAP1,GJA1,GPR132,GPX3,GRIN2C,GSN,GYG1,HAGH,HLA-B,HSP90B1,IER3,IFI27,IFIH1,IKBKE,IL1RL1,INPP5J…	129
Cellular Movement, Hematological System Development and Function, Immune Cell Trafficking, Inflammatory Response	chemotaxis of phagocytes	1.77e-09	Increased	3.281		ALOX5,APOE,ARAP3,C3,C5AR2,CAPG,CCL2,CCL24,CCR7,CCRL2,CDKN1A,CSF1,CSF3R,FLT1,GRN,GSN,HCK,ICAM1,IL16,IL1B,IL4R,ITGAM,ITGB3,LGALS1,LGALS3,LITAF,MYO1F,PIK3CB,PLAU,PLAUR,PLCG2,PRKCA,PTGES,PTK2B,PTPN6,PTPRJ,RAC2,SELPLG,SERPINB1,SERPINE1,SLIT2,SPHK1,TGFB1,VTN	44
Cell-To-Cell Signaling and Interaction, Inflammatory Response	immune response of leukocytes	1.82e-09	Increased	2.468		APOE,C3,CAPG,CCL2,CCR7,CD36,CD44,CD48,DOCK8,ERN1,FAS,FN1,GSN,HCK,ICAM1,ICOSLG/LOC102723996,IL10RA,IL1B,IL1RL1,IL6ST,IL7R,ITGAM,ITGAX,ITGB3,LGALS1,LGALS3,LY96,mir-146,NCOA2,PLAU,PLAUR,PTPRJ,PXN,RASA4,RELB,SCARF1,SELPLG,SERPINE1,SOCS3,SPHK1,TGFB1,TGM2,TNFRSF9,TYROBP,VTN	45
Organismal Injury and Abnormalities	Cytosis	1.99e-09		-1.051		ADD2,APOE,AR,BCL3,CCL2,CNTNAP2,CSF1,CSF3R,CTSB,EPAS1,FGF2,GJA1,GRN,HBB,HBZ,ICOSLG/LOC102723996,IDH2,IL1B,IL1RL1,IL6ST,IL7R,ITPR2,JAG2,KCNMA1,KIT,let-7,LGALS3,LIF,LRP5,MAPT,mir-182,MME,NFKBIA,OSTM1,PPT1,PRKCA,PTPN6,RAC2,SOCS3,SPARC,SPTA1,SQSTM1,TGFB1,TNFRSF9,TUBA3C/TUBA3D	45
Cellular Movement	cell movement of tumor cells	2.09e-09	Increased	3.433		CCL2,CCR7,CD44,CEACAM1,CSF1,CSF3R,CTSB,EMILIN2,FGFR4,FLT1,FN1,GSN,ITGA3,L1CAM,let-7,LGALS3,NFKBIA,PGF,PLAU,PLAUR,PRKCA,PRSS3,S100A6,SERPINE1,SIAH2,SLIT2,SPARC,SPHK1,TGFB1,TP63,VIM,ZEB1	32
Cardiovascular System Development and Function	function of cardiovascular system	2.32e-09		-1.046		ADD2,ADRA1D,ADRB2,APLNR,APOE,AR,ATP2A3,C3,CD36,CD44,CDKN1A,COL15A1,CSF1,CSRP2,DES,EPAS1,FGF2,FLT1,FN1,GJA1,GPX3,GSN,IL1B,ITGA2B,ITGB3,KCNJ8,KIT,LAMA4,LIF,NFATC4,NUPR1,PDCD1,PDLIM5,PLAT,PTGS1,RAB27B,RAC2,SPHK1,SPRY4,TGM2,TIMP1,TNFRSF21,TNNI3,TRIM63	44
Cell-To-Cell Signaling and Interaction	binding of tumor cell lines	2.4e-09		0.949		AR,CD36,CD44,CSF1,CYTH1,DOCK8,EPHB6,FAS,FGF2,FN1,GAL3ST1,HCK,ICAM1,IL1B,ITGA3,ITGAM,ITGB3,LGALS3,LGALS3BP,LPL,LRP1,PLAU,PRKCA,PRSS2,PTPN6,SELPLG,SERPINE1,TGFB1,TGM2,TNFRSF8,VTN	31
Cellular Assembly and Organization	growth of plasma membrane projections	2.4e-09		1.3		ADCY6,ADNP,ADRB2,APBA2,APOE,AR,ARHGEF25,CAT,CDKN1A,CSF1,CSRP1,DIXDC1,DPYSL2,EGR3,FAIM,FAS,FECH,FEZ1,FGF2,FGFR1,FGFR4,FLT1,FN1,GAB1,GAL,GJA1,GRN,IL1B,IL6ST,ITGA3,ITGB3,KIF23,KIT,L1CAM,LGALS1,LIF,LINGO1,MAPT,mir-19,MRAS,NES,NFATC4,NFKBIA,NINJ2,PLAT,PLD2,PTK2B,PXN,RELN,RHOG,ROBO2,SCARF1,SEMA7A,SERPINE1,SGK223,SLIT2,SOCS3,TGM2,TIMP1,TRIO,VGF,VIM	62
Neurological Disease	seizure disorder	2.6e-09		0.794		ADRA1D,ADRB2,ANGPTL4,ASAH1,ATAD3B,B4GALNT1,BHLHE40,C10orf10,C3,CA1,CA2,CDKN1A,CLU,CNTNAP2,CTSB,DNAJB5,DUSP5,EGR3,FGF2,FOSB,GABBR2,GABRA2,GABRE,GABRG1,GABRQ,GAD1,GAL,GBA,GRIK1,GRIN2C,HBB,HBD,HEMGN,HES1,HSPA6,IL1B,KCNJ11,KCNMA1,KCNQ5,LAMB3,LINGO1,MAPT,MICALL1,mir-146,MS4A4A,PCOLCE2,PLAT,PLAUR,PLCB1,PPT1,PRICKLE1,PTPRN,ROGDI,SCN9A,SH3GL3,SLC6A12,SOCS3,SPTAN1,TGM2,TPP1,TRPM7	61
Cardiovascular System Development and Function	vascularization	2.67e-09		1.815		APOE,B4GALNT1,C3,CD44,CEACAM1,CISD2,CRYAB,CSF1,EPAS1,FGF2,FGFR1,FLT1,ICAM1,ID3,IDH2,IGFBP5,IL12RB2,IL1B,ITGB3,KIT,LGALS1,LGALS3,LIF,LRP5,mir-19,PDGFA,PGF,PLAT,PLAU,PLAUR,PTK2B,RELB,SERPINE1,SLIT2,STC1,TGFB1,TIMP1	37
Cell-To-Cell Signaling and Interaction	adhesion of blood cells	2.72e-09	Increased	3.689		ADRB2,APOE,ARAP3,BCAM,C3,CCL2,CCR7,CD36,CD44,CD48,CLU,CSF1,CSF3R,CSK,FAS,FLT1,FN1,GPR132,HCK,ICAM1,ICOSLG/LOC102723996,IL1B,IL6ST,ITGA2B,ITGAM,ITGAX,ITGB3,KIT,L1CAM,LGALS3,LIF,LRP1,MRAS,NFKBIA,PLAU,PLAUR,PLCB1,PLCG2,PPIB,PROCR,PTPN6,RAC2,RASSF5,RELB,SELPLG,SLIT2,TGFB1,TGM2,TNFRSF8,TNFRSF9,TNIP1,VTN	52
Metabolic Disease, Neurological Disease, Psychological Disorders	Alzheimer's disease	2.8e-09				ABCG2,ACE,ADRA1D,ADRB2,AKAP2,ALDH2,APBB3,APOC1,APOE,AR,C3,CCL2,CD36,CHI3L1,CHRM3,CLEC3B,CLU,CNKSR3,COL25A1,CTSB,DHCR7,DPYSL2,FCGR2C,FGF2,GABBR2,GABRA2,GABRE,GABRG1,GM2A,GRIN2C,GRIP1,HBG2,HFE,HSPA6,ICAM1,IL1B,let-7,LGALS1,LPL,LRP1,MAPT,mir-146,mir-19,MME,MS4A4A,MS4A6A,NAV1,NFATC4,PDK1,PHYHD1,PIK3IP1,PITPNC1,PLAT,PLAU,PRKCA,PTGS1,RELN,SPARC,SYP,TF,TGFB1,TGM2,TIMP1,TMEM2,TUBA3C/TUBA3D,TYROBP,VIM,WDF…	68
Organismal Development	abnormal morphology of abdomen	2.99e-09				ABCG2,ACE,ACVRL1,ADAM19,ADD2,AKAP13,AKR1B1,ALOX5,AMHR2,ANGPTL4,APOE,AREG,ARHGDIB,ASAH1,BCAM,BCL3,BCL6,BHLHE40,C3,CCR7,CD36,CD44,CDKN1A,CEACAM1,CES1,CFH,CFI,CLU,CSF1,CYP26A1,DAPK1,DLK1,EFEMP1,EHD4,FAS,FGFRL1,GDF15,GJA1,GRN,H6PD,HBB,HCK,HES1,ICOSLG/LOC102723996,IGFBP5,IKZF1,IL2RB,IL4R,IL6ST,IL7R,INHA,IQGAP2,ITGA2B,ITGA3,ITGB3,KLHL6,LAMB1,LAMB2,LFNG,LIF,LPL,MAN2A2,MAN2B1,mir-146,NFATC4,NFKBIA,NR2F2,…	98
Cellular Function and Maintenance, Hematological System Development and Function	function of macrophages	3.08e-09				APOE,BCL3,CAPG,CARD9,CCL2,CD36,CSF1,GDF15,GRN,GSN,HCK,ICAM1,IL1B,IL4R,ITGAM,ITGB3,LGALS3,LY96,mir-146,NFKBIA,NLRX1,PLAT,PLAU,PLAUR,PTK2B,RELB,SCARF1,SIGLEC9,SLAMF1,TYROBP,UNC5B	31
Organismal Injury and Abnormalities	Fibrosis	3.19e-09		-0.199		ADRB2,ALOX5,APOE,AR,BCL6,C3,CCL2,CCL24,CD36,CD44,CLU,COL1A2,CSF1,CTSB,DES,ELF3,FAS,FGFR1,FLT1,FN1,GSN,HBB,HCK,ICAM1,IDH2,IKBKE,IL16,IL1B,IL6ST,KIT,KRT19,LAMA4,let-7,LGALS3,LIF,LPL,mir-19,NFKBIA,P2RY1,PDCD1,PIK3CB,PLAT,PLAU,PLAUR,PLOD2,PPP3CA,PRF1,RELB,REN,SDC3,SELPLG,SEMA7A,SERPINB1,SERPINE1,SLC27A6,SMAD7,SOCS3,SPARC,SPHK1,STC1,TGFB1,TIMP1,TNNI3,TPM1,VIM,VTN	66
Cellular Movement	invasion of tumor cell lines	3.56e-09	Increased	3.426		ADRB2,ALX1,ANGPTL4,AR,ARAP3,AREG,CAT,CCL2,CCR7,CD24,CD44,CDKN1A,CHRD,CLCN4,CSK,CTSB,CTSH,DPYSL2,EFEMP1,EPAS1,EPHB6,FAS,FGF2,FGFR1,FGFR4,FN1,GALNT2,GDF15,GRN,ITGA3,ITGB3,KRT19,L1CAM,LAMB3,LASP1,LEF1,let-7,LGALS1,LGALS3,LOXL2,LRP1,LRP5,NDRG2,NES,NFKBIA,PAPPA,PCSK6,PDGFA,PLA2G16,PLAT,PLAU,PLAUR,PLEKHG6,PRKCA,PTK2B,PXN,S100A6,SDC2,SMAD7,SPARC,SPHK1,SQSTM1,TFF1,TGFB1,TGFBI,TIMP1,TPBG,TRIO,UNC5B,VIM,VT…	75
Lipid Metabolism, Small Molecule Biochemistry	synthesis of lipid	3.87e-09	Increased	2.744		ACACB,ADRB2,AKR1B1,ALOX5,APOC1,APOE,AR,AREG,ASAH1,B4GALNT1,BNIP3,C3,C5AR2,CCL2,CD36,CES1,CHRM3,CLU,COTL1,CSF1,CYP17A1,CYP26A1,DHCR7,DHH,EPHX2,EREG,FAR2,FAS,FDXR,FGF2,FGFR4,FLT1,GAD1,GAL3ST1,GBA,GDF15,HBB,HDC,IL16,IL18RAP,IL1B,INHA,INSIG1,ITGA3,KIT,LIF,LPCAT2,LPL,MAN2B1,mir-146,NFKBIA,NPC2,NR2F2,NR5A2,P2RX1,PARD3,PDGFA,PGF,PI4K2A,PIK3C2B,PIK3CB,PLA2G16,PLA2G3,PLAU,PLCB1,PLCG2,PLD2,PPAT,PRKCA,PTGES…	84
Cellular Assembly and Organization, Cellular Development, Cellular Growth and Proliferation, Nervous System Development and Function, Tissue Development	growth of neurites	4.1e-09		1.416		ADCY6,ADNP,ADRB2,APBA2,APOE,AR,ARHGEF25,CAT,CDKN1A,CSF1,CSRP1,DIXDC1,DPYSL2,EGR3,FAIM,FAS,FECH,FEZ1,FGF2,FGFR1,FGFR4,FLT1,FN1,GAB1,GAL,GJA1,GRN,IL1B,IL6ST,ITGA3,ITGB3,KIF23,KIT,L1CAM,LGALS1,LIF,LINGO1,MAPT,mir-19,MRAS,NES,NFATC4,NFKBIA,NINJ2,PLAT,PLD2,PTK2B,PXN,RELN,RHOG,ROBO2,SCARF1,SEMA7A,SERPINE1,SGK223,SLIT2,SOCS3,TGM2,TRIO,VGF,VIM	61
Cancer, Gastrointestinal Disease, Organismal Injury and Abnormalities	oral squamous cell carcinoma	4.53e-09				CHI3L1,CILP,COL15A1,CTSH,EMILIN2,EREG,FGF13,FN1,HSP90B1,IGFBP5,ITGA10,ITGBL1,LGALS1,MYO3B,PDLIM5,PGF,PITX1,PLOD2,RAB27B,RAP1GAP2,ROBO2,SDC2,SERPINE1,SERPINI1,TGFB1,TGM2,TMEM176B,TPM1,TUBA3C/TUBA3D,WISP3	30
Cardiovascular System Development and Function, Cellular Development, Organismal Development, Tissue Development	endothelial cell development	4.77e-09	Increased	2.196		ACVRL1,ANGPTL4,APOE,C3,CCL2,CCL24,CCR7,CD36,CD44,CDKN1A,CEACAM1,CSF1,CTSB,ECM1,EGR3,ERN1,FGF13,FGF2,FGFR1,FLT1,FN1,GJA1,GRN,IL1B,IL4R,ITGB3,KIT,L1CAM,LGALS1,LGALS3,LOXL2,LRG1,NR2F2,PGF,PIK3C2B,PLAUR,POLD4,PRKCA,PROCR,PTK2B,PTPRJ,SERPINE1,SPARC,SPRED1,SPRY4,STC1,TGFB1,TRPM7,VASH1	49
Cell Morphology, Cellular Assembly and Organization, Cellular Function and Maintenance	reorganization of cytoskeleton	4.85e-09	Increased	2.647		ACVRL1,ADNP,AR,CCL2,CD44,CSF1,DPYSL2,FGF2,FLT1,FN1,FNBP1,HCK,ICAM1,ITGB3,KIT,PLAU,PLAUR,PLD2,PLEK,PRKCA,PTK2B,PXN,RASSF5,SDC2,SIPA1L1,SORBS1,SPTAN1,TGFB1,TPM1,TRIO,VIL1,VTN	32
Cellular Function and Maintenance, Hematological System Development and Function	function of lymphocytes	6.19e-09		1.621		ADRB2,AHNAK,AKAP13,APOE,ARHGDIB,ARHGEF6,BCL3,BCL6,BHLHE40,CCR7,CCRL2,CD3G,CD44,CD84,CEACAM1,CHI3L1,ECM1,EMR1,HCLS1,HLA-E,ICAM1,ICOSLG/LOC102723996,ID3,IL10RA,IL12RB2,IL13RA1,IL16,IL1B,IL1RL1,IL4R,LGALS1,mir-146,PDCD1,PLCG2,PRF1,PTPN6,PTPRJ,RASSF5,RELB,RHOG,SLAMF1,SLAMF6,STX11,TGFB1,TGM2,TNFRSF21,TNFRSF9,TYROBP	48
Cancer, Organismal Injury and Abnormalities	neck neoplasm	6.19e-09				ACTR1B,ADAMTS14,ADRA1D,ADRB2,AKAP13,AKAP2,AKR1B1,ALOX5,APOBEC3H,ARHGEF2,ARHGEF25,ATAD3B,B3GNT6,BAZ2B,BCORL1,C10orf54,C1orf229,CD320,CD44,CD48,CDKN1A,CES1,CFH,CHRD,CHSY3,CKAP4,CLEC3B,CLIP2,CMPK2,CNTNAP2,CNTNAP3B,COPS2,CPZ,CTAG2,CTCFL,CTSB,DAPK1,DHRS4L2,DOCK8,ECM1,FDXR,FGF2,FGFR1,FGFR4,FGFRL1,FHDC1,FLT1,FN1,GABBR2,GABRE,GDF15,GPR153,GYPA,H6PD,HES1,HID1,HKR1,HLA-B,HLA-C,HS3ST3A1,HSP90B1,IL4R,INPP5J,…	142
Cardiovascular System Development and Function, Tissue Development	development of endothelial tissue	6.25e-09	Increased	2.072		ACVRL1,ANGPTL4,APOE,C3,CCL2,CCL24,CCR7,CD36,CD44,CDKN1A,CEACAM1,CSF1,CTSB,ECM1,EGR3,ERN1,FGF13,FGF2,FGFR1,FLT1,FN1,GJA1,GRN,IL1B,IL4R,ITGB3,KIT,L1CAM,LGALS1,LGALS3,LOXL2,LRG1,NR2F2,PGF,PIK3C2B,PLAT,PLAUR,POLD4,PRKCA,PROCR,PTK2B,PTPRJ,SERPINE1,SPARC,SPRED1,SPRY4,STC1,TGFB1,TRPM7,VASH1	50
Cancer, Organismal Injury and Abnormalities	lymphohematopoietic cancer	6.45e-09		-0.3		ABCG2,ABTB1,ACE,ACP5,ADD2,ADRA1D,ALAS1,ALOX5,AMHR2,ANGPTL4,ANXA6,APOE,BAZ2B,BCL3,BCL6,BRINP3,C3,CARD9,CCL2,CCR7,CD109,CD36,CD3G,CD44,CDKN1A,CECR2,CFH,CNTNAP2,COL1A2,COL6A3,COL7A1,CRYAB,CSF3R,CTSL,CUL9,DAPK1,DES,DNAJC12,DST,DUSP5,EGFLAM,EIF4E,EMILIN2,EMR1,EPAS1,ETV6,FAS,FCGR2C,FGF2,FGFR1,FLT1,FN1,GABBR2,GABRE,GAS2,GDF15,GPD1,GPX3,GRIP1,GRN,GSN,GYPA,H6PD,HCK,HES1,HKR1,HLA-B,HLA-C,HLA-E,HSP90B1,ICAM…	176
Cell Death and Survival	cell viability of tumor cell lines	6.58e-09	Increased	2.834		ABCG2,ACE,ACVRL1,ADNP,AKAP13,AKAP7,AR,ASAH1,BCL6,BEX2,BHLHE40,BNIP3,C5AR2,CA2,CAT,CCL2,CD24,CD44,CDKN1A,CDKN1C,CLCN4,CLU,CTDSPL,CUL9,DST,DUSP5,EIF4E,ELF3,EN1,FAS,FDXR,FGF2,FGFR1,FLT1,FN1,FTH1,GAB1,GDF15,H6PD,HBB,HSP90B1,IGFBP5,IKBKE,IL1B,INPP5J,ITGAM,JAG2,KIF1A,KIT,KRT19,LEF1,LGALS3,LIF,LRFN1,MAD2L1,MAPT,mir-146,MRAS,NFKBIA,NUPR1,PI4K2A,PIWIL2,PLAU,PLAUR,PLD2,PPAT,PPP1R3F,PRKCA,PSMA4,PTK2B,PTPN7,…	86
Cellular Movement, Hematological System Development and Function, Immune Cell Trafficking	infiltration of granulocytes	6.65e-09		1.17		APOE,C3,CCR7,CD36,CD44,CD48,CFH,CRYAB,CSF1,CTSB,FAS,HCK,ICAM1,IL1B,IL1RL1,IL2RB,IL4R,ITGAM,LGALS1,NFKBIA,PGF,PLAT,PRKCA,PRSS3,RAB27A,RAC2,REN,SIGLEC8,SLIT2,SOCS3,TGM2,TIMP1,TNFRSF9,UNC5B	34
Cardiovascular System Development and Function, Tissue Development	formation of endothelial tube	7.02e-09		1.06		ARHGAP22,CCL2,CD44,CEACAM1,FGF13,FGF2,FLT1,FN1,GRN,PLAU,PLAUR,PRKCA,PTK2B,SDC2,SERPINE1,TGFB1,VTN	17
Cell-To-Cell Signaling and Interaction, Hematological System Development and Function, Immune Cell Trafficking, Inflammatory Response	activation of antigen presenting cells	7.08e-09		1.981		ACE,APOE,C3,CARD9,CCL2,CCR7,CD36,CD44,CD48,CHI3L1,CSF1,CTSH,CTSL,FAS,FN1,GJA1,HCK,HSP90B1,ICAM1,IL1B,IL1RL1,IL4R,let-7,LGALS3,LILRA2,LRP1,LTBP1,MAPT,mir-146,OSTM1,PLAT,PPT1,PRKCA,PSME1,PTGES,PTPN6,PTPRN,RAB27A,RAB3B,RELB,SCN9A,TGFB1,TGM2,TYROBP,VTN	45
Hematological System Development and Function, Inflammatory Response, Tissue Morphology	quantity of macrophages	7.69e-09		0.514		APOE,B4GALNT1,BCL3,CCL2,CD36,CES1,CSF1,FAS,GBA,GDF15,GPR132,HCK,IKZF1,IL12RB2,IL1B,IL1RL1,ITGB3,KIT,LGALS3,LIF,LITAF,NFKBIA,PLAT,PLAU,PRF1,PTGES,RELB,REN,SELPLG,SOCS3,TGFB1,TGM2	32
Neurological Disease, Psychological Disorders	tauopathy	9.09e-09				ABCG2,ACE,ADRA1D,ADRB2,AKAP2,ALDH2,APBB3,APOC1,APOE,AR,C3,CCL2,CD36,CHI3L1,CHRM3,CLEC3B,CLU,CNKSR3,COL25A1,CTSB,DHCR7,DPYSL2,FCGR2C,FGF2,GABBR2,GABRA2,GABRE,GABRG1,GM2A,GRIN2C,GRIP1,HBG2,HFE,HSPA6,ICAM1,IL1B,let-7,LGALS1,LPL,LRP1,MAPT,mir-146,mir-19,MME,MS4A4A,MS4A6A,NAV1,NFATC4,PDK1,PHYHD1,PIK3IP1,PITPNC1,PLAT,PLAU,PRKCA,PTGS1,RELN,SCN9A,SPARC,SYP,TF,TGFB1,TGM2,TIMP1,TMEM2,TUBA3C/TUBA3D,TYROBP,V…	69
Cell-To-Cell Signaling and Interaction, Hematological System Development and Function, Immune Cell Trafficking, Inflammatory Response	activation of phagocytes	9.75e-09		1.284		ACE,APOE,C3,CARD9,CCL2,CCR7,CD300A,CD36,CD44,CD48,CFH,CHI3L1,CSF1,FAS,FN1,GJA1,GRN,HCK,HSP90B1,ICAM1,IL18RAP,IL1B,IL1RL1,IL4R,ITGAM,KIT,let-7,LGALS3,LGALS3BP,LILRA2,LRP1,LTBP1,LY96,MAPT,mir-146,OSTM1,PLAT,PPT1,PRKCA,PTGES,PTPN6,RAB27A,SCN9A,SIGLEC8,SIGLEC9,TGFB1,TGM2,TNFRSF9,TYROBP,VTN	50
Cell-To-Cell Signaling and Interaction, Hematological System Development and Function	aggregation of blood cells	1.01e-08		0.784		ADRB2,AKR1B1,C3,CD36,CD44,CES1,CLU,CSRP1,GDF15,GPX3,GSN,HBB,HCLS1,HDC,ICAM1,ITGA2B,ITGB3,LGALS1,P2RX1,P2RY1,PIK3CB,PLAT,PLCB1,PLCG2,PLEK,PRKCA,PTK2B,PTPN6,RAB27A,RAB27B,RHOG,SELPLG,TGFB1,TIMP1,TNFRSF8,TNFRSF9	36
Cancer, Hematological Disease, Organismal Injury and Abnormalities	hematological neoplasia	1.03e-08		-0.865		ABCG2,ABTB1,ACE,ACP5,ADD2,ADRA1D,ALAS1,ALOX5,AMHR2,ANGPTL4,ANXA6,BAZ2B,BCL3,BCL6,BRINP3,C3,CARD9,CCL2,CCR7,CD109,CD36,CD3G,CD44,CDKN1A,CECR2,CFH,CNTNAP2,COL1A2,COL6A3,COL7A1,CRYAB,CSF3R,CTSL,CUL9,DAPK1,DES,DNAJC12,DST,DUSP5,EGFLAM,EIF4E,EMILIN2,EMR1,EPAS1,ETV6,F8,FAS,FCGR2C,FGF2,FGFR1,FGFR1OP,FLT1,FN1,GABBR2,GABRE,GAS2,GDF15,GPD1,GPX3,GRIP1,GRN,GSN,GYPA,H6PD,HCK,HES1,HKR1,HLA-B,HLA-C,ICAM1,ID3,ID…	175
Cancer, Endocrine System Disorders, Organismal Injury and Abnormalities	thyroid gland tumor	1.05e-08				ACTR1B,ADAMTS14,ADRA1D,ADRB2,AKAP13,AKAP2,AKR1B1,ALOX5,APOBEC3H,ARHGEF2,ARHGEF25,ATAD3B,B3GNT6,BAZ2B,BCORL1,C10orf54,C1orf229,CD320,CD48,CDKN1A,CES1,CFH,CHRD,CHSY3,CKAP4,CLEC3B,CLIP2,CMPK2,CNTNAP2,CNTNAP3B,COPS2,CPZ,CTAG2,CTCFL,CTSB,DAPK1,DHRS4L2,DOCK8,ECM1,FDXR,FGF2,FGFR1,FGFR4,FGFRL1,FHDC1,FLT1,FN1,GABBR2,GABRE,GDF15,GPR153,GYPA,H6PD,HES1,HID1,HKR1,HLA-B,HLA-C,HS3ST3A1,IL4R,INPP5J,IQSEC1,IVD,JA…	140
Cellular Development, Cellular Growth and Proliferation, Embryonic Development, Organ Development, Organismal Development, Skeletal and Muscular System Development and Function, Tissue Development	formation of muscle cells	1.07e-08		1.436		AR,BMP10,CAPZB,CDKN1A,EGR3,FGF2,FGFR1,FHL1,FMNL2,FN1,FOSL2,GSN,HSP90B1,KRT19,LAMB2,LIF,MYOZ1,NCOA2,NEO1,NFATC4,PAPPA,PLAU,PRKAR1A,RAP1GDS1,RHOG,RRAS,SERPINE1,TGFB1,TGM2,TPM1	30
Cellular Movement, Hematological System Development and Function, Immune Cell Trafficking, Inflammatory Response	cell movement of macrophages	1.1e-08		1.934		APOE,AR,C3,CCL2,CD44,CDKN1A,CES1,CSF1,EPAS1,FLT1,GAL3ST1,GBA,GSN,ICAM1,IL16,IL1B,IL4R,ITGB3,LGALS3,LITAF,LRP1,PDCD1,PIK3CB,PLAU,PTGES,PTK2B,PTPRJ,RAC2,REN,SERPINE1,SLIT2,SMAD7,SPHK1,STC1,TGFB1,TNFRSF21,TNFRSF9,TYROBP,VTN	39
Cellular Movement, Hematological System Development and Function, Immune Cell Trafficking, Inflammatory Response	chemotaxis of myeloid cells	1.17e-08	Increased	3.293		ALOX5,APOE,ARAP3,C3,C5AR2,CAPG,CCL2,CCL24,CCR7,CDKN1A,CSF1,CSF3R,FLT1,GRN,GSN,HCK,ICAM1,IL16,IL1B,IL4R,ITGAM,ITGB3,LGALS1,LGALS3,LITAF,MYO1F,PIK3CB,PLAU,PLAUR,PRKCA,PTGES,PTK2B,PTPN6,PTPRJ,RAC2,SELPLG,SERPINB1,SERPINE1,SLIT2,SPHK1,TGFB1,VTN	42
Cancer, Organismal Injury and Abnormalities, Reproductive System Disease	uterine cancer	1.2e-08				AAK1,ABCG2,ABLIM3,ACACB,ACE,ACVR1,ADAM19,ADCY6,ADNP,AHNAK,ALAS1,ALOX5,ANKRD52,AP1S2,APBA2,APOBR,AR,ARAP3,ARHGAP15,ARHGDIB,ARHGEF6,ARNTL2,ATAD3B,ATP2A3,BAZ2B,BCL6,BCORL1,C3,CA1,CA2,CA8,CAMSAP2,CAPN5,CATSPERB,CD109,CD84,CD99L2,CDC42EP3,CECR2,CES1,CES4A,CFI,CHRM3,CILP,CISD2,CLDN9,CLEC3B,CLU,CLVS2,CNTNAP2,COL14A1,COL15A1,COL5A1,COL6A3,COLGALT2,COX7A1,CSF1,CTSB,CTSH,CTSL,CYTH4,DAPK1,DES,DHCR7,DIXDC1,D…	268
Cellular Development, Hematological System Development and Function, Hematopoiesis	differentiation of leukocytes	1.21e-08		1.126		ALOX5,B4GALNT1,BCL3,BCL6,BHLHE40,CCL2,CCR7,CD300A,CD36,CD3G,CDKN1A,CHRD,CLEC11A,CSF1,CSF3R,DHH,DUSP5,EGR3,EIF4E,ELF3,ERN1,ETV6,FAS,HCLS1,HS1BP3,HSP90B1,ICAM1,ICOSLG/LOC102723996,ID3,IDH2,IFI16,IKZF1,IL12RB2,IL1B,IL1RL1,IL2RB,IL4R,IL6ST,IL7R,INHA,ITGAM,JAG2,KIT,KLHL6,LEF1,let-7,LFNG,LGALS1,LGALS3,LIF,LILRA2,LTBP1,MLF1,MLLT11,NFKBIA,PDCD1,PGF,PLA2G3,PLCG2,PRKCA,PTK2B,PTPN6,PTPRJ,RAC2,RASSF5,RELB,SI…	78
Cellular Function and Maintenance, Hematological System Development and Function	function of T lymphocytes	1.32e-08		0.946		ADRB2,AHNAK,ARHGDIB,ARHGEF6,BCL3,BCL6,BHLHE40,CCR7,CCRL2,CD3G,CD44,CD84,CEACAM1,CHI3L1,ECM1,EMR1,HLA-E,ICAM1,ICOSLG/LOC102723996,ID3,IL10RA,IL13RA1,IL16,IL1RL1,IL4R,LGALS1,mir-146,PDCD1,PRF1,RELB,RHOG,SLAMF1,SLAMF6,STX11,TGFB1,TGM2,TNFRSF21,TNFRSF9,TYROBP	39
Cellular Function and Maintenance	engulfment of cells	1.35e-08	Increased	2.465		APOE,ASAP2,C3,CAPG,CAT,CD36,CD44,CD48,CHRD,CIB2,CSF1,CSF3R,CSK,EHD4,EPB41L2,FAS,FN1,GSN,HCK,ICAM1,ICOSLG/LOC102723996,IL1B,IL1RL1,IQSEC1,ITGAM,ITGAX,LGALS3,LRP1,ORAI3,PIK3CB,PLAU,PLAUR,PLD2,PLEKHG6,PPT1,PRKCA,PTPN6,PTPRJ,PXN,RAB27A,RAC2,RASA4,RELB,RHOG,SELPLG,SERPINE1,SLC9B2,SYP,SYT1,TGFB1,TGM2,VIM,VTN	53
Cellular Function and Maintenance, Inflammatory Response	phagocytosis	1.51e-08	Increased	3		ASAP2,C3,CAPG,CAT,CD36,CD44,CD48,CSF1,CSF3R,CSK,FAS,GSN,HCK,ICAM1,ICOSLG/LOC102723996,IL1B,IL1RL1,IQSEC1,ITGAM,ITGAX,KCNMA1,LGALS3,OSTM1,PIK3CB,PLAU,PLAUR,PLD2,PRKCA,PTPN6,PTPRJ,PXN,RAB27A,RAC2,RASA4,RELB,RHOG,SELPLG,SERPINE1,TGFB1,TGM2,VIM,VTN	42
Cellular Movement	migration of tumor cells	1.53e-08	Increased	3.155		CCL2,CCR7,CD44,CEACAM1,CSF1,CSF3R,CTSB,EMILIN2,FGFR4,FLT1,FN1,GSN,ITGA3,L1CAM,let-7,LGALS3,mir-146,NFKBIA,PGF,PLAU,PLAUR,PRKCA,PRSS3,PXN,S100A6,SERPINE1,SIAH2,SLIT2,SPARC,SPHK1,TGFB1,TIMP1,TP63,VIM,ZEB1	35
Cellular Growth and Proliferation	colony formation	1.53e-08		1.62		AR,BCL6,CAT,CCL2,CCL24,CCR7,CD44,CDKN1A,CLEC11A,CLU,CSF1,CSF3R,CTSB,EHF,ELF3,EPAS1,EREG,ETV6,FAS,FGF2,FGFR1,FLT1,GJA1,GRN,HCK,HES1,IFI16,IFIH1,IL1B,IL6ST,KIT,KLF6,KRT19,LGALS3,LIF,LRP1,MAD2L1,MLLT11,NFKBIA,NUPR1,PBXIP1,PHLDA1,PLA2G16,PLAGL1,PLAU,PPP3CA,PRKAR1A,PRKCA,PTGES,PTPN6,PXN,RAC2,RASSF5,RRAD,SERPINE1,SMAD7,SPARC,SPHK1,SPRY4,SQSTM1,TFF1,TGFB1,TP63,ZEB1	64
Cardiovascular System Development and Function	abnormal morphology of cardiovascular system	1.68e-08				ACACB,ACE,ACVRL1,ADAM19,ADD2,AKAP13,ANKRD17,APOE,ARAP3,BCAM,BCL6,BMP10,CD36,CD44,CDKN1A,CFH,CISD2,CLU,COL15A1,COL5A1,CSRP2,CYP26A1,DES,DHCR7,EHD4,EPAS1,EPHX2,ERN1,ETV6,FGF2,FGFR1,FGFRL1,FLT1,FN1,GAB1,GJA1,HBB,HBZ,HSP90B1,ICAM1,ID3,IER3,IL6ST,ITGA2B,ITGA3,LAMA4,LASP1,LEF1,LFNG,LIF,LPL,LTBP1,MAN2B1,NFATC4,NR2F2,PARD3,PDCD1,PDGFA,PDLIM5,PKP2,PRKCA,PTPRJ,PXN,RELB,REN,SLC4A11,SMAD7,TGM2,TNFRSF21,TNNI3…	74
Immunological Disease	allergy	1.9e-08		1.457		ADRA1D,ADRB2,AHNAK,ALDH2,ALOX5,AR,BCL3,C3,CAPG,CAPZB,CAT,CCRL2,CD44,CHRM3,CPVL,CTSL,DPYSL2,ECM1,EIF1,GPD1,GSN,HBB,HCK,HDC,HLA-C,HLA-E,ICAM1,IFI27,IFI30,IL16,IL1B,IL1RL1,IL4R,KIT,LGALS1,LPL,MME,PDCD1,PLA2G3,PPP3CA,PRF1,PTGES,PTGS1,RNF138,S100A11,SLIT2,SMAD7,TGFB1,TGM2,TIMP1,TNFRSF8,TPM1,ZNF395	53
Cell-To-Cell Signaling and Interaction, Embryonic Development	adhesion of embryonic cell lines	1.98e-08	Increased	2.117		C3,FN1,ICAM1,ITGA3,ITGAM,ITGB3,LRP1,PLAU,PLAUR,RRAS,TIMP1,VTN	12
Cellular Movement	homing of tumor cell lines	2.06e-08	Increased	3.268		C3,CCL2,CCL24,CD44,CSF1,CSK,FGF2,FLT1,FN1,GPR132,ITGB3,JAG2,KIT,L1CAM,LIF,PARD3,PGF,PLAU,PLAUR,PLD2,SELPLG,SPHK1,TFF1,TGFB1,TNFRSF8,VTN	26
Cell-To-Cell Signaling and Interaction, Cellular Function and Maintenance, Inflammatory Response	phagocytosis of cells	2.06e-08	Increased	2.926		ASAP2,C3,CAPG,CAT,CD36,CD44,CD48,CSF1,CSF3R,CSK,FAS,GSN,HCK,ICAM1,ICOSLG/LOC102723996,IL1B,IL1RL1,IQSEC1,ITGAM,ITGAX,LGALS3,PIK3CB,PLAU,PLAUR,PLD2,PTPN6,PTPRJ,PXN,RAB27A,RAC2,RASA4,RELB,RHOG,SELPLG,SERPINE1,TGFB1,TGM2,VIM,VTN	39
Cellular Development, Cellular Growth and Proliferation, Nervous System Development and Function, Tissue Development	proliferation of neuronal cells	2.07e-08		1.196		ADCY6,ADNP,ADRB2,APBA2,APOE,AR,ARHGEF25,CAT,CDKN1A,CLU,CSF1,CSRP1,DIXDC1,DPYSL2,EGR3,FAIM,FAS,FECH,FEZ1,FGF2,FGFR1,FGFR4,FLT1,FN1,GAB1,GAL,GJA1,GRN,ID3,IGFBP5,IL1B,IL6ST,ITGA3,ITGB3,KIF23,KIT,L1CAM,LGALS1,LIF,LINGO1,MAPT,mir-19,MRAS,NDE1,NES,NFATC4,NFKBIA,NINJ2,PLAGL1,PLAT,PLD2,PRKCA,PTK2B,PXN,RELN,RHOG,ROBO2,SCARF1,SEMA7A,SERPINE1,SGK223,SLIT2,SMARCD3,SOCS3,TGFB1,TGM2,TRIO,VGF,VIM,VTN	70
Cell-To-Cell Signaling and Interaction, Hair and Skin Development and Function	adhesion of epithelial cell lines	2.24e-08	Increased	2.285		C3,FN1,ICAM1,ITGA3,ITGAM,ITGB3,LRP1,NEU1,PLAU,PLAUR,RRAS,TIMP1,VTN	13
Hematological System Development and Function, Tissue Morphology	quantity of antigen presenting cells	2.25e-08		0.621		APOE,B4GALNT1,BCL3,CCL2,CCR7,CD36,CES1,CSF1,DOCK8,FAS,GBA,GDF15,GPR132,HCK,IKZF1,IL12RB2,IL1B,IL1RL1,IL6ST,IL7R,ITGB3,KIT,LGALS3,LIF,LITAF,MAPT,NFKBIA,PLAT,PLAU,PRF1,PTGES,PTPN6,RELB,REN,SELPLG,SOCS3,TGFB1,TGM2,TYROBP	39
Behavior	behavior	2.31e-08		0.57		ACACB,ACE,ADD2,ADRA1D,ADRB2,APBA2,APLNR,APOE,AR,ASAH1,B4GALNT1,C3,CCDC80,CD36,CDKN1A,CES1,CHRD,CHRM3,CISD2,CNTNAP2,CSK,CTSB,DHCR7,EGR3,EIF4E,EN1,FEV,FEZ1,FGF13,FGF2,FOSB,GABBR2,GAD1,GAL,GBA,GDF15,GJA1,GM2A,GRIK1,GRIN2C,GRN,HBB,HDC,ICOSLG/LOC102723996,IL1B,ITGA3,ITPR2,KCNJ11,KCNMA1,KIF1A,KIT,L1CAM,LAMA4,LEF1,LINGO1,LRP1,LRRTM1,MAN2B1,MAPT,MME,NCOA2,NFATC4,NTS,NTSR1,P2RY1,PLAT,PLAU,PLAUR,PLCB1,PPP3…	106
Cancer, Gastrointestinal Disease, Organismal Injury and Abnormalities	stomach tumor	2.4e-08				ADNP,AHNAK,AKAP2,AKAP7,AKR1B1,AMHR2,APBA2,APOE,AR,ARAP3,ARHGEF18,ARHGEF25,BCAM,BCORL1,BEX2,C15orf26,C3,CD109,CD44,CFH,CHRD,CHRM3,CIB2,CNTNAP2,COL14A1,COL1A2,COL5A1,COL6A3,CSF3R,CYP26A1,DAPK1,DNAJB2,DOCK10,DUSP9,EGR3,EHF,ERN1,FAM102A,FECH,FGF2,FLNB,FN1,GABRG1,GAD1,GRIK1,GRIP1,HLA-E,HSPA6,IFI16,IKBKE,IKZF1,IL16,IL1B,IL6ST,ITGA10,ITGA3,KCNMA1,KCNQ5,KIF1A,KLF6,KNSTRN,KRT13,LAMA4,LINGO1,LRP1,MAGEC1,MA…	132
Cancer, Organismal Injury and Abnormalities	upper airway cancer	2.48e-08				CCR7,CD44,CHI3L1,CILP,COL15A1,CRYAB,CTSH,EMILIN2,EREG,FGF13,FN1,HSP90B1,IGFBP5,IL1B,IL4R,ITGA10,ITGBL1,KIF1A,KIT,LAMA4,LGALS1,MYO3B,PDLIM5,PGF,PITX1,PLOD2,PTCH2,RAB27B,RAP1GAP2,ROBO2,SDC2,SERPINE1,SERPINI1,TGFB1,TGM2,TIMP1,TMEM176B,TP63,TPM1,TUBA3C/TUBA3D,TYROBP,WISP3	42
Cell Death and Survival	cell death of tumor cell lines	2.49e-08		0.634		ABCG2,ADNP,AKR1B1,ALOX5,APOE,AR,AREG,ARHGEF3,ARHGEF6,ASAH1,BCL3,BCL6,BEX2,BHLHE40,BNIP3,CARD9,CAT,CCDC80,CCL2,CD24,CD44,CD48,CDKN1A,CDKN1C,CEACAM1,CFH,CHSY1,CLU,CRYAB,CTSB,CUL9,CYB5A,DAPK1,DDIT4,DNAJC15,DST,DUSP9,DUT,EFEMP1,EGR3,EHF,EIF4E,EMILIN2,EN1,EPAS1,EPHB6,EREG,ERN1,FAIM,FAS,FDXR,FGF2,FGFR1,FLNB,FLT1,FN1,FOSB,FTH1,GAB1,GAL,GDF15,GJA1,GPR132,GRN,GSN,HCK,HCLS1,HES1,ID3,IER3,IFI16,IGFBP5,IKBKE…	147
Cell-To-Cell Signaling and Interaction, Hematological System Development and Function, Immune Cell Trafficking	adhesion of immune cells	2.51e-08	Increased	3.586		APOE,ARAP3,C3,CCL2,CCR7,CD36,CD44,CD48,CLU,CSF1,CSF3R,CSK,FAS,FLT1,FN1,GPR132,HCK,ICAM1,ICOSLG/LOC102723996,IL1B,IL6ST,ITGAM,ITGAX,ITGB3,KIT,L1CAM,LGALS3,LIF,LRP1,MRAS,NFKBIA,PLAU,PLAUR,PLCB1,PPIB,PROCR,PTPN6,RAC2,RASSF5,RELB,SELPLG,TGFB1,TGM2,TNFRSF8,TNFRSF9,TNIP1,VTN	47
Cardiovascular Disease	peripheral vascular disease	2.58e-08		-1.55		ABCG2,ACE,ACVRL1,ADRA1D,APOE,AR,BCL6,CD36,CKAP4,CLU,FAS,GABRA2,GABRE,GABRG1,GJA1,GPX3,GSN,ITGA2B,ITGB3,LPL,LRP1,LY96,MAPT,NNMT,P2RY1,PGF,PLAT,PTGS1,SCN9A,TINAGL1,TNNI3,TUBA3C/TUBA3D,VIM	33
Cardiovascular System Development and Function, Cellular Development, Cellular Growth and Proliferation, Organismal Development, Tissue Development	proliferation of endothelial cells	2.65e-08		1.775		ACVRL1,ANGPTL4,APOE,C3,CCL2,CCL24,CCR7,CD36,CD44,CDKN1A,CEACAM1,CSF1,CTSB,ECM1,EGR3,ERN1,FGF13,FGF2,FGFR1,FLT1,FN1,GJA1,GRN,IL1B,ITGB3,KIT,L1CAM,LGALS1,LOXL2,LRG1,NR2F2,PGF,PLAUR,POLD4,PRKCA,PROCR,SERPINE1,SPARC,SPRED1,SPRY4,TGFB1,TRPM7,VASH1	43
Cardiovascular System Development and Function, Hematological System Development and Function	blood pressure	2.69e-08		0.268		ACE,ACVRL1,ADCY6,ADD2,ADRA1D,ADRB2,ALDH2,APLNR,APOE,CD36,CD44,COL1A2,CRYAB,EPAS1,EPHB6,EPHX2,FGF2,GBP5,IER3,IL1B,ITGB3,KCNJ11,KCNMA1,LRP1,LRP5,P2RX1,PDCD1,PDLIM5,PLAT,PLAU,PLAUR,PTGES,PTGS1,REN,RENBP,SERPINE1,STC1,TAC3,TGFB1,TIMP1,TNNI3,VGF	42
Cellular Growth and Proliferation	colony formation of tumor cell lines	2.87e-08		0.654		AR,BCL6,CCL2,CD44,CDKN1A,CLU,CTSB,EHF,ELF3,EPAS1,FGF2,FGFR1,GJA1,GRN,HCK,HES1,IFI16,IL6ST,KIT,KLF6,KRT19,MAD2L1,NFKBIA,NUPR1,PLA2G16,PLAU,PRKAR1A,PTGES,RASSF5,RRAD,SMAD7,SPARC,SPRY4,SQSTM1,TFF1,TGFB1,TP63,ZEB1	38
Cell-To-Cell Signaling and Interaction, Renal and Urological System Development and Function	adhesion of kidney cell lines	2.88e-08	Increased	2.107		C3,CD44,FN1,ICAM1,ITGA2B,ITGA3,ITGAM,ITGB3,LRP1,PLAU,PLAUR,RRAS,TIMP1,VTN	14
Neurological Disease	epilepsy	2.92e-08				ADRA1D,ADRB2,ANGPTL4,ASAH1,C10orf10,CA1,CA2,CDKN1A,CLU,CNTNAP2,CTSB,DNAJB5,DUSP5,EGR3,FOSB,GABRA2,GABRE,GABRG1,GABRQ,GAD1,GAL,GBA,GRIK1,GRIN2C,HBB,HBD,HES1,HSPA6,IL1B,KCNJ11,KCNMA1,KCNQ5,LAMB3,LINGO1,mir-146,PLCB1,PRICKLE1,ROGDI,SCN9A,SLC6A12,SOCS3,SPTAN1	42
Cancer, Gastrointestinal Disease, Organismal Injury and Abnormalities	gastrointestinal adenocarcinoma	3.11e-08				ABCG2,ABLIM3,ACTL8,ACTL9,ACVRL1,ADAMTS14,ADD2,ADNP,ADRA1D,ADRB2,AHNAK,AKAP13,AKAP2,AKAP7,AKR1B1,ALAS1,ALDH2,ALX1,AMHR2,AMIGO2,ANGPTL4,ANKHD1/ANKHD1-EIF4EBP3,ANKRD17,APBA2,APLNR,APOBR,AR,ARAP3,ARHGAP22,ARHGAP25,ARHGEF18,ARHGEF25,ARHGEF3,ARHGEF40,ASAP2,ASB2,ATAD3B,B3GNT6,B4GALNT1,BAZ2B,BCAM,BCL6,BCORL1,BEX2,BMP10,BRINP3,C10orf35,C15orf26,C3,C9orf131,CAMSAP2,CATSPERB,CCR7,CD109,CD3G,CD84,CDHR1,CEACA…	363
Tissue Development	accumulation of cells	3.13e-08		1.554		ALOX5,APOE,AR,BCL3,C10orf54,CCL2,CCL24,CCR7,CD24,CD44,CDKN1A,CDKN1C,CLU,CRYAB,CSF1,DOCK8,ETV6,FAS,FGF2,FLT1,GRN,HDC,ICAM1,ICOSLG/LOC102723996,IER3,IFI16,IL10RA,IL1B,IL6ST,ITGAM,ITGAX,KIT,KRT19,LIF,LRP5,MLLT11,PLAT,PLAU,RAC2,SELPLG,SMAD7,TGFB1,TIMP1,TNFRSF21,TNFRSF8,TSC22D3,TYROBP	47
Cardiovascular System Development and Function, Cellular Movement	cell movement of endothelial cells	3.13e-08	Increased	3.115		ACVRL1,ANGPTL4,APOE,ARHGEF6,CCL2,CCL24,CD36,CEACAM1,CRYAB,FGF13,FGF2,FGFR1,FLNB,FLT1,FN1,GAB1,GRN,ICAM1,ID3,IL1B,ITGA3,ITGB3,LGALS1,LGALS3,LOXL2,PAEP,PGF,PIK3C2B,PLAU,PLAUR,PLD2,PRKCA,PRSS3,PTK2B,PTPN6,SERPINE1,SLIT2,SPARC,SPRY4,STC1,TGFB1,TGFBI,TIMP1,TRPM7,VASH1,VIM,VTN	47
Cellular Movement	migration of tumor cell lines	3.27e-08	Increased	3.363		ADRB2,AR,AREG,ARHGDIB,CAT,CCL2,CCR7,CD24,CD36,CD44,CDKN1A,CLCN4,CLU,CSK,CTSH,CTSL,DPYSL2,EHF,EREG,FGF2,FGFR1,FLNB,FN1,GAB1,GALNT2,GDF15,GJA1,GPR161,GRN,IL1B,ITGB3,KANK1,KRT19,L1CAM,LAMB3,LASP1,LGALS1,LGALS3,LRP1,MME,NDRG2,NES,NFKBIA,PDGFA,PDK1,PGF,PIK3C2B,PLA2G16,PLAU,PLAUR,PPP3CA,PRKCA,PTK2B,PXN,RALGAPA2,RHOG,SDC2,SDC3,SERPINE1,SLIT2,SOCS3,SPHK1,SSH1,TBX3,TFF1,TGFB1,TGFBI,TGM2,TIMP1,TLE6,TP63,TR…	76
DNA Replication, Recombination, and Repair	synthesis of DNA	3.45e-08		-0.144		ADRA1D,AKAP13,ALOX5,APOE,AR,AREG,BCL3,CAT,CDKN1A,CDKN1C,CEACAM1,CHRM3,CLU,COL14A1,CSF1,EFEMP1,EREG,FGF2,FGFR1,FGFR4,FLT1,FN1,GAB1,GJA1,GRN,IGFBP5,IL1B,IL6ST,INHA,LGALS1,LGALS3,LIF,NCOA2,NFKBIA,NTS,PDGFA,PGF,PIK3CB,PIK3IP1,PPAT,PRKCA,PXN,RRAD,S100A11,SLAMF1,SMAD7,SPARC,SPHK1,STRA6,TGFB1,TP63,TRIO,VTN	53
Cellular Movement, Hematological System Development and Function, Immune Cell Trafficking, Inflammatory Response	cell movement of dendritic cells	3.46e-08	Increased	3.052		APOE,ASB2,C3,CCL2,CCL24,CCR7,CCRL2,CD44,CEACAM1,DOCK8,HCLS1,ICAM1,IL10RA,IL16,IL1B,KIT,PLAU,PLCG2,PTK2B,PTPN6,RAC2,REN,SCN9A,SLIT2,TGFB1,TIMP1,TNFRSF9	27
Cancer, Organismal Injury and Abnormalities	Lymphoid Cancer and Tumors	3.48e-08		-0.863		ABCG2,ABTB1,ACE,ADD2,ADRA1D,ALAS1,ALOX5,AMHR2,ANGPTL4,APOE,BAZ2B,BCL3,BCL6,CARD9,CCL2,CCR7,CD109,CD36,CD3G,CD44,CDKN1A,CECR2,CFH,CNTNAP2,COL1A2,COL6A3,COL7A1,CSF3R,CUL9,DAPK1,DES,DNAJC12,DST,DUSP5,EGFLAM,EIF4E,EMILIN2,EMR1,EPAS1,ETV6,FAS,FGF2,FGFR1,FGFR1OP,FLT1,FN1,GABBR2,GABRE,GAS2,GPX3,GRN,GYPA,H6PD,HCK,HES1,HKR1,HLA-B,HLA-C,HLA-E,HSP90B1,ICAM1,ID3,IDH2,IER3,IFI27,IKBKE,IKZF1,IL12RB2,IL16,IL1B,…	161
Cellular Movement	cell movement of leukemia cell lines	3.72e-08	Increased	2.963		CCL2,CD44,CSF1,CSK,DPYSL2,FLNB,FLT1,FN1,GAB1,GPR132,KIT,PARD3,PGF,PLAU,PLAUR,PLD2,PTK2B,PXN,SELPLG,SPHK1,SSH1,TGM2,TIMP1,VTN	24
Cancer, Organismal Injury and Abnormalities, Reproductive System Disease	carcinoma in breast	3.75e-08		0.762		ACACB,ACP5,ADAMTS14,APOBR,AR,AREG,ATAD3B,BEX2,CCL2,CDKN1A,CES1,CHI3L1,CNTNAP3B,COL1A2,CRISPLD1,CTDSPL,CUL9,CYTH4,DGKG,DHCR7,DIXDC1,DLG5,ECM1,EFHC2,EN1,ETFA,FAM174B,FCGR2C,FGFR1,FGFR4,FMNL2,FN1,FNBP1,GAL3ST1,GALNTL6,GDAP1,GJA1,GPR132,GRIN2C,GSN,HAGH,HLA-B,IER3,IFI27,IKBKE,IL1RL1,INPP5J,ITGAX,ITGBL1,ITIH5,KIT,LASP1,let-7,LGALS1,mir-182,mir-19,MS4A4A,MYO16,NFATC4,NTS,NTSR1,OTOF,PBXIP1,PCDH1,PHLDA1,P…	95
Cell-To-Cell Signaling and Interaction, Hematological System Development and Function, Immune Cell Trafficking, Inflammatory Response	activation of myeloid cells	3.8e-08		1.923		ACE,APOE,C3,CCL2,CD300A,CD36,CD44,CD48,CFH,CHI3L1,CLEC11A,CSF1,FN1,GJA1,GRN,HCK,ICAM1,IL16,IL18RAP,IL1B,IL1RL1,IL4R,ITGAM,KIT,let-7,LGALS3,LGALS3BP,LILRA2,LRP1,LTBP1,LY96,MAPT,mir-146,OSTM1,PLAT,PPT1,PTGES,PTPN6,RAB27A,SIGLEC8,SIGLEC9,TGFB1,TGM2,TNFRSF9,TYROBP,VTN	46
Cellular Movement, Hematological System Development and Function, Immune Cell Trafficking, Inflammatory Response	chemotaxis of leukocytes	3.89e-08	Increased	3.023		ALOX5,APOE,ARAP3,C3,C5AR2,CAPG,CCL2,CCL24,CCR7,CCRL2,CDKN1A,CSF1,CSF3R,FLT1,FN1,GRN,GSN,HCK,ICAM1,IL16,IL1B,IL4R,ITGAM,ITGB3,LGALS1,LGALS3,LITAF,MYO1F,PIK3CB,PLAU,PLAUR,PLCG2,PPIB,PRKCA,PTGES,PTK2B,PTPN6,PTPRJ,RAC2,SELPLG,SERPINB1,SERPINE1,SLIT2,SOCS3,SPHK1,TGFB1,VTN	47
Hematological Disease	anemia	4.39e-08		-1.298	bias	ADCY6,ADD2,ADRB2,ALDH2,ALOX5,APOE,AR,C3,CAT,CFH,CFI,FAS,FCGR2C,FGFRL1,FN1,GRIN2C,HBB,HBZ,HCK,ICAM1,IKZF1,IL1RL1,IL2RB,IL6ST,IL7R,INHA,ITGB3,KIT,LAMA4,LGALS3,mir-146,NFATC4,NFKBIA,PGF,PPP3CA,PRF1,PTGS1,PTPRJ,RAC2,SPTA1,SPTB,STOM,TF,TNIP1,TSPAN33,ZFP36L1	46
Cancer, Organismal Injury and Abnormalities, Renal and Urological Disease	urinary tract tumor	4.51e-08		-1.062		ABCA3,ACACB,ACP5,ADAM19,ADAMTS14,ADPRHL1,AHNAK,AKAP13,AKAP2,ALAS1,APBA2,APOBEC3H,AQP2,AR,ARAP3,ARHGDIB,BCL6,BHLHE40,C3,CA2,CCDC80,CCL2,CCR7,CD24,CD44,CD48,CD53,CDC42EP3,CDHR1,CDKN1A,CEACAM1,CFH,CFI,CHRD,CLU,CNTNAP3B,COBL,COL7A1,COPS2,CSF1,CTDSPL,CTSL,CUL9,CYP17A1,DCAF4L2,DDIT4,DLL3,DNAJB2,DNAJC15,DOPEY2,ECM1,EHF,EIF4E,ELF3,EPAS1,EREG,FAM78A,FAS,FCRLA,FGF2,FGFR1,FGFR4,FGFRL1,FLT1,FN1,FOSB,FRAS1,GD…	179
Cellular Development, Cellular Growth and Proliferation, Hematological System Development and Function	proliferation of T lymphocytes	5.02e-08		1.647		ADRB2,AHNAK,AKAP13,APOE,ARHGDIB,ARHGEF6,BHLHE40,C10orf54,C3,CCL2,CCR7,CD24,CD36,CD3G,CD44,CD48,CD84,CDKN1A,CEACAM1,DOCK8,EGR3,EPHB6,FAS,FN1,GAD1,HCLS1,HES1,HLA-E,HSP90B1,ICAM1,ICOSLG/LOC102723996,IKZF1,IL12RB2,IL1B,IL1RL1,IL2RB,IL4R,IL6ST,IL7R,ITGA2B,ITGAM,ITGAX,ITGB3,LAPTM5,LGALS1,LGALS3,LTBP1,NFKBIA,PAEP,PDCD1,PIK3CB,PLAU,PPAT,PPP3CA,PRF1,PTK2B,PTPN6,PTPRJ,RAC2,RASSF5,RELB,RRAS,SLAMF1,SOCS3,SPT…	70
Infectious Disease	infection of mammalia	5.08e-08	Decreased	-3.817		AHNAK,APOE,BCL3,BCL6,C3,CAPG,CARD9,CCR7,CD36,CD44,CEACAM1,GRN,HCK,HLA-E,IFI30,IFIH1,IKBKE,IL10RA,IL12RB2,IL13RA1,IL1B,IL1RL1,IL4R,ITGAM,ITGAX,KIT,LGALS3,LY96,NLRX1,PLAU,PLAUR,PLCG2,PRF1,RAC2,RASA4,RELB,SERPINB1,SERPINE1,SLAMF1,SLAMF6,STAT2,STX11,TIMP1,TMEM173,TNFRSF9,TP63	46
Cellular Growth and Proliferation	colony formation of cells	5.1e-08		1.209		AR,BCL6,CAT,CCL2,CCL24,CD44,CDKN1A,CLEC11A,CLU,CSF1,CSF3R,CTSB,EHF,ELF3,EPAS1,EREG,ETV6,FAS,FGF2,FGFR1,FLT1,GJA1,GRN,HCK,HES1,IFI16,IFIH1,IL1B,IL6ST,KIT,KLF6,KRT19,LIF,MAD2L1,MLLT11,NFKBIA,NUPR1,PBXIP1,PHLDA1,PLA2G16,PLAGL1,PLAU,PPP3CA,PRKAR1A,PRKCA,PTGES,PTPN6,RAC2,RASSF5,RRAD,SMAD7,SPARC,SPHK1,SPRY4,SQSTM1,TFF1,TGFB1,TP63,ZEB1	59
Cell-To-Cell Signaling and Interaction, Renal and Urological System Development and Function	adhesion of kidney cells	5.4e-08	Increased	2.585		BCAM,C3,CCL2,CD44,FN1,ICAM1,ITGA2B,ITGA3,ITGAM,ITGB3,LRP1,PLAU,PLAUR,RRAS,SPARC,TGFB1,TIMP1,VTN	18
Free Radical Scavenging	production of reactive oxygen species	5.6e-08	Increased	2.704		AHSP,AKR1B1,ALOX5,APLNR,APOE,ARAP3,ARHGDIB,C3,CARD9,CAT,CD36,CD44,CDKN1A,CSF1,FAS,FDXR,FGF2,FN1,FTH1,GRN,GSN,HBB,HCK,ICAM1,IL1B,ITGAM,ITGAX,ITGB3,LTBP1,MAPT,NFKBIA,NLRX1,PDK1,PLCG2,PRF1,PRKCA,PTGS1,PTPN6,RAC2,REN,RRAS,SELPLG,SIGLEC9,SMOX,SQSTM1,TGFB1,TGM2,TYROBP	48
Cellular Development	maturation of cells	5.68e-08		1.295		ABCG2,ACVR1,ACVRL1,AR,AREG,CD36,CD44,CDKN1A,CDKN1C,CLEC11A,CLU,CSF1,CSK,ELF3,EPAS1,EPHB6,EREG,FAS,FEV,FGF2,FGFR1,GJA1,HBZ,HES1,HSP90B1,ICAM1,ICOSLG/LOC102723996,IFIH1,IL1B,IL7R,ITGAM,ITGB3,KCNMA1,LEF1,LFNG,LIF,MAPT,MLF1,NCOA2,PALM,PDGFA,PDK1,PGF,PLAU,PLCG2,PPP3CA,PTK2B,PTPN6,RELB,REN,SCIN,SQSTM1,TAF4B,TGFB1,TYROBP,UNC13A	56
Cellular Movement	homing of blood cells	6.02e-08	Increased	3.004		ALOX5,APOE,ARAP3,C3,C5AR2,CAPG,CCL2,CCL24,CCR7,CCRL2,CD44,CDKN1A,CSF1,CSF3R,FLT1,FN1,GJA1,GRN,GSN,HCK,ICAM1,IL16,IL1B,IL4R,ITGAM,ITGB3,LGALS1,LGALS3,LITAF,MYO1F,PIK3CB,PLAU,PLAUR,PLCG2,PPIB,PRKCA,PTGES,PTK2B,PTPN6,PTPRJ,RAC2,SELPLG,SERPINB1,SERPINE1,SLIT2,SOCS3,SPHK1,TGFB1,VTN	49
Cancer, Hematological Disease, Organismal Injury and Abnormalities	hematologic cancer	6.08e-08		-0.733		ABCG2,ABTB1,ACE,ACP5,ADD2,ADRA1D,ALAS1,ALOX5,AMHR2,ANGPTL4,ANXA6,BAZ2B,BCL3,BCL6,BRINP3,C3,CARD9,CCL2,CCR7,CD109,CD36,CD3G,CD44,CDKN1A,CECR2,CFH,CNTNAP2,COL1A2,COL6A3,COL7A1,CRYAB,CSF3R,CTSL,CUL9,DAPK1,DES,DNAJC12,DST,DUSP5,EGFLAM,EIF4E,EMILIN2,EMR1,EPAS1,ETV6,FAS,FCGR2C,FGF2,FGFR1,FLT1,FN1,GABBR2,GABRE,GAS2,GDF15,GPD1,GPX3,GRIP1,GRN,GSN,GYPA,H6PD,HCK,HES1,HKR1,HLA-B,HLA-C,ICAM1,ID3,IDH2,IER3,IFI…	170
Cellular Growth and Proliferation, Tissue Development	proliferation of connective tissue cells	6.94e-08	Increased	2.632		ALOX5,APLNR,AR,AREG,CCL2,CCL24,CD109,CD300A,CD44,CDKN1A,COL14A1,CSF1,CSK,CTSB,EREG,ETV6,FAS,FGF13,FGF2,FGFR1,FLT1,FN1,FNDC3B,FOSB,FOSL2,FTH1,GJA1,GRN,IDH2,IFI30,IGFBP5,IL1B,IL6ST,ITGB3,KCNMA1,KDF1,LGALS1,LGALS3,LIF,LRP5,MAD2L1,mir-146,NFKBIA,NUPR1,PARP10,PDGFA,PGF,PLAT,PLAU,PLAUR,PPAT,PRKCA,PTGES,PTPN6,RELB,S100A11,SERPINE1,SMAD7,SOCS3,SPARC,SPHK1,STC1,TF,TGFB1,TIMP1,TP63,TPM1,TRIM25,VTN	69
Neurological Disease	amyotrophic lateral sclerosis	6.97e-08				ADRA1D,ADRB2,APOE,CD36,CDC42EP3,CDKN1A,CHRM3,CLU,COL1A2,FAS,FHDC1,FIG4,FUCA1,GABRA2,GABRE,GABRG1,GRN,GSN,IL1B,ITPR2,LPL,MLF1,NNMT,PRKAR1A,RRAD,S100A6,SCN9A,SPARC,TIMP1,TRPM7,VIM,ZFP36L1,ZNF91	33
Cellular Movement	cell movement of connective tissue cells	6.97e-08	Increased	3.144		APOE,AR,CCL2,CCR7,CD44,CDKN1A,COL7A1,CSF1,FGF2,FLNB,FN1,FNDC3B,GSN,HCK,IL16,IL1B,ITGB3,KCNMA1,LGALS1,LRP1,MRAS,PIK3CB,PLAU,PLAUR,PRKAR1A,PXN,RAC2,RELB,SKAP2,TGFB1,TNS1,UTRN,VTN	33
Developmental Disorder, Skeletal and Muscular Disorders	congenital anomaly of musculoskeletal system	7.24e-08		-0.709	bias	ACE,ACP5,ACVRL1,ADRA1D,ADRB2,AHNAK,ALX1,CCL2,CDKN1A,CDKN1C,CECR2,CHRD,CHRM3,CHSY1,COL1A2,COL5A1,COL6A3,CRYAB,CSRP2,CYP26A1,DES,DHCR7,DLL3,EN1,FGFR1,FGFRL1,FHL1,FIG4,FLNB,GABRA2,GABRE,GABRG1,GAD1,GJA1,GPR161,GRIP1,H19,H6PD,HES1,HLA-C,HSP90B1,IFI30,INSIG1,ITGA3,JAG2,let-7,LOXL2,LPL,LRP5,mir-146,mir-19,MTHFD1L,NDE1,PCSK6,PDGFA,PITX1,PLOD2,PRKAR1A,PSMA4,PTPRJ,S100A11,SDC2,SDC3,SP6,SPARC,SPHK1,SPRY4,S…	78
Infectious Disease	sepsis	8.34e-08		-1.353		ADRA1D,ADRB2,APOC1,APOE,C3,C5AR2,CD36,CLEC11A,F8,FAS,FCGR2C,HLA-C,IL1B,IL1RL1,ITGAM,LGALS3,LRP1,NFKBIA,PROCR,RELB,SERPINB1,SERPINE1,SOCS3,SPHK1,TNNI3,ZBTB20	26
Cellular Movement	chemotaxis of tumor cell lines	8.42e-08	Increased	2.938		C3,CCL2,CCL24,CD44,CSF1,CSK,FGF2,FLT1,FN1,GPR132,ITGB3,JAG2,KIT,LIF,PARD3,PGF,PLAU,PLAUR,PLD2,SELPLG,SPHK1,TFF1,TGFB1,TNFRSF8	24
Cellular Movement	cell movement of cancer cells	8.49e-08	Increased	3.011		CCL2,CCR7,CD44,CEACAM1,CSF1,CSF3R,CTSB,EMILIN2,FLT1,FN1,GSN,ITGA3,L1CAM,PGF,PLAU,PRKCA,PRSS3,S100A6,SERPINE1,SPARC,SPHK1,TGFB1,TP63,VIM,ZEB1	25
Inflammatory Disease, Inflammatory Response, Neurological Disease	Encephalitis	8.55e-08		-0.127		ABCG2,ALOX5,BCL6,BHLHE40,C10orf54,C3,CD24,CD44,CTSB,EPHB6,FAS,FCGR2C,HDC,HLA-E,IFI30,IL12RB2,IL1B,IL6ST,ITGAX,KIT,let-7,LGALS1,LGALS3,LIF,MAPT,MME,PDCD1,PLAT,PPP3CA,PPT1,PRF1,PRKCA,RRAS,TGFB1,TIMP1,TMEM173,TNFRSF21,TYROBP,UPP1,VIM	40
Cellular Function and Maintenance	endocytosis	9.49e-08		1.527		ADRB2,ANXA6,APOBR,APOC1,APOE,C3,CD300A,CD36,CD44,CHRD,CIB2,CLTCL1,CSF1,DPYSL2,EHD4,EPB41L2,GRN,HCK,ICAM1,IL1B,ITGAM,LGALS3,LGALS3BP,LRP1,MICALL1,OSTM1,PIK3CB,PLAUR,PLD2,PLEKHG6,PPP3CA,PPT1,PRKCA,PSD,PTPN6,RAC2,SCARF1,SERPINE1,SH3GL3,SLC9B2,SSC5D,SYP,SYT1,TGFB1,VTN	45
Lipid Metabolism, Small Molecule Biochemistry	synthesis of prostaglandin	9.49e-08		1.043		AKR1B1,ALOX5,APOE,AREG,CD36,CLU,EPHX2,EREG,HBB,IL18RAP,IL1B,ITGA3,KIT,mir-146,NFKBIA,NPC2,PIK3CB,PLA2G3,PRKCA,PTGES,PTGS1,PTK2B,RELB,SIGLEC9,SPHK1,TGFB1,VIM,VTN	28
Cardiovascular System Development and Function, Organismal Injury and Abnormalities	vascularization of lesion	9.56e-08		-0.785		B4GALNT1,CRYAB,CSF1,FGF2,FLT1,ID3,IDH2,IL12RB2,IL1B,ITGB3,LGALS1,mir-19,PLAU,SERPINE1,SLIT2,TIMP1	16
Cancer, Organismal Injury and Abnormalities, Reproductive System Disease	female genital tract adenocarcinoma	1.06e-07				AAK1,ABCA3,ABLIM3,ACACB,ACE,ACP5,ACVR1,ADAM19,ADCY6,ADNP,ADRB2,AHNAK,AKAP2,ALAS1,ALKBH7,ALOX5,ANKRD52,AP1S2,APBA2,APOBR,APOE,ARAP3,ARHGAP15,ARHGEF6,ARNTL2,ATAD3B,ATP2A3,BAZ2B,BCL6,BCORL1,C3,CA1,CA8,CAMSAP2,CAPN5,CATSPERB,CD109,CD24,CD84,CDC42EP3,CECR2,CES1,CES4A,CFH,CFI,CHRM3,CILP,CISD2,CLEC3B,CLU,CLVS2,CNTNAP2,COL14A1,COL15A1,COL5A1,COL6A3,COLGALT2,CYTH4,DAPK1,DHCR7,DLG5,DNAJB5,DOCK10,DOCK8,DOPE…	252
Cancer, Organismal Injury and Abnormalities	lymphoid cancer	1.07e-07		-0.589		ABCG2,ABTB1,ACE,ADD2,ADRA1D,ALAS1,ALOX5,AMHR2,ANGPTL4,APOE,BAZ2B,BCL3,BCL6,CARD9,CCL2,CCR7,CD109,CD36,CD3G,CD44,CDKN1A,CECR2,CFH,CNTNAP2,COL1A2,COL6A3,COL7A1,CSF3R,CUL9,DAPK1,DES,DNAJC12,DST,DUSP5,EGFLAM,EIF4E,EMILIN2,EMR1,EPAS1,ETV6,FAS,FGF2,FGFR1,FLT1,FN1,GABBR2,GABRE,GAS2,GPX3,GRN,GYPA,H6PD,HCK,HES1,HKR1,HLA-B,HLA-C,HLA-E,HSP90B1,ICAM1,ID3,IDH2,IER3,IFI27,IKBKE,IKZF1,IL16,IL1B,IL2RB,IL7R,INHA,…	156
Developmental Disorder, Hereditary Disorder, Skeletal and Muscular Disorders	Emery-Dreifuss muscular dystrophy	1.07e-07				COL1A2,COL5A1,COL6A3,CSRP2,FHL1,IFI30,LOXL2,PLOD2,S100A11,SDC2,SDC3,SPARC,TAX1BP3,TGFB1,TGFBI	15
Tissue Development	growth of epithelial tissue	1.08e-07		1.712		ACVRL1,ANGPTL4,APOE,AQP2,AR,AREG,C3,CCL2,CCL24,CCR7,CD109,CD36,CD44,CDKN1A,CDKN1C,CEACAM1,CLU,CRYAB,CSF1,CTSB,ECM1,EGR3,EIF4E,EREG,ERN1,FAS,FGF13,FGF2,FGFR1,FLT1,FN1,GDF15,GJA1,GRN,IL1B,IL4R,INHA,ITGA3,ITGB3,ITIH4,KDF1,KIT,L1CAM,LAMB1,LGALS1,LOXL2,LRG1,NCOA2,NDRG2,NFKBIA,NR2F2,NTS,PGF,PIK3IP1,PLAUR,POLD4,PRKCA,PROCR,RELB,RRAS,S100A11,SERPINE1,SMAD7,SOCS3,SP6,SPARC,SPHK1,SPINT2,SPRED1,SPRY4,TGFB1,…	76
Cellular Assembly and Organization, Tissue Development	formation of filaments	1.08e-07		1.063		ACE,AKAP13,APOE,AR,ARHGEF2,ARHGEF3,CAPZB,CCL2,CCL24,CD44,CDKN1A,CHCHD2,CHRM3,COBL,COL5A1,COL6A3,DES,DPYSL2,FGF13,FGF2,FHL1,FN1,GSN,HCK,HCLS1,ICAM1,IL1B,INPP5J,ITGA3,KANK1,MAP1A,MAPT,PKP2,PLAT,PLAUR,PTK2B,PXN,RAP1GDS1,RELN,SLIT2,SORBS1,SPARC,SPHK1,TGFB1,TGFBI,TP63,TPM1,VIL1,VIM,VTN	50
Neurological Disease	neurological signs	1.15e-07		-0.146		ACE,ADRA1D,ADRB2,ALAS1,ALDH2,APLNR,APOE,AR,B4GALNT1,BCL6,BHLHE40,C3,CA2,CD36,CD44,CDKN1C,CHI3L1,CHRM3,CLU,CRYAB,CSF1,CSRP2,CYTH1,DHCR7,DNAJB2,DUSP5,EPHX2,FGF13,FGF2,FGFR4,FOSB,GABRA2,GABRE,GABRG1,GAL3ST1,GBA,GJA1,GPD1,GPRC5C,GRIN2C,ID3,IER3,ITGAM,ITIH4,KCNMA1,KDM3A,LAMB1,LPL,LRG1,MAPT,MICALL1,MLF1,MME,NDUFA2,PDK1,PLCB1,PLOD2,PPP3CA,PPT1,PSAT1,PSME1,PTGES,PTK2B,RASA4,RELB,RHOG,SCN9A,SERPINI1,SLC16…	74
Cancer, Organismal Injury and Abnormalities, Reproductive System Disease	endometrial cancer	1.23e-07				AAK1,ABCG2,ABLIM3,ACACB,ACE,ACVR1,ADAM19,ADCY6,ADNP,AHNAK,ALAS1,ALOX5,ANKRD52,AP1S2,APBA2,APOBR,AR,ARAP3,ARHGAP15,ARHGEF6,ARNTL2,ATAD3B,ATP2A3,BAZ2B,BCL6,BCORL1,C3,CA1,CA2,CA8,CAMSAP2,CAPN5,CATSPERB,CD109,CD84,CD99L2,CDC42EP3,CECR2,CES1,CES4A,CFI,CHRM3,CILP,CISD2,CLEC3B,CLU,CLVS2,CNTNAP2,COL14A1,COL15A1,COL5A1,COL6A3,COLGALT2,COX7A1,CSF1,CYTH4,DAPK1,DES,DHCR7,DIXDC1,DLG5,DNAJB5,DOCK10,DOCK8,DOPEY…	252
Cellular Movement, Hematological System Development and Function, Immune Cell Trafficking	homing of leukocytes	1.26e-07	Increased	3.168		ALOX5,APOE,ARAP3,C3,C5AR2,CAPG,CCL2,CCL24,CCR7,CCRL2,CD44,CDKN1A,CSF1,CSF3R,FLT1,FN1,GRN,GSN,HCK,ICAM1,IL16,IL1B,IL4R,ITGAM,ITGB3,LGALS1,LGALS3,LITAF,MYO1F,PIK3CB,PLAU,PLAUR,PLCG2,PPIB,PRKCA,PTGES,PTK2B,PTPN6,PTPRJ,RAC2,SELPLG,SERPINB1,SERPINE1,SLIT2,SOCS3,SPHK1,TGFB1,VTN	48
Cardiovascular System Development and Function, Cellular Movement	migration of endothelial cells	1.31e-07	Increased	2.604		ACVRL1,ANGPTL4,APOE,ARHGEF6,CCL2,CRYAB,FGF13,FGF2,FGFR1,FLNB,FLT1,FN1,GAB1,GRN,ICAM1,ID3,IL1B,ITGA3,ITGB3,LGALS1,LOXL2,PAEP,PGF,PIK3C2B,PLAU,PLAUR,PLD2,PRKCA,PRSS3,PTK2B,PTPN6,SERPINE1,SLIT2,SPARC,SPRY4,STC1,TGFB1,TGFBI,TIMP1,TRPM7,VASH1,VIM,VTN	43
Cell Morphology	cell spreading	1.32e-07		1.864		ARAP3,ASB2,C3,CD36,CD44,CRYAB,CSK,EPHB6,FGF2,FLNB,FN1,GPR132,HCK,IGFBP5,ITGA2B,ITGA3,ITGAM,ITGB3,L1CAM,LGALS1,LGALS3,MAPT,P2RY1,PDGFA,PLAU,PLCG2,PTK2B,PXN,RHOG,SDC2,SERPINE1,SORBS1,SPARC,SPHK1,TGFBI,TPM1,VIM,VTN	38
Cellular Development	branching of cells	1.36e-07		1.272		ADCY6,APOE,ARHGEF25,CAPZB,CCL2,CDKN1A,CNTNAP2,COL25A1,CSRP1,DLG5,DPYSL2,EGR3,ETV6,FGF13,FGF2,FN1,FNBP1,GAB1,GRN,IL1B,ITGA3,L1CAM,LAMA4,LOXL2,MAPT,mir-19,NFATC4,NFKBIA,NNMT,PALM,PLAT,PTPRJ,RELB,RELN,RHOG,ROBO2,RRAS,SDC2,SIPA1L1,SLIT2,TGFB1,TIMP1,TNFRSF21,TPBG,UNC5B,VCX/VCX3A,VGF	47
Cellular Assembly and Organization, Tissue Development	fibrogenesis	1.37e-07		0.842		ACE,AKAP13,APOE,AR,ARHGEF2,ARHGEF3,CAPZB,CCL2,CCL24,CD44,CDKN1A,CHCHD2,CHRM3,COBL,COL5A1,COL6A3,DES,DPYSL2,EPAS1,FGF13,FGF2,FHL1,FN1,GSN,HCK,HCLS1,ICAM1,IL1B,INPP5J,ITGA3,KANK1,MAP1A,MAPT,PKP2,PLAT,PLAUR,PTK2B,PXN,RAP1GDS1,RELN,SLIT2,SORBS1,SPARC,SPHK1,TGFB1,TGFBI,TP63,TPM1,VIL1,VIM,VTN	51
Infectious Disease, Respiratory Disease	infection of respiratory tract	1.41e-07				ALOX5,BCL3,CCL2,CCR7,CD164,CD24,CLU,GRIN2C,GYG1,HBE1,HBG1,HBG2,IER3,IL10RA,ITGA2B,ITGAM,LEF1,LILRA2,MNDA,NFKBIA,PIK3CB,PTGS1,SPARC,TIMP1	24
Cellular Development, Hematological System Development and Function	differentiation of blood cells	1.43e-07	Increased	2.229		ADD2,ALOX5,B4GALNT1,BCL3,BCL6,BHLHE40,CCL2,CCR7,CD300A,CD36,CD3G,CDKN1A,CHRD,CLEC11A,CSF1,CSF3R,DHH,DUSP5,EGR3,EIF4E,ELF3,EPAS1,ERN1,ETV6,FAS,FECH,FGF2,FN1,HCLS1,HS1BP3,HSP90B1,ICAM1,ICOSLG/LOC102723996,ID3,IDH2,IFI16,IKZF1,IL12RB2,IL1B,IL1RL1,IL2RB,IL4R,IL6ST,IL7R,INHA,ITGAM,JAG2,KIT,KLHL6,L3MBTL1,LEF1,let-7,LFNG,LGALS1,LGALS3,LIF,LILRA2,LTBP1,MLF1,MLLT11,NFKBIA,PDCD1,PGF,PLA2G3,PLCB1,PLCG2,PRKC…	90
Cellular Development	differentiation of tumor cell lines	1.44e-07		1.077		ACTR1B,ACVR1,ASB2,B4GALNT1,BCL6,BEX2,BHLHE40,CDKN1A,CSF1,CTDSPL,DLK1,EID1,ETV6,FEZ1,FGF2,FGFR1,FN1,HES1,ID3,IFI16,IGFBP5,IL1B,IL6ST,ITGAM,KIT,let-7,LGALS1,LIF,LOXL2,MRAS,NFKBIA,PBXIP1,PLAGL1,PLAT,PLAUR,PRKAR1A,RELN,SCIN,SMAD7,SOCS3,SPARC,SPHK1,SPRY4,TGFB1,TGM2,TIMP1,TP63,UBE2D3	48
Hereditary Disorder	autosomal dominant disease	1.46e-07				ACE,ADNP,AHNAK,APOE,AQP2,CA1,CA2,CHMP4B,CLU,COL1A2,COL5A1,COL6A3,CRYAB,CSF3R,CSRP2,DOCK8,DSC3,EPB41L1,EPHX2,FGFR1,FLNB,FN1,FTH1,GATAD2B,GDAP1,GRN,HBB,HBG1,HBG2,IFI30,IGFBP5,IL13RA1,IL4R,ITGA2B,ITGB3,KCNJ11,KIF1A,KLHL3,KRT19,LAMA4,LOXL2,LRP5,MAPT,mir-19,NFKBIA,PITX1,PLCB1,PLCG2,PLOD2,PRKAR1A,REN,S100A11,SCN9A,SDC2,SDC3,SERPINI1,SH3TC2,SLC6A19,SPARC,TAX1BP3,TGFB1,TGFBI,TGM2,TP63	64
Cancer, Organismal Injury and Abnormalities, Renal and Urological Disease	urinary tract cancer	1.48e-07		-0.817		ABCA3,ACACB,ACP5,ADAM19,ADAMTS14,ADPRHL1,AHNAK,AKAP13,AKAP2,ALAS1,APBA2,APOBEC3H,AQP2,AR,ARAP3,ARHGDIB,BCL6,BHLHE40,C3,CA2,CCDC80,CCL2,CCR7,CD24,CD44,CD48,CD53,CDC42EP3,CDHR1,CDKN1A,CEACAM1,CFH,CFI,CHRD,CLU,CNTNAP3B,COBL,COL7A1,CSF1,CTDSPL,CTSL,CUL9,CYP17A1,DCAF4L2,DDIT4,DLL3,DNAJB2,DNAJC15,DOPEY2,ECM1,EHF,EIF4E,ELF3,EREG,FAM78A,FAS,FCRLA,FGF2,FGFR1,FGFR4,FGFRL1,FLT1,FN1,FOSB,FRAS1,GDF15,GLB1L2,G…	174
Cellular Movement	transmigration of cells	1.57e-07	Increased	2.292		APOE,CCL2,CCL24,CCR7,CD44,CSF1,DOCK8,FN1,GJA1,ICAM1,ID3,IL1B,ITGAM,ITGAX,ITGB3,L1CAM,LGALS1,PGF,SERPINE1,SIAH2,STAT2,STC1,TGFB1,TGM2,TRIO	25
Cancer, Cell Death and Survival, Organismal Injury and Abnormalities	cell death of tumor	1.64e-07	Increased	2.839		AR,B4GALNT1,BEX2,CAT,CD24,CD44,CDKN1A,CEACAM1,CLU,CRYAB,CSF1,CSF3R,CTSB,DAPK1,DHCR7,DUSP9,FAS,FGF2,FGFR1,FLT1,GDF15,HES1,IDH2,IL1B,IL6ST,KIT,L1CAM,LEF1,LGALS1,LOXL2,MAD2L1,mir-146,NFKBIA,PHLDA1,PLAU,PLAUR,PROCR,SERPINE1,SOCS3,SPARC,SPHK1,STC1,TF,TGFB1,TIMP1,TNFRSF21,TPM1,VASH1	48
Developmental Disorder, Skeletal and Muscular Disorders	muscular hypertrophy	1.64e-07		0.361		ADCY6,ADRB2,AKAP13,AR,BMP10,CA2,CAT,CRYAB,DUSP5,FGF2,FHL1,FN1,GDF15,GRN,H2AFZ,IER3,IL1B,IL6ST,LIF,NFATC4,NFKBIA,PLAU,PLCB1,PPP3CA,PRKCA,PTGES,RRAD,SERPINE1,SMAD7,TIMP1	30
Cellular Movement, Hematological System Development and Function, Immune Cell Trafficking, Inflammatory Response	migration of dendritic cells	1.64e-07	Increased	2.568		APOE,ASB2,C3,CCL2,CCR7,CD44,CEACAM1,DOCK8,HCLS1,ICAM1,IL10RA,IL16,IL1B,KIT,PTK2B,PTPN6,RAC2,SCN9A,SLIT2,TIMP1,TNFRSF9	21
Cell Morphology, Cellular Assembly and Organization, Cellular Development, Cellular Function and Maintenance	formation of plasma membrane projections	1.74e-07		1.59		ACE,APOE,AREG,ARHGEF25,CAPZB,CCDC64,CD44,CDKN1A,CLU,CNTNAP2,COL25A1,CSF1,CSRP1,DIXDC1,DLG5,DPYSL2,EGR3,FEZ1,FGF13,FGF2,FGFR1,FNBP1,GJA1,GRN,IL1B,ITGA3,ITGB3,KIF23,L1CAM,LAMB1,LAMB2,LINGO1,LRP1,MAPT,MICALL1,MRAS,MYO16,NFATC4,NFKBIA,NNMT,OBSL1,PALM,PARD3,PLAT,PLAU,PLD2,PPP3CA,PRKCA,PTK2B,PXN,RAC2,RELB,RELN,RHOG,ROBO2,SCARF1,SDC2,SEMA7A,SIPA1L1,SLIT2,TGFB1,TNFRSF21,TPBG,TRIM67,VCX/VCX3A,VGF,VIM,VTN	68
Organismal Development, Renal and Urological System Development and Function	development of urinary tract	1.77e-07		-0.703		ACE,AKR1B1,APOE,AREG,CAT,CD44,CDKN1A,CSF1,CYP26A1,EFEMP1,EHD4,EPAS1,EREG,FGF2,FGFR1,FGFRL1,FLT1,FRAS1,GAB1,GDF15,GRIP1,HBB,ICAM1,LGALS3,LIF,PGF,PPP3CA,PRKAR1A,REN,ROBO2,RRAS,SLIT2,SPTA1,SPTB,STRA6,TGFB1,TIMP1,TP63,VANGL2	39
Cellular Function and Maintenance	engulfment of blood cells	1.78e-07	Increased	2.697		APOE,C3,CAPG,CD36,CD44,FAS,GSN,HCK,ICOSLG/LOC102723996,IL1B,ITGAM,ITGAX,LGALS3,ORAI3,PIK3CB,PLAU,PLAUR,PTPN6,PTPRJ,PXN,RAC2,RASA4,RELB,SELPLG,SERPINE1,TGM2,VTN	27
Cell-To-Cell Signaling and Interaction, Hematological System Development and Function, Immune Cell Trafficking, Inflammatory Response	activation of T lymphocytes	1.78e-07		0.892		AHNAK,APOE,BCL3,BHLHE40,C10orf54,C3,CCL2,CD3G,CD44,CD48,CDKN1A,CEACAM1,CSK,DUSP3,EGR3,FAS,FN1,HSP90B1,ICAM1,ICOSLG/LOC102723996,IL12RB2,IL1B,IL1RL1,IL2RB,ITGA3,ITGAM,LAPTM5,LGALS1,MAGEA3/MAGEA6,MGST1,mir-146,NFKBIA,PAEP,PDCD1,PLD2,PPP3CA,PRF1,PTPN6,PTPRJ,REN,SLAMF1,STX11,TGFB1,TNFRSF21,TNFRSF9,TYROBP	46
Cancer, Immunological Disease, Organismal Injury and Abnormalities	lymphatic node tumor	1.86e-07		-0.489		ACE,ALAS1,ALOX5,APOE,BCL3,BCL6,CCR7,CD36,CDKN1A,CSF3R,CUL9,DAPK1,DUSP5,EIF4E,ETV6,FAS,FN1,H6PD,HLA-E,ICAM1,ID3,IDH2,IER3,IKBKE,IKZF1,IL16,IL1B,IL2RB,KIF21B,KIT,KLHL6,LAMB3,LEF1,mir-146,mir-19,MME,NFKBIA,NNMT,PC,PCLO,PLEKHA7,PLEKHG3,PRF1,PSMB1,PSMB2,RASSF5,RELN,RNF213,SLIT2,STXBP6,TAF4B,TGFB1,TMPRSS15,TNFRSF8,TNIP1,TP63,TUBA3C/TUBA3D,VIM,VWA7,ZEB1,ZNF91	61
Developmental Disorder, Hereditary Disorder, Skeletal and Muscular Disorders	Duchenne muscular dystrophy	1.9e-07				ACE,ADRA1D,ADRB2,COL1A2,COL5A1,COL6A3,CSRP2,HLA-C,IFI30,LOXL2,LPL,mir-146,PLOD2,S100A11,SDC2,SDC3,SPARC,TAX1BP3,TGFB1,TGFBI,UTRN	21
Cardiovascular Disease, Developmental Disorder, Organismal Injury and Abnormalities, Skeletal and Muscular Disorders	hypertrophy of cardiac muscle	2e-07		-0.669		ADCY6,AKAP13,BMP10,CA2,CRYAB,DUSP5,FGF2,FN1,GDF15,H2AFZ,IER3,IL1B,IL6ST,LIF,NFATC4,NFKBIA,PLAU,PLCB1,PPP3CA,PRKCA,PTGES,RRAD,SERPINE1,SMAD7,TIMP1	25
Skeletal and Muscular Disorders	skeletal myopathy	2.01e-07				ACE,ADRA1D,ADRB2,AHNAK,AR,ASAH1,COL1A2,COL5A1,COL6A3,CRYAB,CSRP2,DES,DNAJB2,FHL1,FN1,GJA1,H6PD,HLA-C,IFI30,let-7,LOXL2,LPL,mir-146,mir-19,PITX1,PLCB1,PLOD2,S100A11,SDC2,SDC3,SPARC,TAX1BP3,TGFB1,TGFBI,UTRN	35
Neurological Disease	seizures	2.03e-07		0.806		ANGPTL4,ATAD3B,B4GALNT1,BHLHE40,C10orf10,C3,CA1,CA2,CDKN1A,CNTNAP2,DNAJB5,DUSP5,EGR3,FGF2,FOSB,GABBR2,GABRA2,GABRE,GABRG1,GABRQ,GAD1,GAL,GRIK1,GRIN2C,HBB,HBD,HEMGN,HES1,HSPA6,IL1B,KCNJ11,KCNQ5,LAMB3,LINGO1,MAPT,MICALL1,MS4A4A,PCOLCE2,PLAT,PLAUR,PLCB1,PPT1,PTPRN,SCN9A,SH3GL3,SLC6A12,SOCS3,TGM2,TPP1,TRPM7	50
Cancer, Gastrointestinal Disease, Organismal Injury and Abnormalities	gastric cancer	2.05e-07				ADNP,AHNAK,AKAP2,AKAP7,AMHR2,APBA2,APOE,AR,ARAP3,ARHGEF18,ARHGEF25,BCAM,BCORL1,BEX2,C15orf26,C3,CD109,CD44,CFH,CHRD,CHRM3,CIB2,CNTNAP2,COL14A1,COL1A2,COL5A1,COL6A3,CSF3R,CYP26A1,DAPK1,DNAJB2,DOCK10,DUSP9,EGR3,EHF,ERN1,FAM102A,FECH,FGF2,FLNB,FN1,GABRG1,GAD1,GRIK1,GRIP1,HLA-E,HSPA6,IFI16,IKBKE,IKZF1,IL16,IL1B,ITGA10,ITGA3,KCNMA1,KCNQ5,KIF1A,KLF6,KNSTRN,KRT13,LAMA4,LINGO1,LRP1,MAGEC1,MAN2B1,MICAL1,M…	127
Neurological Disease	Movement Disorders	2.22e-07		-0.201		ACE,ADRA1D,ADRB2,ALAS1,ALDH2,AP1S2,APBA2,APLNR,APOE,AR,ARHGDIB,B4GALNT1,BCL6,BHLHE40,C3,CA1,CA2,CA8,CAPZB,CD44,CDKN1C,CHI3L1,CHRM3,CLU,COLGALT2,CRYAB,CSRP2,CTSB,CYTH1,DHCR7,DNAJB2,DUSP5,EGR3,EPHX2,FAS,FGF13,FGF2,FGFR4,FOSB,FTH1,GABBR2,GABRA2,GABRE,GABRG1,GAD1,GAL3ST1,GBA,GJA1,GPD1,GPRC5C,GRIK1,GRIN2C,HDC,HFE,HLA-B,ID3,IDS,IER3,IGFBP5,IL1B,ITGAM,ITIH4,KANK1,KCNJ11,KCNMA1,KDM3A,LAMA4,LAMB1,LIF,LING…	108
Cancer, Endocrine System Disorders, Organismal Injury and Abnormalities, Reproductive System Disease	ovarian neoplasia	2.23e-07		0.005		ABCA3,ACP5,ADNP,ADRB2,AKAP2,ALKBH7,APOE,AR,CCL2,CD24,CDKN1A,CFH,CHI3L1,CLEC3B,CLU,COL15A1,COPS2,CSF3R,CTDSPL,CUL9,DOCK8,EGFLAM,EPHB6,FAS,FGF2,FGFR1,FGFR1OP,FLT1,FN1,GDF15,GPR132,GPX3,GYG1,H19,HSP90B1,IFI27,IFI30,IFIH1,INHA,ITGAX,ITIH5,JAG2,KIT,KLF6,KRT19,LRRTM1,mir-146,MS4A4A,MUC15,PAEP,PARP16,PCSK6,PGF,PLAGL1,PLAU,PLAUR,PLEKHG6,PSAT1,PSD,PTGES,PTGS1,RRAS,SDS,SERPINE1,SLFN5,SLIT2,SPINT2,STAT2,STC…	77
Dermatological Diseases and Conditions, Inflammatory Disease, Skeletal and Muscular Disorders	juvenile dermatomyositis	2.32e-07				COL1A2,COL5A1,COL6A3,CSRP2,IFI30,LOXL2,PLOD2,S100A11,SDC2,SDC3,SPARC,TAX1BP3,TGFB1,TGFBI	14
Cell Morphology	sprouting	2.41e-07		0.995		ACVRL1,APOE,ARAP3,ARHGEF25,CAPZB,CAT,CCL2,CDKN1A,CNTNAP2,COL25A1,CSRP1,DLG5,DPYSL2,EGR3,EPHX2,ETV6,FGF13,FGF2,FN1,FNBP1,GAB1,GRN,IL1B,ITGA3,L1CAM,LAMA4,MAPT,mir-19,NFATC4,NFKBIA,NNMT,PALM,PLAT,PTPRJ,RELB,RELN,RHOG,ROBO2,SDC2,SIPA1L1,SLIT2,SPRY4,TGFB1,TNFRSF21,TPBG,UNC5B,VCX/VCX3A,VGF	48
Dermatological Diseases and Conditions, Inflammatory Disease, Inflammatory Response	Dermatitis	2.49e-07		-1.181		AHNAK,APOE,AREG,BCL3,C3,CAPG,CAPZB,CAT,CCR7,CD44,CHRM3,CPVL,CSK,CTSL,CYP17A1,DPYSL2,EIF1,EREG,FAS,GPD1,GSN,HBB,HCK,HLA-C,ICOSLG/LOC102723996,IFI27,IFI30,IL16,IL1B,IL2RB,IL4R,ITGB3,KIT,LGALS1,LPL,mir-146,MME,NFKBIA,PLCG2,PPP3CA,PRF1,PTGS1,RELB,RNF138,S100A11,SMAD7,SOCS3,TGFB1,TIMP1,TNFRSF8,TPM1,TUBA3C/TUBA3D,ZNF395	53
Dermatological Diseases and Conditions	psoriasis	2.51e-07				APOC1,APOE,APOL6,ARHGDIB,C3,CCL2,CD24,CD36,CDHR1,CDKN1C,CLEC3B,COL14A1,COL1A2,CRAT,CTSB,CTSL,EIF4E,FAR2,FLT1,FN1,GAL,GBA,GJA1,GM2A,GSN,H2AFZ,HBB,HLA-C,ICAM1,IFI16,IFI27,IFI30,IFI35,IL13RA1,IL16,IL1B,IL4R,ITGA3,KRT79,LGALS1,LGALS3,LGALS3BP,MAD2L1,MAPK6,PGF,PITX1,PLA2G16,PLAT,PLAU,PPP3CA,PRF1,PRKCA,PRSS3,PTGS1,RAB27A,S100A11,SERPINB1,SERPINE1,SPTAN1,TF,TGFB1,TNIP1,UPP1,YWHAB,ZNF91	65
Embryonic Development, Organ Development, Organismal Development, Renal and Urological System Development and Function, Tissue Development	formation of kidney	2.68e-07		-0.703		ACE,AKR1B1,APOE,AREG,CAT,CD44,CDKN1A,CSF1,CYP26A1,EFEMP1,EHD4,EPAS1,EREG,FGF2,FGFR1,FGFRL1,FLT1,FRAS1,GAB1,GDF15,GRIP1,HBB,ICAM1,LGALS3,LIF,PGF,PPP3CA,PRKAR1A,REN,ROBO2,RRAS,SLIT2,SPTA1,SPTB,STRA6,TGFB1,TIMP1,VANGL2	38
Embryonic Development, Organismal Development	development of abdomen	2.71e-07		0.104		ACE,AKR1B1,AMHR2,APOE,AR,AREG,BCL3,CAT,CCR7,CD44,CDKN1A,CLU,CSF1,CYP26A1,EFEMP1,EHD4,EPAS1,EREG,ERN1,FAS,FGF2,FGFR1,FGFRL1,FLT1,FRAS1,GAB1,GDF15,GJA1,GRIP1,HBB,HES1,ICAM1,IL1B,INHA,KIT,KLF6,let-7,LFNG,LGALS3,LIF,PCSK6,PGF,PITX1,PLAT,PLAU,PPP3CA,PRKAR1A,PTPRN,RELB,REN,ROBO2,RRAS,SERPINE1,SLIT2,SOCS3,SPTA1,SPTB,STRA6,TAF4B,TF,TGFB1,TIMP1,TP63,TRIM25,VANGL2,VGF	66
Cellular Function and Maintenance, Hematological System Development and Function, Inflammatory Response	presence of phagocytes	2.93e-07		1.633		C3,C5AR2,CCR7,CD44,HCK,ITGAM,KIT	7
Nervous System Development and Function, Tissue Development	morphogenesis of nervous tissue	3.02e-07		1.292		APOE,AREG,ARHGEF25,CAPZB,CCDC64,CD44,CDKN1A,CLU,CNTNAP2,COL25A1,CSRP1,DHH,DLG5,DPYSL2,EGR3,FGF13,FGF2,FGFR1,FNBP1,GJA1,HES1,IL1B,ITGA3,L1CAM,LAMB1,LAMB2,LINGO1,MAPT,MICALL1,MYO16,NFATC4,NNMT,OBSL1,PALM,PLAT,PLD2,PPP3CA,PTK2B,RELB,RELN,RHOG,ROBO2,SDC2,SEMA7A,SIPA1L1,SLIT2,TGFB1,TNFRSF21,TPBG,VCX/VCX3A,VGF	51
Cell-To-Cell Signaling and Interaction, Embryonic Development	adhesion of embryonic cells	3.06e-07	Increased	2.292		C3,EPAS1,FN1,ICAM1,ITGA3,ITGAM,ITGB3,LRP1,PLAU,PLAUR,RRAS,TIMP1,VTN	13
Cell Morphology, Cellular Assembly and Organization, Cellular Development, Cellular Function and Maintenance, Nervous System Development and Function, Tissue Development	neuritogenesis	3.14e-07		1.432		ACE,APOE,AREG,ARHGEF25,CAPZB,CCDC64,CD44,CDKN1A,CLU,CNTNAP2,COL25A1,CSRP1,DIXDC1,DLG5,DPYSL2,EGR3,FEZ1,FGF13,FGF2,FGFR1,FNBP1,GJA1,GRN,IL1B,ITGA3,ITGB3,KIF23,L1CAM,LAMB1,LAMB2,LINGO1,LRP1,MAPT,MICALL1,MRAS,MYO16,NFATC4,NFKBIA,NNMT,OBSL1,PALM,PARD3,PLAT,PLAU,PLD2,PPP3CA,PRKCA,PTK2B,PXN,RAC2,RELB,RELN,RHOG,ROBO2,SCARF1,SDC2,SEMA7A,SIPA1L1,SLIT2,TGFB1,TNFRSF21,TPBG,TRIM67,VCX/VCX3A,VGF,VIM	66
Cellular Development, Nervous System Development and Function, Tissue Development	development of neurons	3.19e-07		1.809		ACE,ADNP,ADRB2,APOE,AREG,ARHGEF25,CAPZB,CCDC64,CD44,CDKN1A,CLU,CNTNAP2,COL25A1,CSRP1,DIXDC1,DLG5,DPYSL2,EGR3,EN1,FEZ1,FGF13,FGF2,FGFR1,FIG4,FNBP1,GJA1,GRN,GSN,HES1,ICAM1,IL1B,ITGA3,ITGB3,KIF1A,KIF23,L1CAM,LAMB1,LAMB2,LIF,LINGO1,LRP1,LRRC4B,MAPT,MICALL1,MRAS,MYO16,NFATC4,NFKBIA,NNMT,OBSL1,PALM,PARD3,PDLIM5,PLAT,PLAU,PLD2,PPP3CA,PPT1,PRKCA,PTK2B,PXN,RAC2,RELB,RELN,RHOG,ROBO2,SCARF1,SDC2,SEMA7A,SIPA…	82
Cancer, Cellular Movement, Organismal Injury and Abnormalities, Tumor Morphology	invasion of tumor cells	3.39e-07	Increased	2.166		AREG,ARHGEF18,CD24,CD44,CD53,CEACAM1,CLU,COL7A1,CSF1,CTSB,CTSL,FAS,FGFR4,FN1,GAB1,GDF15,IQSEC1,let-7,LGALS1,LOXL2,mir-146,PLAU,PLAUR,PXN,RHOG,SLIT2,SPHK1,TGFB1	28
Cancer, Cellular Development, Cellular Growth and Proliferation, Organismal Injury and Abnormalities, Tumor Morphology	proliferation of tumor cells	3.41e-07		1.198		ABCG2,AKR1B1,ALOX5,AREG,BEX2,CD44,CDKN1A,CSF1,CSF3R,CTSB,DLK1,FAS,FGF2,FGFR1,FGFR4,FHL1,FN1,GDF15,GJA1,GRN,HES1,ID3,IGFBP5,IKBKE,IKZF1,IL1B,INHA,KIT,LGALS1,LGALS3,LITAF,NDRG2,NFKBIA,NR2F2,NTS,PCSK6,PLAGL1,PLAT,PLAU,PLAUR,PRKCA,PROCR,PRSS3,PTK2B,PXN,S100A6,SDC2,SERPINE1,SOCS3,SPHK1,SQSTM1,TAX1BP3,TGFB1,TIMP1,TP63,TRIM25	56
Cancer, Endocrine System Disorders, Organismal Injury and Abnormalities, Reproductive System Disease	gonadal tumor	3.46e-07		-0.686		ABCA3,ACP5,ADNP,ADRB2,AKAP2,ALKBH7,AMHR2,APOE,AR,CCL2,CD24,CDKN1A,CFH,CHI3L1,CLEC3B,CLU,COL15A1,COPS2,CSF3R,CTDSPL,CUL9,DOCK8,EGFLAM,EPHB6,FAS,FGF2,FGFR1,FGFR1OP,FLT1,FN1,GDF15,GPR132,GPRC5C,GPX3,GYG1,H19,HS3ST3A1,HSP90B1,IFI27,IFI30,IFIH1,INHA,ITGAX,ITIH5,JAG2,KIT,KLF6,KRT19,LRRTM1,mir-146,MS4A4A,MUC15,PAEP,PARP16,PCSK6,PGF,PLAGL1,PLAU,PLAUR,PLEKHG6,PSAT1,PSD,PTGES,PTGS1,RRAS,SDS,SERPINE1,SLFN5,…	82
Cancer, Cell Death and Survival, Organismal Injury and Abnormalities, Tumor Morphology	necrosis of tumor	3.59e-07	Increased	2.839		AR,B4GALNT1,BEX2,CAT,CD24,CD44,CDKN1A,CEACAM1,CLU,CRYAB,CSF1,CSF3R,CTSB,DAPK1,DHCR7,DUSP9,FAS,FGF2,FGFR1,FLT1,GDF15,HES1,IDH2,IL1B,IL6ST,KIT,L1CAM,LEF1,LGALS1,MAD2L1,mir-146,NFKBIA,PHLDA1,PLAU,PLAUR,PROCR,SERPINE1,SOCS3,SPARC,SPHK1,STC1,TF,TGFB1,TIMP1,TNFRSF21,TPM1,VASH1	47
Cancer, Organismal Injury and Abnormalities	benign neoplasia	3.61e-07		-1.431		ADRA1D,ADRB2,ALDH2,AMHR2,AR,ARHGEF2,BCL3,BRINP3,C3,CD24,CD44,CDKN1A,CEACAM1,CFH,CLU,COL6A3,CTSB,CUL9,DAPK1,DST,DUT,FAS,FGF2,FGFR1,FGFR4,FKBP10,FLT1,FTH1,H19,IFIH1,IFITM3,IGFBP5,IL6ST,INHA,IQGAP2,KIT,KRT13,LAMB3,LEF1,let-7,LGALS1,LGALS3,LTBP1,LYZL4,MGST1,MICALL1,MYL6,NDRG2,NR2F2,NR5A2,P2RX6,PRKAR1A,PRKCA,PTGES,PTGS1,RAC2,RELN,RHOG,ROBO2,S100A11,SERPINE1,SLIT2,SNPH,SOCS3,STXBP6,TFF1,TGFB1,TGM2,TNFR…	74
Cellular Development, Cellular Growth and Proliferation, Connective Tissue Development and Function, Tissue Development	proliferation of fibroblasts	3.73e-07		1.389		ALOX5,CCL2,CCL24,CD300A,CD44,CDKN1A,COL14A1,CSF1,EREG,FAS,FGF2,FGFR1,FLT1,FN1,FNDC3B,FOSB,FOSL2,FTH1,GJA1,GRN,IDH2,IFI30,IL1B,IL6ST,LIF,NFKBIA,NUPR1,PARP10,PDGFA,PLAT,PLAU,PPAT,PTGES,PTPN6,SERPINE1,SMAD7,SOCS3,SPARC,SPHK1,TGFB1,TIMP1,TPM1,TRIM25,VTN	44
Cellular Function and Maintenance	cellular homeostasis	3.77e-07	Increased	2.585		ABCG2,ACACB,ACAP1,ADCY6,ADRB2,AKR1B1,ANXA6,APOE,APOL6,AQP2,AR,BCL3,BCL6,BHLHE40,BNIP3,C3,CA2,CAT,CCL2,CCL24,CCR7,CD24,CD300A,CD36,CD3G,CDKN1A,CEACAM1,CHRD,CHRM3,CISD2,CLEC11A,CRYAB,CSK,CTSL,CYB5A,DAP,DAPK1,DDIT4,DHH,EGR3,ELF3,ERN1,FAS,FGF2,FGFR4,FLT1,FN1,GAB1,GABBR2,GJA1,GPR132,GRIK1,GRIN2C,GSN,HCK,HDC,HFE,HS1BP3,HSP90B1,ICAM1,ICOSLG/LOC102723996,ID3,IGFBP5,IKZF1,IL12RB2,IL1B,IL1RL1,IL2RB,IL4R,IL…	142
Cancer, Gastrointestinal Disease, Organismal Injury and Abnormalities	gastroesophageal cancer	3.79e-07				ADNP,AHNAK,AKAP2,AKAP7,ALDH2,AMHR2,APBA2,APOE,AR,ARAP3,ARHGEF18,ARHGEF25,ARHGEF40,BCAM,BCORL1,BEX2,BRINP3,C15orf26,C3,CD109,CD44,CDKN1A,CFH,CHRD,CHRM3,CIB2,CLU,CNTNAP2,COL14A1,COL1A2,COL5A1,COL6A3,CSF3R,CYP26A1,DAPK1,DNAJB2,DOCK10,DUSP9,EGR3,EHF,ERN1,FAM102A,FAM49A,FECH,FGF2,FLNB,FN1,FNDC3B,FTH1,GABRG1,GAD1,GAL3ST1,GRIK1,GRIP1,HLA-B,HLA-E,HSPA6,IFI16,IKBKE,IKZF1,IL16,IL18RAP,IL1B,IL7R,ITGA10,ITGA…	147
Nutritional Disease	weight gain	3.95e-07		-0.078		ACE,ADRA1D,ADRB2,APOE,AR,BCAM,C3,CA1,CA2,CCDC80,CD36,CDKN1A,CHRM3,GABRA2,GABRE,GABRG1,GAL,GDF15,GRIK1,H19,H6PD,HDC,ICAM1,IL1B,INHA,KCNJ11,KDM3A,KLF6,L1CAM,LIF,LPL,MGAT4A,PGF,SOCS3,SQSTM1,STC1,TGFB1,TGM2,TRIM63,VGF,VIM	41
Hereditary Disorder, Skeletal and Muscular Disorders	Muscular Dystrophy	4.06e-07				ACE,ADRA1D,ADRB2,AHNAK,COL1A2,COL5A1,COL6A3,CSRP2,DES,FHL1,FN1,HLA-C,IFI30,let-7,LOXL2,LPL,mir-146,mir-19,PITX1,PLCB1,PLOD2,S100A11,SDC2,SDC3,SPARC,TAX1BP3,TGFB1,TGFBI,UTRN	29
Cell Death and Survival	cell viability of mononuclear leukocytes	4.06e-07	Increased	3.088		BCL3,BCL6,C3,CD44,CLEC11A,CLU,CSF1,DLK1,DOCK8,EGR3,FAS,HCK,ICOSLG/LOC102723996,IL2RB,IL6ST,IL7R,KIT,LEF1,LGALS3,PDCD1,PDK1,PIK3CB,PLCG2,PTK2B,SH3KBP1,TAF4B,TGFB1,TGM2,TNFRSF9	29
Cancer, Organismal Injury and Abnormalities	tumorigenesis of cells	4.28e-07		1.464		ANGPTL4,AREG,ASAH1,B4GALNT1,CD24,CD44,CDKN1A,CTSB,CTSL,CUL9,EIF4E,EPAS1,EREG,FGF2,FGFR1,GJA1,IKBKE,ITGA3,KIT,KLF6,L1CAM,NFKBIA,NUPR1,PITX1,PLAU,PLAUR,PRKAR1A,PROCR,PTGES,SPHK1,TGFB1,TIMP1,TLE6,TRIO	34
Lipid Metabolism, Molecular Transport, Small Molecule Biochemistry	concentration of lipid	4.32e-07		-0.215		ABCA3,ABCG2,ACACB,ACE,ADRB2,AKR1B1,ALOX5,ANGPTL4,ANXA6,APOC1,APOE,AR,ASAH1,B4GALNT1,BHLHE40,C3,CCDC80,CCL2,CD36,CDKN1A,CEACAM1,CES1,CFH,CHRM3,CLEC11A,CLU,CSF1,CYP17A1,CYP26A1,DHCR7,DHH,DLK1,EPHX2,FAS,FGFR4,FIG4,GAD1,GAL,GAL3ST1,GBA,GBP5,H6PD,ICAM1,IL1B,IL4R,INHA,INSIG1,ITGB3,KCNMA1,KDM3A,LGALS3,LIF,LPGAT1,LPL,LRP1,LRP5,MBOAT7,MGAT4A,MRAS,NEU1,NPC2,NR2F2,NR5A2,NTS,PDK2,PLA2G3,PLAT,PLD2,PPP3CA,PRF1…	86
Tissue Morphology	morphology of connective tissue	4.47e-07				ACE,ACVRL1,ADD2,ADRB2,AMHR2,ANKRD17,APOE,CD36,CHSY1,CLEC3B,COL14A1,CSF1,CYP26A1,DHH,DLK1,EFEMP1,ETV6,FGF2,FGFR4,FGFRL1,FN1,FOSL2,GSN,HBB,HBZ,IGFBP5,IL6ST,INHA,INSIG1,ITGA2B,ITGB3,KDM3A,LEF1,LIF,LPL,MAN2B1,MRAS,NCOA2,NFATC4,PDGFA,PGF,PITX1,PTPN6,PTPRJ,RAC2,RELB,SERPINE1,SP6,SPARC,TGFB1,TPM1,TSPAN33,TYROBP,VGF,ZFP36L1	55
Developmental Disorder, Hereditary Disorder, Skeletal and Muscular Disorders	autosomal dominant Emery-Dreifuss muscular dystrophy	4.6e-07				COL1A2,COL5A1,COL6A3,CSRP2,IFI30,LOXL2,PLOD2,S100A11,SDC2,SDC3,SPARC,TAX1BP3,TGFB1,TGFBI	14
Cell-To-Cell Signaling and Interaction, Cellular Function and Maintenance, Inflammatory Response	phagocytosis of blood cells	4.75e-07	Increased	2.611		C3,CAPG,CD36,CD44,FAS,GSN,HCK,ICOSLG/LOC102723996,IL1B,ITGAM,ITGAX,LGALS3,PIK3CB,PLAU,PLAUR,PTPRJ,PXN,RAC2,RASA4,RELB,SELPLG,SERPINE1,TGM2,VTN	24
Cell Death and Survival, Hematological System Development and Function	cell viability of lymphocytes	5.06e-07	Increased	2.881		BCL3,BCL6,C3,CD44,CLEC11A,CLU,DLK1,DOCK8,EGR3,FAS,HCK,ICOSLG/LOC102723996,IL2RB,IL6ST,IL7R,KIT,LEF1,LGALS3,PDCD1,PDK1,PIK3CB,PLCG2,PTK2B,SH3KBP1,TAF4B,TGFB1,TGM2,TNFRSF9	28
Tissue Development	formation of epithelial tissue	5.09e-07		0.796		ARHGAP22,CCL2,CD44,CEACAM1,FGF13,FGF2,FLT1,FN1,GRN,LAMA4,LAMB1,PLAU,PLAUR,PRKCA,PTK2B,SDC2,SERPINE1,TGFB1,VTN	19
Organismal Injury and Abnormalities	blood clot	5.09e-07		0.651		APOE,C3,F8,ITGA2B,ITGB3,LGALS1,P2RX1,PIK3CB,PLAT,PLAU,PTK2B,RHOG,SELPLG,SERPINE1,SPTA1,SPTB,VTN	17
Cellular Movement, Hematological System Development and Function, Immune Cell Trafficking, Inflammatory Response	chemotaxis of neutrophils	5.11e-07	Increased	3.375		ALOX5,ARAP3,C3,C5AR2,CAPG,CCL2,CCL24,CCR7,CSF1,CSF3R,GRN,GSN,HCK,ICAM1,IL1B,ITGAM,LGALS3,MYO1F,PRKCA,PTPN6,RAC2,SELPLG,SERPINB1,SLIT2,TGFB1,VTN	26
Organismal Injury and Abnormalities, Renal and Urological Disease	urination disorder	5.44e-07		-1.225		ACE,ADCY6,ADRA1D,AKR1B1,AQP2,ASIC4,C3,CCL2,CD320,CDKN1A,CFH,CHRM3,CLU,EHD4,ETFA,FAS,FLT1,GAL3ST1,GDF15,ICAM1,IDH2,IVD,KCNMA1,LAMB2,LPL,PPM1K,PSMB1,PSMB2,PTGS1,RASSF5,REN,SERPINE1,SLC6A19,SMAD7,SPARC,STC1,SUGCT,TGFB1,TNFRSF9	39
Cellular Development, Hematological System Development and Function, Hematopoiesis	differentiation of mononuclear leukocytes	5.63e-07		1.731		B4GALNT1,BCL3,BCL6,BHLHE40,CCL2,CCR7,CD36,CD3G,CHRD,CSF1,DHH,DUSP5,EGR3,EIF4E,ELF3,ERN1,ETV6,FAS,HS1BP3,HSP90B1,ICAM1,ICOSLG/LOC102723996,ID3,IFI16,IKZF1,IL12RB2,IL1B,IL1RL1,IL2RB,IL4R,IL6ST,IL7R,INHA,JAG2,KIT,KLHL6,LEF1,let-7,LFNG,LGALS1,LGALS3,LIF,LILRA2,LTBP1,MLLT11,NFKBIA,PDCD1,PGF,PLCG2,PRKCA,PTPN6,PTPRJ,RASSF5,RELB,SLAMF6,SMAD7,SOCS3,STAT2,TGFB1,TNFRSF8,ZEB1,ZFP36L1	62
Cancer, Cardiovascular System Development and Function, Organismal Injury and Abnormalities, Tumor Morphology	vascularization of tumor	5.72e-07		-0.853		B4GALNT1,CRYAB,FGF2,FLT1,ID3,IDH2,IL12RB2,IL1B,ITGB3,LGALS1,mir-19,PLAU,SERPINE1,SLIT2	14
Cancer, Gastrointestinal Disease, Organismal Injury and Abnormalities	oral tumor	5.84e-07				CHI3L1,CILP,COL15A1,CRYAB,CTSH,EMILIN2,EREG,FGF13,FN1,HSP90B1,ICAM1,IGFBP5,IL1B,ITGA10,ITGBL1,LAMA4,LGALS1,MYO3B,PDLIM5,PGF,PITX1,PLOD2,PTCH2,RAB27B,RAP1GAP2,ROBO2,SDC2,SERPINE1,SERPINI1,TGFB1,TGM2,TIMP1,TMEM176B,TP63,TPM1,TUBA3C/TUBA3D,TYROBP,VCX/VCX3A,WISP3	39
Cell-To-Cell Signaling and Interaction, Cellular Movement	recruitment of cells	5.91e-07	Increased	2.834		ALOX5,APOE,C3,CARD9,CAT,CCL2,CCL24,CCR7,CD36,CD44,CD99L2,CHI3L1,CLU,CRYAB,CSF1,EN1,FGF2,FGFR1,FLT1,FN1,GSN,HCK,HDC,ICAM1,IL16,IL1B,IL1RL1,ITGAM,LGALS1,LGALS3,LIF,LRP1,LY96,NFKBIA,PGF,RHOG,SELPLG,SERPINE1,SIGLEC9,SLIT2,TGFB1,TNFRSF8,TNFRSF9,VIM	44
Skeletal and Muscular System Development and Function	morphology of muscle	5.97e-07				ACVRL1,ADAM19,AKAP13,ANKRD17,APOE,AR,BMP10,CAPZB,CDKN1A,CISD2,CLU,COL14A1,COL15A1,CSRP2,DES,DHH,EGR3,FGFRL1,FN1,H6PD,HSP90B1,IER3,IL1B,KDM3A,LAMA4,LIF,LPL,LTBP1,MAN2B1,MYOZ1,NFATC4,PDLIM5,PKP2,PPP3CA,PRKCA,PTPRJ,REN,TGFB1,TGM2,TNNI3,TRIM63,TRIO,UTRN	43
Cell Death and Survival	cytotoxicity	5.97e-07		1.592		AR,CAT,CCL2,CD300A,CD44,CD48,CEACAM1,CLU,CTSB,DOCK8,FAS,FGF2,FN1,HCK,HLA-B,HLA-E,ICAM1,IL12RB2,ITGAM,KIT,LGALS3,PLCG2,PPIB,PRF1,PRKCA,PTK2B,PTPN6,RAB27A,SLAMF6,SMAD7,TGFB1,TNFRSF8,TYROBP	33
Infectious Disease, Respiratory Disease	severe acute respiratory syndrome	6.33e-07				BCL3,CCR7,CD164,CD24,CLU,GYG1,HBE1,HBG1,HBG2,IER3,IL10RA,ITGA2B,ITGAM,LEF1,LILRA2,MNDA,NFKBIA,PIK3CB,SPARC,TIMP1	20
Cell Morphology, Cellular Assembly and Organization	outgrowth of plasma membrane projections	6.35e-07		1.163		ADCY6,ADNP,ADRB2,APBA2,APOE,AR,ARHGEF25,CAT,CDKN1A,CSF1,DPYSL2,EGR3,FAIM,FECH,FEZ1,FGF2,FGFR1,FGFR4,FN1,GAB1,GAL,GJA1,GRN,IL6ST,ITGA3,ITGB3,KIT,L1CAM,LGALS1,LIF,MAPT,mir-19,MRAS,NFATC4,NINJ2,PLAT,PLD2,PTK2B,PXN,RELN,RHOG,SCARF1,SEMA7A,SERPINE1,SGK223,SLIT2,TGM2,TIMP1,TRIO,VIM	50
Hematological System Development and Function, Tissue Morphology	quantity of mononuclear leukocytes	6.44e-07		1.228		ABCG2,AKAP13,APOE,ARHGDIB,ARHGEF6,BCL3,BHLHE40,C3,CCL2,CCR7,CD36,CD3G,CD44,CD48,CD84,CDKN1A,CHI3L1,CLEC11A,CSF1,CSF3R,DLK1,DOCK8,EGR3,ETV6,FAS,FLT1,FOSB,GJA1,HCLS1,HSP90B1,ICAM1,ICOSLG/LOC102723996,ID3,IFI30,IKZF1,IL10RA,IL12RB2,IL13RA1,IL1RL1,IL2RB,IL4R,IL6ST,IL7R,ITGAM,ITGB3,JAG2,KIT,KLHL6,LGALS1,LGALS3,LIF,mir-146,NFKBIA,PDCD1,PLAU,PLCG2,PRF1,PTPN6,PTPRJ,RAC2,RASSF5,RELB,REN,SELPLG,SLAMF6,SLC3…	78
Cardiovascular Disease	occlusion of aorta	6.48e-07		0.718		APOE,CD44,CLU,GJA1,ITGAM,ITGAX,ITGB3,LPL,LRP5,PLAU,PLAUR,REN	12
Cardiovascular System Development and Function, Organismal Development	vascularization of body region	6.49e-07		1.383		APOE,C3,CISD2,EPAS1,FGF2,FGFR1,FLT1,ICAM1,IL1B,ITGB3,KIT,LGALS1,LGALS3,LIF,LRP5,PDGFA,PGF,PLAT,PLAU,PLAUR,STC1,TIMP1	22
Cell Morphology, Cellular Development, Nervous System Development and Function, Tissue Development	morphogenesis of neurons	6.73e-07		1.292		APOE,AREG,ARHGEF25,CAPZB,CCDC64,CD44,CDKN1A,CLU,CNTNAP2,COL25A1,CSRP1,DLG5,DPYSL2,EGR3,FGF13,FGF2,FGFR1,FNBP1,GJA1,HES1,IL1B,ITGA3,L1CAM,LAMB1,LAMB2,LINGO1,MAPT,MICALL1,MYO16,NFATC4,NNMT,OBSL1,PALM,PLAT,PLD2,PPP3CA,PTK2B,RELB,RELN,RHOG,ROBO2,SDC2,SEMA7A,SIPA1L1,SLIT2,TGFB1,TNFRSF21,TPBG,VCX/VCX3A,VGF	50
Cellular Development, Cellular Growth and Proliferation, Nervous System Development and Function, Tissue Development	outgrowth of neurons	6.73e-07		1.394		ADCY6,ADNP,ADRB2,APBA2,APOE,AR,ARHGEF25,CAT,CDKN1A,CLU,CSF1,DPYSL2,EGR3,FAIM,FECH,FEZ1,FGF2,FGFR1,FGFR4,FN1,GAB1,GAL,GJA1,GRN,IL6ST,ITGA3,ITGB3,KIT,L1CAM,LGALS1,LIF,MAPT,mir-19,MRAS,NFATC4,NINJ2,PLAT,PLD2,PTK2B,PXN,RELN,RHOG,SCARF1,SEMA7A,SERPINE1,SGK223,SLIT2,TGM2,TRIO,VIM	50
Cell-To-Cell Signaling and Interaction, Hematological System Development and Function, Inflammatory Response	aggregation of blood platelets	6.78e-07		0.398		ADRB2,AKR1B1,C3,CD36,CES1,CSRP1,GDF15,GPX3,GSN,HBB,HCLS1,ITGA2B,ITGB3,LGALS1,P2RX1,P2RY1,PIK3CB,PLAT,PLCG2,PLEK,PRKCA,PTK2B,PTPN6,RAB27A,RAB27B,RHOG,TGFB1,TIMP1	28
Cardiovascular System Development and Function	neovascularization	6.92e-07		1.163		APOE,C3,CD44,CISD2,CSF1,EPAS1,FGF2,FGFR1,FLT1,ICAM1,IGFBP5,IL1B,ITGB3,KIT,LGALS1,LGALS3,LIF,PDGFA,PLAT,PLAU,PLAUR,PTK2B,RELB,TGFB1,TIMP1	25
Cardiovascular System Development and Function, Organismal Development, Visual System Development and Function	vascularization of eye	7.26e-07		0.885		APOE,C3,CISD2,EPAS1,FGF2,FGFR1,FLT1,ICAM1,IL1B,ITGB3,LGALS1,LGALS3,LIF,LRP5,PDGFA,PGF,PLAT,PLAU,PLAUR,TIMP1	20
Cancer	neoplasia of cells	8e-07		1.648		ALX1,ANGPTL4,AREG,ASAH1,B4GALNT1,BCL3,CCL2,CD24,CD3G,CD44,CDKN1A,CTSB,CTSL,CUL9,DAPK1,EIF4E,EPAS1,EREG,FGF2,FGFR1,FGFR4,FN1,GJA1,IKBKE,ITGA3,KIT,KLF6,L1CAM,NDRG2,NFKBIA,NUPR1,PARD3,PGF,PITX1,PLAU,PLAUR,PRKAR1A,PROCR,PTGES,PTK2B,PXN,RELN,SERPINE1,SPHK1,TGFB1,TIMP1,TLE6,TRIO,ZEB1,ZNF350	50
Cell-To-Cell Signaling and Interaction, Hematological System Development and Function, Inflammatory Response	immune response of neutrophils	8.02e-07		1.026		C3,CD36,CD44,FN1,HCK,ICAM1,ITGAM,ITGAX,ITGB3,PLAU,PLAUR,RELB,SELPLG,SERPINE1,TYROBP,VTN	16
Cancer, Organismal Injury and Abnormalities	cancer of secretory structure	8.1e-07		-0.245		ABCA3,ABTB2,ACP5,ADNP,AHNAK,ALOX5,APOBEC3H,APOC1,AR,AREG,ARHGDIB,ARHGEF2,ARHGEF6,B4GALNT1,BAZ2B,BCORL1,BHLHE40,BNIP3,BRINP3,C10orf35,C3,CA2,CCDC80,CCL2,CCR7,CD24,CD44,CD48,CDKN1A,CEACAM1,CFH,CFI,CLU,CNKSR3,CNTNAP2,CNTNAP3B,COBL,COL1A2,COL6A3,COL7A1,COLGALT2,CSF1,CTDSPL,CYP17A1,DCAF4L2,DDIT4,DLL3,DNAJB2,DNAJC15,DOCK10,ECM1,EHF,EIF4E,EMC7,EMR1,ENTHD1,FAS,FGF2,FGFR1,FGFR4,FKBP10,FLNB,FLT1,FN1,FNDC3B…	177
Skeletal and Muscular System Development and Function	contractility of muscle	8.2e-07		0.564		ADCY6,ADRB2,ANXA6,APLNR,APOE,CHRM3,CLU,COX7A1,DES,FGF2,GAB1,ICAM1,IER3,ITGB3,KCNJ11,KCNMA1,LAMA4,NCOA2,PDCD1,PDK2,PDLIM5,PLAT,PLAU,PRKCA,RRAD,SMAD7,TGFB1,TRIM63	28
Cancer, Organismal Injury and Abnormalities	papillary adenocarcinoma	8.2e-07				ACP5,CD24,CD48,CDKN1A,CFH,COL15A1,EPHB6,FGFR1,FGFR1OP,FGFR4,FLT1,FN1,GABBR2,JAG2,KIT,LGALS3,mir-146,mir-19,PI4K2A,PRKAR1A,RRAS,S100A11,SLIT2,SPHK1,TGFB1,TIMP1,TMEM176B,VIM	28
Cardiovascular Disease, Organismal Injury and Abnormalities	acute coronary syndrome	8.34e-07		-0.913		ACE,ADRA1D,ADRB2,APOE,AR,C3,CD36,CD44,CLU,CSF1,CSF3R,FCGR2C,FGF2,GABRA2,GABRE,GABRG1,GDF15,ITGA2B,ITGAM,ITGB3,LRP1,mir-146,P2RY1,PAPPA,PLAT,PPP3CA,PTGS1,REN,SERPINE1,TGM2,TNNI3,TUBA3C/TUBA3D	32
Cell-To-Cell Signaling and Interaction, Cellular Movement	recruitment of blood cells	8.41e-07	Increased	3.455		ALOX5,APOE,C3,CARD9,CAT,CCL2,CCL24,CCR7,CD36,CD44,CD99L2,CHI3L1,CLU,CRYAB,CSF1,FGFR1,FLT1,FN1,GSN,HCK,HDC,ICAM1,IL16,IL1B,IL1RL1,ITGAM,LGALS1,LGALS3,LIF,LRP1,LY96,NFKBIA,PGF,RHOG,SELPLG,SERPINE1,SIGLEC9,SLIT2,TGFB1,TNFRSF8,TNFRSF9	41
Cancer, Organismal Injury and Abnormalities, Reproductive System Disease	HER2-negative breast cancer	8.46e-07				AR,AREG,BCL6,CDKN1A,CSF3R,FAS,FGF2,FGFR1,FGFR4,FLT1,FOSL2,HCK,IL1B,KIT,L1CAM,LAMB1,let-7,LIF,mir-19,PDGFA,PIK3CB,PLAT,SERPINE1,TGFB1,TGFBI,TIMP1,TUBA3C/TUBA3D	27
Cancer, Gastrointestinal Disease, Organismal Injury and Abnormalities	colon tumor	8.73e-07				ABCG2,ABLIM3,ACTL8,ACTL9,ACVRL1,ADAMTS14,ADD2,ADNP,ADRA1D,ADRB2,AHNAK,AKAP13,AKAP7,AKR1B1,ALAS1,ALDH2,AMIGO2,ANGPTL4,ANKHD1/ANKHD1-EIF4EBP3,ANKRD17,APLNR,APOBR,APOC1,AR,ARAP3,ARHGAP22,ARHGAP25,ARHGEF25,ARHGEF3,ARHGEF40,ASAP2,ASB2,ATAD3B,B3GNT6,B4GALNT1,BCL6,BCORL1,BMP10,BRINP3,C10orf35,C10orf54,C9orf131,CA2,CAMSAP2,CAPN5,CAT,CATSPERB,CCR7,CD109,CD3G,CD84,CDHR1,CDKN1A,CEACAM1,CECR2,CHRD,CHRM3,CHSY…	313
Developmental Disorder	hypertrophy of tissue	8.84e-07		0.154		ADCY6,ADRB2,AKAP13,AR,BMP10,CA2,CAT,CRYAB,DUSP5,ECM1,FGF2,FHL1,FLNB,FN1,GDF15,GRN,H2AFZ,HES1,IER3,IL1B,IL6ST,LIF,NFATC4,NFKBIA,PLAU,PLCB1,PPP3CA,PRKCA,PTGES,RRAD,SERPINE1,SMAD7,STC1,TIMP1	34
Cellular Function and Maintenance	receptor-mediated endocytosis	8.93e-07		-0.518		ADRB2,APOBR,APOC1,APOE,CD300A,CD36,CHRD,CIB2,CLTCL1,EPB41L2,LGALS3BP,LRP1,MICALL1,PLD2,PPP3CA,PPT1,PRKCA,SCARF1,SERPINE1,SLC9B2,SSC5D,SYT1,VTN	23
Developmental Disorder	hypoplasia of organ	9.07e-07	Decreased	-3.565	bias	ACE,ACVRL1,AKAP13,ANKRD17,APOE,AR,ARHGDIB,BCL3,BCL6,BMP10,CCRL2,CD3G,CDKN1C,CYP26A1,DHCR7,DHH,EN1,ERN1,FGF2,FGFRL1,FRAS1,GRIP1,HCK,HES1,ID3,IKZF1,IL2RB,IL6ST,IL7R,ITGA3,KLHL6,L1CAM,LBH,MBOAT7,NCOA2,NFATC4,NR2F2,PARD3,PKP2,PRF1,PTPRJ,RASSF5,RELB,RELN,TBX20,TBX3,TGFB1,TNIP1,TP63,VANGL2,ZEB1,ZFP36L1	52
Cell Death and Survival	necrosis of epithelial tissue	9.16e-07		0.137		AAK1,ABCG2,ACE,ALDH2,AR,BCL6,BNIP3,CAT,CD36,CD44,CDKN1A,CEACAM1,CLU,CRYAB,CTSB,EIF4E,ERN1,FAIM,FAS,FGF2,FGFR1,FGFR4,FLT1,GDF15,ICAM1,IER3,IGFBP5,IL1B,INHA,IQGAP2,ITGA3,ITIH4,LGALS1,LRP1,LRP5,MAPT,NDRG2,NFKBIA,PLAT,PLAU,PLAUR,PLCB1,PRF1,PRKCA,PROCR,PTGS1,PTK2B,RASSF5,RBCK1,RELB,RRAS,SEMA7A,SERPINE1,SOCS3,SPARC,SPHK1,TGFB1,TGM2,TIMP1,TNIP1,TP63,TRPM7,UNC5B,VTN,ZEB1	65
Cancer, Gastrointestinal Disease, Organismal Injury and Abnormalities	gastric carcinoma	9.18e-07				ADNP,AHNAK,AKAP2,AKAP7,AMHR2,APBA2,APOE,AR,ARHGEF18,ARHGEF25,BCAM,BCORL1,BEX2,C15orf26,C3,CD109,CFH,CHRD,CHRM3,CIB2,CNTNAP2,COL14A1,COL1A2,COL5A1,COL6A3,CSF3R,CYP26A1,DNAJB2,DOCK10,DUSP9,EGR3,EHF,ERN1,FAM102A,FLNB,FN1,GABRG1,GAD1,GRIK1,GRIP1,HLA-E,HSPA6,IFI16,IKBKE,IKZF1,IL16,ITGA10,ITGA3,KCNMA1,KCNQ5,KIF1A,KNSTRN,KRT13,LAMA4,LINGO1,LRP1,MAGEC1,MAN2B1,MICAL1,MYO16,MYO1F,NEO1,NTSR1,OTOF,P2RY1,PAPP…	115
Lipid Metabolism, Small Molecule Biochemistry	fatty acid metabolism	9.33e-07		1.137		ABCG2,ACACB,AKR1B1,ALKBH7,ALOX5,ANXA6,APOC1,APOE,AREG,ASAH1,B4GALNT1,CD36,CES1,CFHR4,CLU,COTL1,CRAT,EPHX2,EREG,FAR2,FAS,FGF2,GAD1,GAL3ST1,GBA,GM2A,GSN,HBB,IL16,IL18RAP,IL1B,INSIG1,ITGA3,ITGB3,KIT,LIF,LPL,LRP1,mir-146,MSMO1,NFKBIA,NPC2,P2RX1,PARD3,PIK3CB,PITPNC1,PLA2G3,PLD2,PRKCA,PTGES,PTGS1,PTK2B,RELB,SIGLEC9,SLC25A13,SLC27A6,SLC6A12,SOCS3,SPHK1,STRA6,TGFB1,VIM,VTN	63
Hereditary Disorder	X-linked hereditary disease	9.45e-07				ACE,ADRA1D,ADRB2,AP1S2,AR,ARHGEF6,C3,CA1,CA2,COL1A2,COL5A1,COL6A3,CSRP2,F8,FCGR2C,FGF13,FHL1,GABBR2,HLA-C,IDS,IFI30,L1CAM,LOXL2,LPL,mir-146,PDCD1,PLOD2,S100A11,SCN9A,SDC2,SDC3,SPARC,STS,SYP,TAX1BP3,TGFB1,TGFBI,UTRN	38
Cell-To-Cell Signaling and Interaction	response of granulocytes	9.64e-07		1.302		C3,CD36,CD44,FAS,FN1,HCK,ICAM1,IL1RL1,ITGAM,ITGAX,ITGB3,PLAU,PLAUR,RELB,SELPLG,SERPINE1,TYROBP,VTN	18
Cancer, Gastrointestinal Disease, Organismal Injury and Abnormalities	colon cancer	1.03e-06				ABCG2,ABLIM3,ACTL8,ACTL9,ACVRL1,ADAMTS14,ADD2,ADNP,ADRA1D,ADRB2,AHNAK,AKAP13,AKAP7,AKR1B1,ALAS1,ALDH2,AMIGO2,ANGPTL4,ANKHD1/ANKHD1-EIF4EBP3,ANKRD17,APLNR,APOBR,APOC1,AR,ARAP3,ARHGAP22,ARHGAP25,ARHGEF25,ARHGEF3,ARHGEF40,ASAP2,ASB2,ATAD3B,B3GNT6,B4GALNT1,BCL6,BCORL1,BMP10,BRINP3,C10orf35,C10orf54,C9orf131,CA2,CAMSAP2,CAPN5,CAT,CATSPERB,CCR7,CD109,CD3G,CD84,CDHR1,CDKN1A,CEACAM1,CECR2,CHRD,CHRM3,CHSY…	311
Cardiovascular System Development and Function	neovascularization of organ	1.05e-06		0.967		APOE,C3,CISD2,EPAS1,FGF2,FGFR1,FLT1,ICAM1,IL1B,ITGB3,KIT,LGALS1,LGALS3,LIF,PDGFA,PLAT,PLAU,PLAUR,TIMP1	19
Cell Morphology	abnormal morphology of cells	1.05e-06				ABCA3,ABCG2,ADD2,ADRB2,AKAP13,AMHR2,APOE,AR,AREG,AURKC,B4GALNT1,BCL3,BHLHE40,CD36,CD44,CD84,CDKN1A,CFH,CHSY1,CISD2,CLU,CNTNAP2,COL15A1,COL5A1,CSF1,CSRP2,CTSB,CYP17A1,DES,DHCR7,DHH,EGFLAM,EGR3,EHD4,EPAS1,ERN1,FEV,FGF2,FLT1,FOSL2,GAD1,GAL3ST1,GM2A,GPX5,GRN,H6PD,HBB,HBZ,HES1,HSP90B1,ID3,IDS,IER3,IGFBP5,IL1B,IL2RB,IL6ST,INHA,INSIG1,IQGAP2,ITGA3,ITGB3,ITPR2,JAG2,KDM3A,L1CAM,LAMA4,LAMB1,LAMB2,LEF1,LFNG…	123
Cell Morphology, Cellular Assembly and Organization, Cellular Development, Cellular Function and Maintenance, Nervous System Development and Function, Tissue Development	morphogenesis of neurites	1.05e-06		1.292		APOE,AREG,ARHGEF25,CAPZB,CCDC64,CD44,CDKN1A,CLU,CNTNAP2,COL25A1,CSRP1,DLG5,DPYSL2,EGR3,FGF13,FGF2,FGFR1,FNBP1,GJA1,IL1B,ITGA3,L1CAM,LAMB1,LAMB2,LINGO1,MAPT,MICALL1,MYO16,NFATC4,NNMT,OBSL1,PALM,PLAT,PLD2,PPP3CA,PTK2B,RELB,RELN,RHOG,ROBO2,SDC2,SEMA7A,SIPA1L1,SLIT2,TGFB1,TNFRSF21,TPBG,VCX/VCX3A,VGF	49
Cancer, Gastrointestinal Disease, Organismal Injury and Abnormalities	gastroesophageal adenocarcinoma	1.06e-06				ADNP,AHNAK,AKAP2,AKAP7,AMHR2,APBA2,AR,ARHGEF18,ARHGEF25,ARHGEF40,BCAM,BCORL1,BEX2,BRINP3,C15orf26,C3,CD109,CFH,CHRD,CHRM3,CIB2,CNTNAP2,COL14A1,COL1A2,COL5A1,COL6A3,CSF3R,CYP26A1,DNAJB2,DOCK10,DUSP9,EGR3,EHF,ERN1,FAM102A,FAM49A,FLNB,FN1,FNDC3B,FTH1,GABRG1,GAD1,GAL3ST1,GRIK1,GRIP1,HLA-B,HSPA6,IFI16,IKBKE,IKZF1,IL16,IL18RAP,IL7R,ITGA10,ITGA3,KCNMA1,KCNQ5,KIF1A,KNSTRN,KRT13,LAMA4,LINGO1,LRP1,MAGEC1,M…	129
Cancer, Gastrointestinal Disease, Organismal Injury and Abnormalities	gastric adenocarcinoma	1.14e-06				ADNP,AHNAK,AKAP2,AKAP7,AMHR2,APBA2,AR,ARHGEF18,ARHGEF25,BCAM,BCORL1,BEX2,C15orf26,C3,CD109,CFH,CHRD,CHRM3,CIB2,CNTNAP2,COL14A1,COL5A1,COL6A3,CSF3R,CYP26A1,DNAJB2,DOCK10,DUSP9,EGR3,EHF,ERN1,FAM102A,FLNB,FN1,GABRG1,GAD1,GRIK1,GRIP1,HSPA6,IFI16,IKBKE,IKZF1,IL16,ITGA10,ITGA3,KCNMA1,KCNQ5,KIF1A,KNSTRN,KRT13,LAMA4,LINGO1,LRP1,MAGEC1,MAN2B1,MICAL1,MYO16,MYO1F,NEO1,NTSR1,OTOF,P2RY1,PAPPA,PARP10,PASD1,PC,…	111
Hematological System Development and Function, Inflammatory Response, Tissue Morphology	quantity of neutrophils	1.16e-06		-1.399		C3,C5AR2,CCL2,CD300A,CD36,CFH,CSF1,CSF3R,FAS,GJA1,GPR132,GSN,HDC,ICAM1,IL1B,IL2RB,IL6ST,ITGAM,KIT,NFKBIA,PRF1,RAC2,RELB,SELPLG,SERPINB1,SOCS3,STX11,TF,TGFB1,TIMP1,VTN	31
Cell Morphology, Cellular Assembly and Organization, Cellular Development, Cellular Growth and Proliferation, Nervous System Development and Function, Tissue Development	outgrowth of neurites	1.18e-06		1.287		ADCY6,ADNP,ADRB2,APBA2,APOE,AR,ARHGEF25,CAT,CDKN1A,CSF1,DPYSL2,EGR3,FAIM,FECH,FEZ1,FGF2,FGFR1,FGFR4,FN1,GAB1,GAL,GJA1,GRN,IL6ST,ITGA3,ITGB3,KIT,L1CAM,LGALS1,LIF,MAPT,mir-19,MRAS,NFATC4,NINJ2,PLAT,PLD2,PTK2B,PXN,RELN,RHOG,SCARF1,SEMA7A,SERPINE1,SGK223,SLIT2,TGM2,TRIO,VIM	49
Cell Death and Survival	apoptosis of epithelial cells	1.23e-06		0.589		ACE,CAT,CDKN1A,CEACAM1,CLU,CRYAB,CTSB,EIF4E,FAIM,FAS,FGF2,FGFR1,GDF15,IGFBP5,IL1B,IQGAP2,ITIH4,NDRG2,NFKBIA,PLAT,PLAU,PLAUR,PRF1,PRKCA,PTGS1,RBCK1,RELB,SEMA7A,SOCS3,SPARC,SPHK1,TGFB1,TGM2,TIMP1,TNIP1,TP63,UNC5B	37
Cell-To-Cell Signaling and Interaction, Inflammatory Response	immune response of antigen presenting cells	1.28e-06	Increased	2.547		C3,CAPG,CD36,CD44,ERN1,FAS,GSN,HCK,ICOSLG/LOC102723996,IL10RA,IL1B,IL6ST,ITGAM,LGALS3,LY96,NCOA2,PLAUR,PTPRJ,PXN,RASA4,SCARF1,SERPINE1,SOCS3,SPHK1,TGM2,VTN	26
Hematological System Development and Function, Tissue Development	accumulation of blood cells	1.3e-06		1.52		ALOX5,APOE,BCL3,C10orf54,CCL2,CCL24,CCR7,CD44,CRYAB,CSF1,DOCK8,FAS,FGF2,GRN,HDC,ICAM1,ICOSLG/LOC102723996,IER3,IL10RA,IL1B,IL6ST,ITGAM,ITGAX,KIT,KRT19,LRP5,MLLT11,PLAT,PLAU,SELPLG,SMAD7,TGFB1,TIMP1,TNFRSF21,TNFRSF8,TYROBP	36
Cancer, Endocrine System Disorders, Organismal Injury and Abnormalities	neuroendocrine tumor	1.3e-06		-0.545		ACVRL1,ADRA1D,ALDH2,ARHGEF2,BCL3,BRINP3,C3,CLU,CTSB,CUL9,DAPK1,DUT,EPAS1,FGFR4,FKBP10,FLT1,GAL,HSP90B1,IFITM3,KCNJ11,KIT,LAMB3,LGALS3,MME,NTS,POLD4,PRKCA,RAC2,RELN,SERPINE1,SLIT2,TGM2,TMEM127,TP63,TUBA3C/TUBA3D,VTN	36
Hereditary Disorder, Skeletal and Muscular Disorders	autosomal dominant myopathy	1.34e-06				AHNAK,COL1A2,COL5A1,COL6A3,CSRP2,GDAP1,IFI30,LOXL2,PLOD2,S100A11,SDC2,SDC3,SPARC,TAX1BP3,TGFB1,TGFBI	16
Cell-To-Cell Signaling and Interaction, Cellular Movement, Hematological System Development and Function, Immune Cell Trafficking	recruitment of leukocytes	1.35e-06	Increased	3.356		ALOX5,APOE,C3,CARD9,CAT,CCL2,CCL24,CCR7,CD36,CD44,CD99L2,CHI3L1,CLU,CRYAB,CSF1,FGFR1,FLT1,FN1,GSN,HCK,HDC,ICAM1,IL16,IL1B,IL1RL1,ITGAM,LGALS1,LGALS3,LIF,LRP1,LY96,NFKBIA,PGF,SELPLG,SERPINE1,SIGLEC9,SLIT2,TGFB1,TNFRSF8,TNFRSF9	40
Developmental Disorder, Hereditary Disorder, Metabolic Disease	lysosomal storage disease	1.35e-06		-1.503	bias	APOE,ASAH1,CD36,CLN6,FUCA1,GBA,GM2A,GRN,IDS,INSIG1,LRP1,NEU1,NPC2,PPT1,SGSH,SPHK1,TPP1	17
Cellular Development, Cellular Growth and Proliferation	proliferation of leukemia cell lines	1.35e-06		0.219		CAT,CD44,CDKN1A,CDKN1C,CLEC11A,CSF1,DLK1,EPHB6,ETV6,FGF2,FTH1,HCK,HES1,IL1B,KDM3B,KIT,LGALS3,LIF,NFKBIA,PAEP,PLAU,PRKAR1A,PTPN6,RELB,SOCS3,SPHK1,TF,TGFB1,UBE2D3	29
Cellular Movement, Hematological System Development and Function, Immune Cell Trafficking, Inflammatory Response	chemotaxis of granulocytes	1.43e-06	Increased	3.247		ALOX5,ARAP3,C3,C5AR2,CAPG,CCL2,CCL24,CCR7,CSF1,CSF3R,GRN,GSN,HCK,ICAM1,IL1B,ITGAM,LGALS1,LGALS3,MYO1F,PLAUR,PRKCA,PTPN6,RAC2,SELPLG,SERPINB1,SLIT2,TGFB1,VTN	28
Cardiovascular System Development and Function, Organismal Development, Visual System Development and Function	neovascularization of eye	1.5e-06		0.701		APOE,C3,CISD2,EPAS1,FGF2,FGFR1,FLT1,ICAM1,IL1B,ITGB3,LGALS1,LGALS3,LIF,PDGFA,PLAT,PLAU,PLAUR,TIMP1	18
Lymphoid Tissue Structure and Development, Tissue Morphology	quantity of lymphatic system cells	1.5e-06		1.165		ABCG2,AKAP13,APOE,ARHGDIB,BCL3,BCL6,CD44,CD84,CDKN1A,CLEC11A,CSF1,CSF3R,DHH,DLK1,DOCK8,GBA,HCK,ICOSLG/LOC102723996,IKZF1,IL1RL1,IL6ST,IL7R,KLHL6,mir-146,NFKBIA,PIWIL2,PLCG2,PRF1,PTPRJ,RELB,SOCS3,SPRED1,TIMP1,TNFRSF9,TYROBP,ZEB1	36
Cardiovascular System Development and Function, Cellular Function and Maintenance, Cellular Growth and Proliferation	formation of endothelial cells	1.54e-06		0.259		ARHGAP22,CCL2,EPHX2,FGF13,FGF2,FN1,GRN,PTK2B,SERPINE1,VTN	10
Cell Death and Survival	cell death of epithelial cells	1.56e-06		-0.593		AAK1,ABCG2,ACE,AR,BCL6,BNIP3,CAT,CD44,CDKN1A,CEACAM1,CLU,CRYAB,CTSB,EIF4E,ERN1,FAIM,FAS,FGF2,FGFR1,FGFR4,GDF15,ICAM1,IER3,IGFBP5,IL1B,INHA,IQGAP2,ITIH4,MAPT,NDRG2,NFKBIA,PLAT,PLAU,PLAUR,PLCB1,PRF1,PRKCA,PTGS1,RASSF5,RBCK1,RELB,RRAS,SEMA7A,SERPINE1,SOCS3,SPARC,SPHK1,TGFB1,TGM2,TIMP1,TNIP1,TP63,TRPM7,UNC5B,VTN,ZEB1	56
Neurological Disease, Psychological Disorders	disorder of basal ganglia	1.56e-06				ACE,ADRA1D,ADRB2,ALAS1,ALDH2,AP1S2,APLNR,APOE,ARHGDIB,B4GALNT1,BCL6,BHLHE40,C3,CA2,CAPZB,CD44,CDKN1C,CHI3L1,CHRM3,CLU,COLGALT2,CRYAB,CSRP2,CYTH1,DHCR7,DNAJB2,DUSP5,EPHX2,FGF13,FGF2,FGFR4,FOSB,FTH1,GABRA2,GABRE,GABRG1,GAL3ST1,GBA,GJA1,GPD1,GPRC5C,GRIN2C,HLA-B,ID3,IER3,IFIH1,IL1B,ITGAM,ITIH4,KDM3A,LAMB1,LPL,LRG1,MAPT,MICALL1,mir-19,MLF1,NDRG2,NDUFA2,PASD1,PLCB1,PLOD2,PPP3CA,PSAT1,PSME1,PTK2B,RASA4,…	80
Cancer, Organismal Injury and Abnormalities, Reproductive System Disease	progesterone receptor negative breast tumor	1.59e-06				AR,AREG,BCL6,CDKN1A,CSF3R,FAS,FGF2,FGFR1,FGFR4,FLT1,FOSL2,HCK,IL1B,KIT,L1CAM,LAMB1,LIF,PDGFA,PLAT,SERPINE1,TGFB1,TGFBI,TIMP1,TP63,TUBA3C/TUBA3D	25
Cell-To-Cell Signaling and Interaction	adhesion of muscle cells	1.6e-06		1.911		FN1,ITGB3,NEO1,PLAU,PLAUR,SERPINE1,TGFB1,VTN	8
Developmental Disorder	Hypoplasia	1.6e-06	Decreased	-3.392	bias	ACE,ACVRL1,AKAP13,ANKRD17,APOE,AR,ARHGDIB,BCL3,BCL6,BMP10,CCRL2,CD3G,CDKN1C,CYP26A1,DHCR7,DHH,EN1,ERN1,FGF2,FGFR1,FGFRL1,FRAS1,GJA1,GRIP1,HCK,HES1,ID3,IKZF1,IL2RB,IL6ST,IL7R,ITGA3,KLHL6,L1CAM,LBH,LIF,MBOAT7,NCOA2,NFATC4,NR2F2,PARD3,PITX1,PKP2,PRF1,PTPRJ,RASSF5,RELB,RELN,ROGDI,TBX20,TBX3,TGFB1,TNIP1,TP63,VANGL2,ZEB1,ZFP36L1	57
Cancer, Organismal Injury and Abnormalities, Reproductive System Disease	uterine carcinoma	1.62e-06				AAK1,ABLIM3,ACACB,ACE,ACVR1,ADAM19,ADCY6,ADNP,AHNAK,ALAS1,ALOX5,ANKRD52,AP1S2,APBA2,APOBR,AR,ARAP3,ARHGAP15,ARHGEF6,ARNTL2,ATAD3B,ATP2A3,BAZ2B,BCL6,BCORL1,C3,CA1,CA8,CAMSAP2,CAPN5,CATSPERB,CD109,CD84,CDC42EP3,CECR2,CES1,CES4A,CFI,CHRM3,CILP,CISD2,CLDN9,CLU,CLVS2,CNTNAP2,COL14A1,COL15A1,COL5A1,COL6A3,COLGALT2,CSF1,CTSB,CTSH,CTSL,CYTH4,DAPK1,DHCR7,DLG5,DNAJB5,DOCK10,DOCK8,DOPEY2,DSC3,DSEL,DST,DUSP9…	238
Cellular Movement, Hematological System Development and Function, Immune Cell Trafficking	cell movement of mononuclear leukocytes	1.63e-06	Increased	2.103		ALOX5,APOE,C3,CCL2,CCL24,CCR7,CD44,CD48,CEACAM1,DOCK8,DPYSL2,ETV6,FAS,FLT1,FN1,HCK,HDC,ICAM1,ICOSLG/LOC102723996,IL16,IL1B,IL6ST,ITGA3,ITGAM,ITGAX,ITGB3,LGALS1,LGALS3,MLLT11,NFKBIA,PAEP,PDCD1,PLAU,PLAUR,PPIB,PRF1,PROCR,PTGES,PTK2B,RAC2,RASSF5,REN,SELPLG,SERPINE1,SOCS3,SPARC,TGFB1,TGM2,TIMP1,TNFRSF21,TNFRSF8,TNFRSF9,UNC5B	53
Cancer, Gastrointestinal Disease, Organismal Injury and Abnormalities	gastro-esophageal carcinoma	1.68e-06				ADNP,AHNAK,AKAP2,AKAP7,AMHR2,APBA2,APOE,AR,ARHGEF18,ARHGEF25,ARHGEF40,BCAM,BCORL1,BEX2,BRINP3,C15orf26,C3,CD109,CFH,CHRD,CHRM3,CIB2,CLU,CNTNAP2,COL14A1,COL1A2,COL5A1,COL6A3,CSF3R,CYP26A1,DNAJB2,DOCK10,DUSP9,EGR3,EHF,ERN1,FAM102A,FAM49A,FLNB,FN1,FNDC3B,FTH1,GABRG1,GAD1,GAL3ST1,GRIK1,GRIP1,HLA-B,HLA-E,HSPA6,IFI16,IKBKE,IKZF1,IL16,IL18RAP,IL7R,ITGA10,ITGA3,KCNMA1,KCNQ5,KIF1A,KNSTRN,KRT13,LAMA4,LINGO…	134
Cell Death and Survival	necrosis of kidney	1.71e-06		-1.29		AAK1,ABCG2,APOE,AR,AREG,BCL6,BNIP3,CAT,CD44,CDKN1A,CLU,CRYAB,CSF1,ERN1,FAS,FGF2,FGFR4,FLT1,GSN,ICAM1,IER3,IL1B,ITGB3,LRP5,MAPT,NEO1,NFKBIA,PLAT,PLAU,PLCB1,PPP3CA,PRKCA,PTK2B,PTPN6,RASSF5,RHOG,SMAD7,SPHK1,STRA6,TGFB1,TRPM7,UNC5B,VTN,ZEB1	44
Cellular Movement, Hematological System Development and Function, Immune Cell Trafficking	infiltration by mononuclear leukocytes	1.72e-06		-0.144		APOE,C3,CCL2,CCR7,CD44,FAS,FLT1,FN1,HCK,IL16,IL1B,IL6ST,LGALS1,NFKBIA,PDCD1,PRF1,PTGES,REN,SELPLG,SPARC,TGFB1,TIMP1,TNFRSF21,TNFRSF8,TNFRSF9,UNC5B	26
Cellular Assembly and Organization, Cellular Function and Maintenance	organization of actin filaments	1.72e-06	Increased	2.137		ACVRL1,AKAP2,ARHGEF2,CSK,DPYSL2,FGF2,FN1,FNBP1,GSN,PLAU,PLD2,PTK2B,RAC2,SPTA1,TF,TGFB1,TMOD2,VTN	18
Organismal Development	development of genitourinary system	1.73e-06		0.734		ACE,ACVR1,AKR1B1,AMHR2,APOE,AR,AREG,ARHGDIB,AURKC,B4GALNT1,BCL6,CAT,CD44,CDKN1A,CSF1,CTCFL,CYP26A1,DHH,EFEMP1,EHD4,EIF4E,EN1,EPAS1,EREG,FGF2,FGFR1,FGFRL1,FLT1,FN1,FRAS1,GAB1,GAL,GAL3ST1,GDF15,GJA1,GRIP1,GSN,HBB,ICAM1,IGFBP5,INHA,ITGA3,ITGB3,JAG2,KDM3A,KIAA0430,KIT,KLF6,LBH,LEF1,let-7,LFNG,LGALS3,LIF,MAN2A2,NCOA2,NR5A2,NUPR1,PDGFA,PGF,PIK3CB,PIWIL2,PLA2G3,PPP3CA,PRKAR1A,PTPRN,REN,RIMBP3 (includes …	90
Cancer, Organismal Injury and Abnormalities, Reproductive System Disease	HER2 negative hormone receptor negative breast cancer	1.75e-06				AR,AREG,BCL6,CDKN1A,CSF3R,FAS,FGF2,FGFR1,FGFR4,FLT1,FOSL2,HCK,IL1B,KIT,L1CAM,LAMB1,LIF,PDGFA,PLAT,SERPINE1,TGFB1,TGFBI,TIMP1	23
Cellular Movement, Hematological System Development and Function, Immune Cell Trafficking, Inflammatory Response	chemotaxis of antigen presenting cells	1.75e-06		1.181	bias	APOE,CCL2,CCL24,CCR7,CCRL2,CDKN1A,CSF1,FLT1,ICAM1,IL16,IL1B,IL4R,ITGB3,LGALS3,LITAF,PIK3CB,PLAU,PLCG2,PTGES,PTK2B,PTPRJ,SPHK1,TGFB1	23
Cellular Function and Maintenance, Hematological System Development and Function	function of Th2 cells	1.75e-06				BCL6,CCRL2,CD44,CHI3L1,ECM1,ICOSLG/LOC102723996,IL13RA1,IL1RL1,IL4R,RHOG,SLAMF6,TNFRSF21	12
Cardiovascular Disease	injury of blood vessel	1.76e-06		0		APOE,CLU,CSF1,PLAT,PLAU,REN	6
Lipid Metabolism, Small Molecule Biochemistry	synthesis of fatty acid	1.76e-06		1.638		ACACB,AKR1B1,ALOX5,APOC1,APOE,AREG,ASAH1,CD36,CLU,COTL1,EPHX2,EREG,FAR2,GAD1,HBB,IL16,IL18RAP,IL1B,INSIG1,ITGA3,KIT,LIF,LPL,mir-146,NFKBIA,NPC2,PIK3CB,PLA2G3,PRKCA,PTGES,PTGS1,PTK2B,RELB,SIGLEC9,SOCS3,SPHK1,TGFB1,VIM,VTN	39
Organismal Injury and Abnormalities	thrombus	1.78e-06		0.651		APOE,C3,F8,ITGB3,P2RX1,PIK3CB,PLAT,PLAU,PTK2B,RHOG,SELPLG,SERPINE1,SPTA1,SPTB,VTN	15
Cancer, Hematological Disease, Immunological Disease, Organismal Injury and Abnormalities	lymphocytic cancer	1.81e-06		-1.188		ABCG2,ACE,ALAS1,ALOX5,BCL3,BCL6,CARD9,CCR7,CD36,CD44,CDKN1A,CSF3R,CUL9,DAPK1,DUSP5,EIF4E,ETV6,FAS,FGFR1,FN1,H6PD,ICAM1,ID3,IDH2,IER3,IKBKE,IKZF1,IL16,IL1B,IL2RB,KIF21B,KIT,KLHL6,LEF1,LFNG,LGALS1,mir-146,mir-19,MME,NFKBIA,NNMT,PC,PCLO,PLEKHA7,PLEKHG3,PPP3CA,PRF1,PSMB1,PSMB2,RASSF5,RELN,RNF213,SPHK1,STXBP6,TAF4B,TGFBI,TMPRSS15,TNFRSF8,TNFRSF9,TNIP1,TP63,TUBA3C/TUBA3D,USP44,VWA7,ZEB1,ZNF91	66
Cell Death and Survival, Hematological System Development and Function	cell viability of myeloid cells	1.83e-06		0.928		BCL6,CD300A,CLEC11A,CSF1,FAS,FGF2,FN1,ICAM1,IL1B,KIT,NFKBIA,RAC2,SIGLEC8,TGFB1,TNFRSF8,TNFRSF9,TYROBP	17
Immunological Disease	immediate hypersensitivity	1.87e-06		1.134		ADRA1D,ADRB2,AHNAK,ALOX5,BCL3,C3,CAPG,CAPZB,CAT,CCRL2,CD44,CHRM3,CPVL,CTSL,DPYSL2,ECM1,EIF1,GPD1,GSN,HBB,HCK,HLA-C,IFI27,IFI30,IL4R,KIT,LGALS1,LPL,MME,PLA2G3,PPP3CA,PRF1,PTGES,PTGS1,RNF138,S100A11,TIMP1,TNFRSF8,TPM1,ZNF395	40
Hematological System Development and Function, Tissue Morphology	quantity of lymphocytes	1.87e-06		0.96		ABCG2,AKAP13,APOE,ARHGDIB,ARHGEF6,BCL3,BHLHE40,C3,CCL2,CCR7,CD36,CD3G,CD44,CD48,CD84,CDKN1A,CHI3L1,CSF1,DLK1,DOCK8,EGR3,ETV6,FAS,FLT1,FOSB,GJA1,HCLS1,HSP90B1,ICAM1,ICOSLG/LOC102723996,ID3,IFI30,IKZF1,IL10RA,IL12RB2,IL13RA1,IL1RL1,IL2RB,IL4R,IL6ST,IL7R,ITGAM,JAG2,KIT,KLHL6,LGALS1,LGALS3,LIF,mir-146,NFKBIA,PDCD1,PLAU,PLCG2,PRF1,PTPN6,PTPRJ,RAC2,RASSF5,RELB,REN,SELPLG,SLAMF6,SLC39A10,SOCS3,SORBS1,SP…	74
Cellular Movement	migration of connective tissue cells	1.89e-06	Increased	3.123		APOE,CCL2,CCR7,CD44,CDKN1A,COL7A1,CSF1,FGF2,FLNB,FN1,FNDC3B,HCK,ITGB3,KCNMA1,LGALS1,LRP1,MRAS,PLAU,PLAUR,PRKAR1A,PXN,RAC2,SKAP2,TGFB1,TNS1,VTN	26
Cellular Growth and Proliferation	outgrowth of cells	1.93e-06		1.513		ADCY6,ADNP,ADRB2,APBA2,APOE,AR,ARHGEF25,CAT,CDKN1A,CLU,CSF1,DPYSL2,EGR3,FAIM,FECH,FEZ1,FGF2,FGFR1,FGFR4,FLT1,FN1,GAB1,GAL,GJA1,GRN,IL6ST,ITGA3,ITGB3,KIT,L1CAM,LGALS1,LIF,MAPT,mir-19,MRAS,NFATC4,NINJ2,PLAT,PLD2,PTK2B,PXN,RELN,RHOG,SCARF1,SEMA7A,SERPINE1,SGK223,SLIT2,TGM2,TRIO,VIM	51
Cellular Function and Maintenance	engulfment of leukocytes	1.96e-06	Increased	2.618		APOE,C3,CAPG,CD36,CD44,FAS,GSN,HCK,ICOSLG/LOC102723996,IL1B,ITGAM,LGALS3,ORAI3,PLAU,PLAUR,PTPN6,PTPRJ,PXN,RASA4,RELB,SELPLG,SERPINE1,TGM2,VTN	24
Cardiovascular Disease, Developmental Disorder, Organismal Injury and Abnormalities, Skeletal and Muscular Disorders	hypertrophy of cardiomyocytes	1.99e-06		-1.221		ADCY6,CA2,CRYAB,DUSP5,FGF2,FN1,GDF15,H2AFZ,IER3,IL1B,LIF,NFATC4,NFKBIA,PLAU,PLCB1,PPP3CA,PTGES,RRAD,SERPINE1,SMAD7,TIMP1	21
Cell-To-Cell Signaling and Interaction, Cellular Function and Maintenance, Inflammatory Response	phagocytosis of phagocytes	1.99e-06	Increased	2.531		C3,CAPG,CD36,CD44,FAS,GSN,HCK,ICOSLG/LOC102723996,IL1B,ITGAM,LGALS3,PLAU,PLAUR,PTPRJ,PXN,RASA4,RELB,SELPLG,SERPINE1,TGM2,VTN	21
Inflammatory Response, Respiratory Disease	inflammation of respiratory system	2.03e-06		-0.889		ALDH2,APOE,BCL6,C10orf54,C3,CARD9,CCL2,CD36,CD44,CD48,CHRM3,CSK,ELF3,FAS,FGFR1,FLT1,ICAM1,IKBKE,IL1B,IL1RL1,IL4R,INSIG1,ITGB3,KIT,let-7,LGALS1,LGALS3,mir-19,NEO1,NFKBIA,PDCD1,PLAT,PLAU,PPP3CA,PTGES,PTGS1,PTPN6,PTPRJ,RELB,SERPINB1,SERPINE1,SIGLEC8,SMAD7,SPHK1,TGFB1,TIMP1,TNFRSF9	47
Cell-To-Cell Signaling and Interaction, Inflammatory Response	immune response of macrophages	2.1e-06	Increased	2.272		CAPG,CD36,CD44,ERN1,FAS,GSN,HCK,IL10RA,IL1B,IL6ST,ITGAM,LGALS3,LY96,NCOA2,PLAUR,PTPRJ,PXN,RASA4,SERPINE1,SPHK1,TGM2,VTN	22
Cell Signaling, Post-Translational Modification	tyrosine phosphorylation of protein	2.18e-06	Increased	2.526		CAT,CD36,CD44,CD48,CSF1,CSK,EPHB6,ETV6,FAS,FGF2,FGFR1,FGFR1OP,FN1,GALNT2,HCK,IL1B,ITGA2B,ITGAM,ITGB3,KIT,LGALS1,PRKCA,PTK2B,PTPN6,TGFB1,TNFRSF8,TYROBP	27
Cell Death and Survival	apoptosis of muscle cells	2.2e-06		-0.334		ADCY6,ADRA1D,ADRB2,BMP10,BNIP3,CAT,CDC42EP3,CDKN1A,CRYAB,CSK,FAS,FGF2,GSN,HLA-B,IKBKE,IL1B,IL6ST,ITGB3,KIT,let-7,LIF,NFKBIA,PLD2,PLRG1,PPP3CA,PSMB1,PTK2B,RRAD,S100A6,SOCS3,TBX20,TGFB1,TIMP1,TNNI3	34
Cellular Movement, Connective Tissue Development and Function	cell movement of fibroblasts	2.28e-06	Increased	2.407		APOE,CCL2,CD44,CDKN1A,COL7A1,FGF2,FLNB,FN1,FNDC3B,GSN,IL16,IL1B,ITGB3,LRP1,MRAS,PIK3CB,PLAU,PLAUR,PRKAR1A,PXN,RAC2,RELB,SKAP2,TGFB1,TNS1,VTN	26
Inflammatory Disease, Inflammatory Response, Organismal Injury and Abnormalities, Renal and Urological Disease	Nephritis	2.37e-06	Decreased	-2.422		ACE,ADD2,C3,CCL2,CDKN1A,CFH,CLU,CSF1,CTSL,EPAS1,FAS,ICAM1,ICOSLG/LOC102723996,IFIH1,IL12RB2,IL16,ITGAM,LAMB2,LIF,NFKBIA,PDCD1,PPP3CA,PSMB1,PSMB2,PTPN6,RASSF5,RELB,REN,SERPINE1,SMAD7,TGFB1,TGM2,TNS1,TP63	34
Cardiovascular Disease, Neurological Disease	cerebrovascular dysfunction	2.38e-06		-1.311		ABCG2,ACE,ADRA1D,APOE,BCL6,CD36,CKAP4,CLU,FAS,GABRA2,GABRE,GABRG1,GJA1,GPX3,GSN,ITGA2B,ITGB3,LRP1,LY96,MAPT,P2RY1,PLAT,PTGS1,TINAGL1,TNNI3,TUBA3C/TUBA3D,VIM	27
Cancer, Organismal Injury and Abnormalities	malignant neoplasm of aerodigestive tract	2.42e-06				ALDH2,ARHGEF40,BRINP3,CCR7,CD44,CDKN1A,CHI3L1,CILP,CLU,COL15A1,COL1A2,CRYAB,CTSH,EMILIN2,EREG,FAM49A,FGF13,FGF2,FN1,FNDC3B,FTH1,GAL3ST1,HLA-B,HSP90B1,IFI16,IGFBP5,IL18RAP,IL1B,IL4R,IL7R,ITGA10,ITGBL1,KIF1A,KIT,LAMA4,LGALS1,MAPT,MS4A6A,MYO1F,MYO3B,NR5A2,PCDH9,PCLO,PDCD1,PDLIM5,PGF,PITX1,PLOD2,PTCH2,RAB27B,RAP1GAP2,ROBO2,SDC2,SERPINE1,SERPINI1,SIGLEC6,SLC25A13,SORCS1,SPTA1,TGFB1,TGM2,TIMP1,TMEM176B…	69
Cancer, Organismal Injury and Abnormalities	upper aero-digestive squamous cell carcinoma	2.43e-06				CHI3L1,CILP,CLU,COL15A1,CTSH,EMILIN2,EREG,FGF13,FN1,HSP90B1,IGFBP5,ITGA10,ITGBL1,LGALS1,MYO3B,PDLIM5,PGF,PITX1,PLOD2,RAB27B,RAP1GAP2,ROBO2,SDC2,SERPINE1,SERPINI1,TGFB1,TGM2,TMEM176B,TPM1,TUBA3C/TUBA3D,WISP3	31
Cancer, Cell Death and Survival, Organismal Injury and Abnormalities, Tumor Morphology	cell death of tumor cells	2.44e-06	Increased	2.839		AR,BEX2,CAT,CD24,CD44,CDKN1A,CEACAM1,CLU,CSF1,CTSB,DAPK1,DHCR7,DUSP9,FAS,FGF2,FGFR1,FLT1,GDF15,HES1,IDH2,IL1B,IL6ST,KIT,L1CAM,LEF1,LGALS1,MAD2L1,mir-146,NFKBIA,PHLDA1,PLAU,PLAUR,PROCR,SERPINE1,SOCS3,SPARC,SPHK1,STC1,TF,TGFB1,TIMP1,TNFRSF21,TPM1,VASH1	44
Cellular Development	differentiation of lymphatic system cells	2.46e-06		1.572		ABCG2,ACVR1,ACVRL1,BCL3,C3,CD44,CDKN1A,CLEC11A,CSF1,CSF3R,DHH,ETV6,FAS,FGF2,FGFR1,FN1,IKZF1,IL6ST,KIT,L3MBTL1,LFNG,MLF1,NFKBIA,PGF,PTK2B,SCIN,SPRED1,TGFB1,TSC22D3,TYROBP	30
Lipid Metabolism, Small Molecule Biochemistry	synthesis of eicosanoid	2.46e-06		1.359		AKR1B1,ALOX5,APOE,AREG,CD36,CLU,COTL1,EPHX2,EREG,HBB,IL16,IL18RAP,IL1B,ITGA3,KIT,mir-146,NFKBIA,NPC2,PIK3CB,PLA2G3,PRKCA,PTGES,PTGS1,PTK2B,RELB,SIGLEC9,SPHK1,TGFB1,VIM,VTN	30
Cardiovascular Disease	peripheral arterial occlusive disease	2.47e-06				ACE,ALOX5,APOE,ARHGDIB,BEX4,CAPG,CD36,CD53,CFH,COL1A2,CPVL,CTSB,DNAJB5,FTH1,HBB,HCK,HCLS1,HEBP2,IFI30,IGFBP5,LAPTM5,NR2F2,P2RY1,PDLIM5,PIK3IP1,PLAUR,RCN2,TMEM176B,TPP1	29
Cellular Movement, Hematological System Development and Function, Immune Cell Trafficking	migration of mononuclear leukocytes	2.58e-06		1.894		ALOX5,C3,CCL2,CCL24,CCR7,CD44,CD48,CEACAM1,DOCK8,DPYSL2,ETV6,FAS,FLT1,FN1,HDC,ICAM1,ICOSLG/LOC102723996,IL16,IL1B,IL6ST,ITGA3,ITGAM,ITGAX,ITGB3,LGALS1,LGALS3,MLLT11,PAEP,PDCD1,PLAU,PLAUR,PRF1,PROCR,RASSF5,REN,SELPLG,SOCS3,SPARC,TGFB1,TGM2,TIMP1,TNFRSF21,TNFRSF8,TNFRSF9	44
Cellular Development, Hematological System Development and Function, Hematopoiesis	differentiation of lymphocytes	2.81e-06		1.304		BCL3,BCL6,BHLHE40,CCR7,CD36,CD3G,CHRD,DHH,DUSP5,EGR3,ELF3,ERN1,ETV6,FAS,HS1BP3,HSP90B1,ICAM1,ICOSLG/LOC102723996,ID3,IKZF1,IL12RB2,IL1B,IL1RL1,IL2RB,IL4R,IL6ST,IL7R,INHA,JAG2,KIT,KLHL6,LEF1,let-7,LFNG,LGALS1,LGALS3,LIF,LTBP1,MLLT11,NFKBIA,PDCD1,PGF,PLCG2,PRKCA,PTPN6,PTPRJ,RASSF5,RELB,SLAMF6,SMAD7,SOCS3,STAT2,TGFB1,TNFRSF8,ZEB1,ZFP36L1	56
Cell Death and Survival	apoptosis of leukocytes	2.9e-06		-0.563		APOE,ASAH1,BCL3,CAT,CCL2,CCR7,CD44,CDKN1A,CHI3L1,CSF1,CUL9,DOCK8,EGR3,EIF4E,FAIM,FAS,GPR132,GSN,ICAM1,ICOSLG/LOC102723996,ID3,IER3,IKBKE,IL1B,IL1RL1,IL6ST,IL7R,ITGAM,ITPR2,LGALS1,LGALS3,LRP1,mir-19,NFKBIA,PDCD1,PDK1,PLCG2,PRF1,PRKCA,PTK2B,PTPN6,RAC2,SIGLEC8,SIGLEC9,SMAD7,SPHK1,TGFB1,TIMP1,TNFRSF21,TNFRSF8,TNFRSF9,TSC22D3	52
Cancer, Organismal Injury and Abnormalities, Reproductive System Disease	hormone receptor negative breast cancer	2.94e-06				AR,AREG,BCL6,CDKN1A,CSF3R,FAS,FGF2,FGFR1,FGFR4,FLT1,FOSL2,HCK,IL1B,KIT,L1CAM,LAMB1,LIF,PDGFA,PLAT,SERPINE1,TGFB1,TGFBI,TIMP1,TUBA3C/TUBA3D	24
Cardiovascular Disease, Organismal Injury and Abnormalities	dysfunction of heart	2.97e-06		-0.705		ALDH2,ANGPTL4,APOE,CD36,CRYAB,CSF1,FLT1,IKBKE,KCNJ11,LPL,PLAU,SERPINE1,TGFB1,TIMP1,TNNI3	15
Cardiovascular Disease, Organismal Injury and Abnormalities, Skeletal and Muscular Disorders	myocardial infarction	3.11e-06		-0.913		ACE,ADRA1D,ADRB2,APOE,AR,C3,CD36,CD44,CLU,CSF1,CSF3R,FCGR2C,FGF2,GDF15,ITGA2B,ITGAM,ITGB3,LRP1,P2RY1,PLAT,PPP3CA,PTGS1,REN,SERPINE1,TGM2,TNNI3,TUBA3C/TUBA3D	27
Cell-To-Cell Signaling and Interaction	adhesion of tumor cell lines	3.22e-06	Increased	3.332		APOE,CCL2,CD44,CSK,CYTH1,EFEMP1,FN1,HES1,ICAM1,ITGA3,ITGAM,ITGAX,ITGB3,L1CAM,LGALS3,LIF,LRP5,MAD2L1,NEU1,NFKBIA,PLAU,PLAUR,PLD2,PRKCA,PTPN6,PXN,SDC2,SELPLG,SERPINE1,SLIT2,TGFB1,TGM2,TP63,VTN,ZEB1	35
Inflammatory Response, Respiratory Disease	inflammation of respiratory system component	3.33e-06		-0.754		ALDH2,APOE,BCL6,C10orf54,C3,CARD9,CCL2,CD36,CD44,CD48,CHRM3,CSK,ELF3,FAS,FGFR1,FLT1,ICAM1,IKBKE,IL1B,IL1RL1,IL4R,INSIG1,ITGB3,KIT,let-7,LGALS1,LGALS3,mir-19,NEO1,NFKBIA,PDCD1,PLAT,PLAU,PPP3CA,PTGES,PTGS1,PTPN6,PTPRJ,RELB,SERPINB1,SIGLEC8,SMAD7,SPHK1,TGFB1,TIMP1,TNFRSF9	46
Cancer, Organismal Injury and Abnormalities, Reproductive System Disease	endometrial carcinoma	3.4e-06				AAK1,ABLIM3,ACACB,ACE,ACVR1,ADAM19,ADCY6,ADNP,AHNAK,ALAS1,ALOX5,ANKRD52,AP1S2,APBA2,APOBR,AR,ARAP3,ARHGAP15,ARHGEF6,ARNTL2,ATAD3B,ATP2A3,BAZ2B,BCL6,BCORL1,C3,CA1,CA8,CAMSAP2,CAPN5,CATSPERB,CD109,CD84,CDC42EP3,CECR2,CES1,CES4A,CFI,CHRM3,CILP,CISD2,CLU,CLVS2,CNTNAP2,COL14A1,COL15A1,COL5A1,COL6A3,COLGALT2,CSF1,CYTH4,DAPK1,DHCR7,DLG5,DNAJB5,DOCK10,DOCK8,DOPEY2,DSC3,DSEL,DST,DUSP9,EFHB,EFHC2,EGFLAM,EM…	229
Hematological System Development and Function, Immune Cell Trafficking, Inflammatory Response, Tissue Development	accumulation of leukocytes	3.4e-06		1.845		ALOX5,APOE,BCL3,C10orf54,CCL2,CCL24,CCR7,CD44,CRYAB,CSF1,DOCK8,FAS,FGF2,GRN,HDC,ICAM1,ICOSLG/LOC102723996,IER3,IL10RA,IL1B,IL6ST,ITGAM,ITGAX,KIT,LRP5,MLLT11,PLAU,SELPLG,SMAD7,TGFB1,TIMP1,TNFRSF21,TNFRSF8,TYROBP	34
Cellular Function and Maintenance, Hematological System Development and Function	function of granulocytes	3.42e-06				ALOX5,GJA1,HCK,IL1B,IL1RL1,ITGAM,NLRX1,PLAU,PLAUR,PLD2,RAC2,SERPINB1,SIGLEC8,SIGLEC9,SLAMF6,SPRED1,STX11,UNC5B	18
Cancer, Endocrine System Disorders, Organismal Injury and Abnormalities	papillary thyroid cancer	3.42e-06				CD48,CDKN1A,FGFR1,FGFR4,FLT1,FN1,GABBR2,KIT,LGALS3,mir-146,mir-19,PI4K2A,PRKAR1A,S100A11,SPHK1,TGFB1,TIMP1,VIM	18
Ophthalmic Disease, Organismal Injury and Abnormalities	glaucoma	3.46e-06				ADRA1D,ADRB2,AKAP2,ALOX5,APOE,CA1,CA2,CHRM3,CLU,GRIK1,GRIN2C,LTBP1,MGST1,PTGS1,TGM2,TIMP1	16
Cell-To-Cell Signaling and Interaction	attachment of cells	3.53e-06		1.968		ARAP3,CD36,CD44,CSF1,FGF2,FN1,ICAM1,IL1B,ITGA3,ITGB3,LGALS3,LIF,LRP1,PTK2B,SDC3,SPARC,TGFB1,TGFBI,TGM2,TP63,VTN	21
Tissue Morphology	abnormal morphology of apical ectodermal ridge	3.59e-06				EN1,GPR161,ITGA3,JAG2,LEF1,TBX3,TP63	7
Cardiovascular System Development and Function, Organ Morphology, Skeletal and Muscular System Development and Function	contractility of cardiac muscle	3.63e-06		0.341		ADCY6,ADRB2,ANXA6,APLNR,APOE,CLU,COX7A1,DES,FGF2,GAB1,ICAM1,IER3,ITGB3,LAMA4,PDCD1,PDLIM5,PLAT,PLAU,PRKCA,RRAD,SMAD7,TRIM63	22
Cancer, Organismal Injury and Abnormalities, Tumor Morphology	invasion of malignant tumor	3.64e-06		1.736		CCL2,CD44,CD53,CDKN1C,CEACAM1,CLU,CSF1,CTSB,CTSL,FGF2,GDF15,ICAM1,IGFBP5,LGALS1,mir-146,PCSK6,PLAU,PLAUR,RHOG,SERPINE1,SPHK1,TGFB1,VIM	23
Developmental Disorder	dysgenesis	3.72e-06	Decreased	-3.489	bias	ACE,ACVRL1,AKAP13,ANKRD17,APOE,AR,ARHGDIB,BCL3,BCL6,BMP10,CCRL2,CD3G,CDKN1C,CYP26A1,DHCR7,DHH,EN1,ERN1,FGF2,FGFR1,FGFRL1,FRAS1,GJA1,GRIP1,HCK,HES1,ID3,IKZF1,IL2RB,IL6ST,IL7R,ITGA3,KLHL6,L1CAM,LBH,LIF,MBOAT7,NCOA2,NFATC4,NR2F2,PARD3,PITX1,PKP2,PRF1,PTPRJ,RASSF5,RELB,RELN,REN,ROGDI,TBX20,TBX3,TGFB1,TGFBI,TNIP1,TP63,VANGL2,ZEB1,ZFP36L1	59
Cardiovascular Disease	atherosclerosis of aorta	3.8e-06		0.988		APOE,CD44,CLU,GJA1,ITGAM,ITGAX,ITGB3,LRP5,PLAU,PLAUR,REN	11
Cell-To-Cell Signaling and Interaction, Reproductive System Development and Function	binding of gonadal cell lines	3.8e-06		1.628		APOE,CD24,CD44,CD48,IL13RA1,IL4R,ITGA2B,ITGAM,ITGAX,ITGB3,TGFB1	11
Cell Death and Survival	cell death of B lymphocytes	3.94e-06		0.154		BCL3,CDKN1A,CSF1,CTSB,EIF4E,FAIM,FAS,ID3,IKBKE,ITPR2,LGALS1,mir-19,NFKBIA,PDCD1,PDK1,PLCG2,PRF1,PTPN6,SMAD7,TGFB1,TNFRSF21	21
Cell Morphology, Cellular Assembly and Organization, Cellular Function and Maintenance	formation of filopodia	3.95e-06	Increased	2.464	bias	CCL2,CCR7,CDC42EP4,CSF1,CSRP1,EPHX2,FGF2,FN1,GDF15,IL1B,ITGA3,MYO3B,NEO1,NTS,PALM,PLCG2,PTK2B,RELN,RHOG,SDC2,SDC3,SERPINE1,SPARC,TGFB1	24
Cell Death and Survival, Cellular Compromise	toxicity of cells	3.98e-06	Increased	2.258		AR,CAT,CCL2,CD300A,CD44,CD48,CEACAM1,CTSB,DOCK8,FAS,FGF2,FN1,HCK,HLA-B,HLA-E,ICAM1,IL12RB2,ITGAM,LGALS3,PLCG2,PRF1,PRKCA,PTK2B,PTPN6,RAB27A,SLAMF6,SMAD7,TGFB1,TNFRSF8,TYROBP	30
Cancer, Organismal Injury and Abnormalities	neuroepithelial tumor	3.99e-06		0.475		ABCG2,AKAP2,ALX1,ARHGAP15,BEX2,CALN1,CAPN5,CAT,CD109,CD44,CDKN1A,CFI,CLCN4,CLU,CNTNAP2,COBL,COL14A1,COL1A2,CSF3R,CSRP2,DLK1,DOCK11,DST,EFEMP1,EHD4,ERMAP,FAR2,FAS,FGF2,FGFR1,FN1,GABRA2,GDF15,GJA1,GPX5,GRN,GSN,H19,HLA-E,ID3,IDH2,IDS,IFITM3,IGFBP5,IL16,LAMA4,LAMB1,LOXL2,MAGEC1,NES,NINJ2,PCSK6,PDCD1,PGF,PIK3C2B,PIK3CB,PLAU,PLCB1,PRSS2,PRSS38,RELN,SCN9A,SERPINE1,SERPINI1,SH3GL3,SLC25A13,SLIT2,SPARC,SP…	77
Cancer	transformation of fibroblast cell lines	4.13e-06		0.669		AKAP13,BCL6,CDKN1A,CHRM3,CLU,CSF1,EIF4E,ETV6,FGF2,FGFR1,FGFR4,FLT1,FOSB,FTH1,GAB1,GPR132,HCK,HCLS1,KLF6,MRAS,NFKBIA,PARP10,PDGFA,PIK3CB,PLCG2,PRKAR1A,PTPN6,RHOG,ST5,TGFB1,TMEM176B,TRIO,TSC22D3	33
Cellular Development, Cellular Growth and Proliferation	proliferation of breast cancer cell lines	4.15e-06		-0.12		AR,ASAH1,BEX2,CAT,CD44,CDKN1A,CEACAM1,CISD2,CLU,COL6A3,COPS2,CSF1,ELF3,FGF2,FGFR1,FGFR4,FN1,GDF15,GJA1,GPR161,GRN,H2AFZ,HES1,IER3,IGFBP5,IL1B,KRT19,LGALS1,LGALS3,MAPK6,MRAS,NFATC4,NFKBIA,PIK3CB,PLAU,PLAUR,PRKCA,PTGES,PTK2B,RBCK1,RRAD,SMOX,SPHK1,TGFB1,TP63,TPM1,ZEB1	47
Hematological Disease, Immunological Disease	B-cell lymphoproliferative disorder	4.17e-06		-1.819		ACE,ADD2,ALAS1,ALOX5,BCL3,BCL6,CCL2,CCR7,CD36,CDKN1A,CNTNAP2,COL1A2,COL7A1,CUL9,EGFLAM,EIF4E,EMR1,EPAS1,ETV6,FAS,FGF2,FGFR1,FLT1,GABRE,GAS2,H6PD,ID3,IFI27,IKBKE,IL1B,INHA,KIF21B,KIT,KLHL6,mir-146,mir-19,MME,MSMO1,PC,PCLO,PDCD1,PLCG2,PLD2,PLEKHA7,PLEKHG3,PLEKHG6,PRF1,PRICKLE1,PSMB1,PSMB2,RASSF5,RELN,RNF213,SEC24D,SIPA1L1,SLC24A2,STS,STXBP6,TAF4B,TMPRSS15,TNIP1,TP63,TUBA3C/TUBA3D,VANGL2,VWA7,ZNF229…	68
Neurological Disease	dyskinesia	4.25e-06				ACE,ADRA1D,ADRB2,ALAS1,ALDH2,APLNR,APOE,B4GALNT1,BCL6,BHLHE40,C3,CA2,CD44,CDKN1C,CHI3L1,CHRM3,CLU,CRYAB,CSRP2,CYTH1,DHCR7,DNAJB2,DUSP5,EPHX2,FGF13,FGF2,FGFR4,FOSB,GABRA2,GABRE,GABRG1,GAL3ST1,GJA1,GPD1,GPRC5C,GRIN2C,ID3,IER3,ITGAM,ITIH4,KCNMA1,KDM3A,LAMB1,LPL,LRG1,MICALL1,MLF1,NDUFA2,PLCB1,PLOD2,PPP3CA,PPT1,PSAT1,PSME1,PTK2B,RASA4,RELB,RHOG,SCN9A,SERPINI1,SLC16A9,SLIT2,STOM,TGM2,TSC22D3,USP13	66
Cancer	cell transformation	4.33e-06		1.59		AKAP13,ARHGEF3,BCL6,CAT,CDKN1A,CDKN1C,CHRM3,CLU,COL1A2,CSF1,CSK,CYTH1,DAPK1,DDIT4,EIF4E,ELF3,ETV6,FGF2,FGFR1,FGFR4,FLT1,FOSB,FTH1,GAB1,GPR132,HCK,HCLS1,HES1,KIT,KLF6,L1CAM,LGALS1,LGALS3,MRAS,NFKBIA,PARP10,PDGFA,PIK3CB,PLCG2,PRKAR1A,PTPN6,RHOG,RIN1,SMAD7,ST5,TBX3,TGFB1,TMEM176B,TNFRSF8,TP63,TRIO,TSC22D3	52
Skeletal and Muscular System Development and Function	abnormal morphology of muscle	4.34e-06				ACVRL1,ADAM19,AKAP13,ANKRD17,APOE,AR,BMP10,CDKN1A,CISD2,CLU,COL14A1,COL15A1,CSRP2,DES,DHH,EGR3,FGFRL1,FN1,H6PD,HSP90B1,IER3,KDM3A,LAMA4,LPL,LTBP1,MAN2B1,MYOZ1,NFATC4,PDLIM5,PKP2,PPP3CA,PRKCA,PTPRJ,REN,TGFB1,TGM2,TNNI3,TRIM63,TRIO	39
Embryonic Development, Organismal Development	development of head	4.37e-06		1.625		ACVR1,ADAM19,ADRB2,ALX1,ANGPTL4,APOE,CDHR1,CDKN1A,CFH,CHRD,CNTNAP2,COL5A1,CRISPLD1,CRYAB,CRYBA4,CSF1,CSRNP1,CYP26A1,DDIT4,DHCR7,DIXDC1,DLG5,EFEMP1,EGFLAM,EN1,EPHX2,FGF13,FGF2,FGFR1,FGFRL1,FN1,FNDC3B,FOSL2,FRAS1,GAD1,GJA1,HES1,ICAM1,ID3,IKZF1,IL6ST,INSIG1,ITGA3,JAG2,KIF1A,L1CAM,LAMB1,LAMB2,LEF1,LIF,LRP5,MAN2B1,MAPT,mir-182,MYO16,NDE1,NES,NFKBIA,NR2F2,PARD3,PCSK6,PITX1,PLAU,PLCB1,PLXNA2,PPT1,RELN,R…	90
Cardiovascular Disease, Organismal Injury and Abnormalities	arrhythmia	4.41e-06		1.342		ACE,ADRA1D,ADRB2,AR,CCL2,CHI3L1,CHRM3,DES,DSC3,GJA1,KCNJ11,KCNJ8,KCNMA1,KCNMB3,LAMA4,P2RY1,PKP2,PLAT,PTGS1,REN,SCN9A,SERPINE1,TBX3,TGFB1,TGM2,TIMP1,TUBA3C/TUBA3D	27
Cellular Movement	cell movement of epithelial cells	4.48e-06		-0.51		ADRB2,CHRM3,COL7A1,FGF2,FGFR1,GAB1,GSN,ICAM1,ITGB3,MRAS,PIK3IP1,PLAUR,RIN1,RRAS,SERPINE1,SMAD7,SOCS3,SPARC,TGFB1,TIMP1,TP63,VTN	22
Cancer, Endocrine System Disorders, Organismal Injury and Abnormalities	malignant neoplasm of endocrine gland	4.53e-06				ALOX5,ARHGEF2,CD48,CDKN1A,ECM1,FGF2,FGFR1,FGFR4,FLT1,FN1,GABBR2,GAL,GDF15,HSP90B1,INHA,KIT,LGALS3,mir-146,mir-19,MME,NTS,PI4K2A,POLD4,POTEE/POTEF,PRKAR1A,S100A11,SERPINE1,SLIT2,SOCS3,SPHK1,STRA6,TGFB1,TIMP1,TP63,TUBA3C/TUBA3D,VIM	36
Cell Death and Survival	cell death of lymphocytes	4.62e-06		-0.082		APOE,BCL3,CD44,CDKN1A,CHI3L1,CSF1,CTSB,CUL9,DDIT4,DOCK8,EGR3,EIF4E,FAIM,FAS,FTH1,GPR132,ICAM1,ICOSLG/LOC102723996,ID3,IER3,IKBKE,IL1B,IL7R,ITPR2,LGALS1,LGALS3,mir-19,NFKBIA,PAEP,PDCD1,PDK1,PLCG2,PRF1,PRKCA,PTK2B,PTPN6,RAC2,SMAD7,SPHK1,TGFB1,TGM2,TIMP1,TNFRSF21,TNFRSF9,TSC22D3	45
Cell Death and Survival	cell death of mononuclear leukocytes	4.62e-06		0.094		APOE,BCL3,CD44,CDKN1A,CHI3L1,CSF1,CTSB,CUL9,DDIT4,DOCK8,EGR3,EIF4E,FAIM,FAS,FTH1,GPR132,ICAM1,ICOSLG/LOC102723996,ID3,IER3,IKBKE,IL1B,IL6ST,IL7R,ITPR2,LGALS1,LGALS3,mir-19,NFKBIA,PAEP,PDCD1,PDK1,PLCG2,PRF1,PRKCA,PTK2B,PTPN6,RAC2,SMAD7,SPHK1,TGFB1,TGM2,TIMP1,TNFRSF21,TNFRSF9,TSC22D3	46
Organismal Development	size of body	4.71e-06	Increased	4.548	bias	ACACB,ADRB2,AHNAK,ANGPTL4,APBA2,APLNR,APOE,AR,AREG,BACE2,BCL6,C3,CD36,CDKN1A,CHRM3,CISD2,CNTNAP2,CSF1,CUL9,DHCR7,DLK1,DLL3,EFEMP1,EHD4,EN1,FEZ1,FGFR4,FGFRL1,FOSB,GABBR2,GDF15,H19,H6PD,HES1,HFE,IDS,IGFBP5,IKZF1,IL6ST,INHA,INSIG1,ITPR2,KCNMA1,KLF6,L1CAM,LAMA4,LASP1,LEF1,LFNG,LIF,MAN2B1,MBOAT7,MYOZ1,NCOA2,NFKBIA,NLRX1,NR2F2,PAPPA,PCLO,PDCD1,PDGFA,PLAT,PLAU,PLCB1,PLCG2,PPIB,PPP3CA,PTGES,PTPRJ,RAB3B,R…	86
Hematological System Development and Function	hemostasis	4.76e-06		1.29		APOE,C3,CD24,CD36,CD84,F8,FN1,ICAM1,ITGA2B,ITGB3,LBH,P2RX1,P2RY1,PDGFA,PIK3CB,PLAT,PLAU,PLAUR,PLEK,PROCR,PTGS1,PTPRJ,RAB27A,RAB27B,SELPLG,SERPINE1,SPINT2,TC2N,VTN	29
Cardiovascular Disease, Hematological Disease	Thrombosis	4.79e-06		-0.506		ADRB2,APOE,C3,CD36,CFH,CFI,GDF15,GPX3,HCLS1,IL1B,ITGAM,LPL,NNMT,P2RY1,PDGFA,PGF,PLAT,PLAU,PPP3CA,PROCR,PTGS1,SERPINE1,TGFB1,TRIM63	24
Cell-To-Cell Signaling and Interaction	adhesion of connective tissue cells	4.92e-06	Increased	3.361		ADNP,CCL2,CD44,CLU,COL7A1,CSF1,CSK,FGF2,FN1,ICAM1,IL1B,ITGAM,ITGB3,L1CAM,LRP1,MME,PLAU,PLAUR,PTK2B,PTPRJ,SPARC,TGFB1,TGFBI	23
Free Radical Scavenging	production of superoxide	4.95e-06	Increased	2.669		AKR1B1,ALOX5,APOE,CD36,CSF1,FAS,FN1,HBB,HCK,IL1B,ITGAM,ITGAX,ITGB3,MAPT,PRKCA,RAC2,REN,TGM2,TYROBP	19
Cellular Function and Maintenance	engulfment of phagocytes	4.97e-06	Increased	2.315		C3,CAPG,CD36,CD44,FAS,GSN,HCK,ICOSLG/LOC102723996,IL1B,ITGAM,LGALS3,PLAU,PLAUR,PTPN6,PTPRJ,PXN,RASA4,RELB,SELPLG,SERPINE1,TGM2,VTN	22
Cellular Movement, Hematological System Development and Function, Immune Cell Trafficking, Inflammatory Response	infiltration of phagocytes	5.02e-06		1.708		APOE,C3,CCL2,CD44,CES1,CSF1,FLT1,GAL3ST1,GBA,ICAM1,IL16,IL1B,PDCD1,PLAU,PTGES,PTK2B,RAC2,REN,SLIT2,SMAD7,STC1,TGFB1,TNFRSF21,TNFRSF9,UNC5B	25
Inflammatory Response	inflammatory response of cells	5.25e-06		0.657		CTSB,ERN1,IL10RA,IL1B,IL6ST,ITGAM,LITAF,LY96,SMAD7,SOCS3,SPHK1,TGM2	12
Cancer, Hematological Disease, Immunological Disease, Organismal Injury and Abnormalities	non-Hodgkin's disease	5.35e-06		-1.102		ACE,ALAS1,ALOX5,BCL3,BCL6,CCR7,CD36,CDKN1A,CSF3R,CUL9,DAPK1,DUSP5,EIF4E,ETV6,FAS,FN1,H6PD,ICAM1,ID3,IDH2,IER3,IKBKE,IKZF1,IL16,IL1B,IL2RB,KIF21B,KIT,KLHL6,LEF1,mir-146,mir-19,MME,NFKBIA,NNMT,PC,PCLO,PLEKHA7,PLEKHG3,PRF1,PSMB1,PSMB2,RASSF5,RELN,RNF213,STXBP6,TAF4B,TMPRSS15,TNFRSF8,TNIP1,TP63,TUBA3C/TUBA3D,VWA7,ZEB1,ZNF91	55
Dermatological Diseases and Conditions, Inflammatory Disease, Skeletal and Muscular Disorders	dermatomyositis	5.39e-06				COL1A2,COL5A1,COL6A3,CSRP2,IFI30,LOXL2,mir-146,PLOD2,PPP3CA,S100A11,SDC2,SDC3,SPARC,TAX1BP3,TGFB1,TGFBI	16
Cellular Movement, Hematological System Development and Function, Immune Cell Trafficking	migration of granulocytes	5.47e-06	Increased	2.48		C3,CCL2,CCL24,CD44,CEACAM1,CLEC11A,FAS,FN1,HCK,ICAM1,IL16,IL1B,IL6ST,ITGAM,ITGB3,LGALS1,NEO1,PLAU,PLAUR,SELPLG,TGFB1	21
Cancer, Cell Death and Survival, Organismal Injury and Abnormalities, Tumor Morphology	apoptosis of tumor cells	5.55e-06		1.676		AR,BEX2,CAT,CD24,CD44,CDKN1A,CEACAM1,CLU,CTSB,DAPK1,FAS,FGF2,FLT1,GDF15,HES1,IL6ST,KIT,L1CAM,LGALS1,mir-146,NFKBIA,PHLDA1,PLAU,PLAUR,PROCR,SERPINE1,SOCS3,SPARC,SPHK1,TF,TGFB1,TIMP1,TNFRSF21,TPM1,VASH1	35
Cell-To-Cell Signaling and Interaction, Cellular Function and Maintenance, Inflammatory Response	phagocytosis of antigen presenting cells	5.73e-06	Increased	2.377		C3,CAPG,CD36,CD44,FAS,GSN,HCK,ICOSLG/LOC102723996,IL1B,ITGAM,LGALS3,PLAUR,PTPRJ,PXN,RASA4,SERPINE1,TGM2,VTN	18
Cardiovascular System Development and Function, Organ Morphology, Organismal Development, Skeletal and Muscular System Development and Function	morphology of cardiac muscle	5.78e-06				ACVRL1,AKAP13,ANKRD17,BMP10,CAPZB,CDKN1A,CISD2,CLU,CSRP2,DES,FGFRL1,FN1,HSP90B1,IER3,IL1B,LAMA4,LIF,NFATC4,PKP2,PRKCA,PTPRJ,TGM2,TNNI3,TRIM63	24
Carbohydrate Metabolism	metabolism of carbohydrate	5.9e-06	Increased	2.507		ADRA1D,ADRB2,AKR1B1,ALDH2,APLNR,APOE,B3GNT8,B4GALNT1,CCL2,CCL24,CD36,CD44,CHSY1,CLN6,CSF1,CTSB,DLK1,DSEL,FAS,FGF2,FGFR1,FIG4,FUCA1,GAL,GM2A,GPD1,GSTO2,GYG1,H6PD,HAGH,ICAM1,IDS,IGFBP5,IL1B,IL6ST,KCNJ11,KIT,LPL,LRP5,MAN2B1,MBOAT7,NEU1,NTS,PDGFA,PI4K2A,PIK3C2B,PIK3CB,PLA2G3,PLAT,PLAU,PLCB1,PLCG2,PLEK,PPP1R3B,PPP1R3F,RENBP,SGSH,SH3KBP1,SOCS3,SORBS1,SORD,TFF1,TGFB1,UAP1,XYLT1,ZBTB20	66
Cell Morphology, Cellular Assembly and Organization, Cellular Development, Cellular Function and Maintenance, Nervous System Development and Function, Tissue Development	branching of neurons	5.94e-06		1.005		APOE,ARHGEF25,CAPZB,CDKN1A,CNTNAP2,COL25A1,CSRP1,DLG5,DPYSL2,EGR3,FGF13,FGF2,FNBP1,GRN,IL1B,ITGA3,L1CAM,MAPT,NFATC4,NFKBIA,NNMT,PALM,PLAT,RELB,RELN,RHOG,ROBO2,SDC2,SIPA1L1,SLIT2,TGFB1,TNFRSF21,TPBG,VCX/VCX3A,VGF	35
Cellular Movement, Hematological System Development and Function, Immune Cell Trafficking, Inflammatory Response	infiltration of macrophages	5.99e-06	Increased	2.041		APOE,C3,CCL2,CD44,CES1,CSF1,GAL3ST1,GBA,ICAM1,IL16,IL1B,PDCD1,PLAU,PTGES,PTK2B,RAC2,REN,SLIT2,SMAD7,STC1,TGFB1,TNFRSF21,TNFRSF9	23
Cellular Movement, Hematological System Development and Function, Immune Cell Trafficking	migration of myeloid cells	5.99e-06	Increased	2.954		C3,CCL2,CCL24,CD44,CEACAM1,CLEC11A,FAS,FN1,HCK,ICAM1,IL16,IL1B,IL6ST,ITGAM,ITGB3,LGALS1,NEO1,PLAU,PLAUR,SELPLG,SERPINE1,TGFB1,TGM2	23
Drug Metabolism, Lipid Metabolism, Small Molecule Biochemistry	synthesis of prostaglandin E2	6.09e-06		0.651		AKR1B1,AREG,CD36,CLU,EREG,HBB,IL18RAP,IL1B,ITGA3,mir-146,NPC2,PLA2G3,PRKCA,PTGES,PTGS1,RELB,SIGLEC9,SPHK1,TGFB1,VIM,VTN	21
Neurological Disease, Psychological Disorders	pervasive developmental disorder	6.15e-06				ACE,ADRA1D,ADRB2,APBA2,C3,CHRM3,CNTNAP2,EIF4E,FCGR2C,FMNL2,GABBR2,GABRA2,GABRE,GABRG1,GRIN2C,GYG1,IFITM3,ITGB3,KIAA0513,LDHD,LGALS3,MGST1,PITPNC1,SCN9A,SORBS1,TIMP1	26
Cancer, Organismal Injury and Abnormalities	papillary carcinoma	6.32e-06				ACP5,AQP2,AR,CD24,CD44,CD48,CDKN1A,CFH,COL15A1,EPHB6,FGFR1,FGFR1OP,FGFR4,FLT1,FN1,GABBR2,IFITM3,JAG2,KIT,LGALS3,LRP1,mir-146,mir-19,PI4K2A,PRKAR1A,RRAS,S100A11,SLIT2,SPHK1,TGFB1,TIMP1,TMEM176B,VIM	33
Cellular Function and Maintenance, Hematological System Development and Function	function of helper T lymphocytes	6.57e-06				AHNAK,BCL6,CCRL2,CD44,CHI3L1,ECM1,ICOSLG/LOC102723996,IL13RA1,IL1RL1,IL4R,mir-146,RHOG,SLAMF6,TNFRSF21,TNFRSF9	15
Neurological Disease, Skeletal and Muscular Disorders	neuromuscular disease	6.59e-06				ACE,ADRA1D,ADRB2,ALAS1,ALDH2,AP1S2,APLNR,APOE,AR,ARHGDIB,B4GALNT1,BCL6,BHLHE40,C3,CA2,CAPZB,CCL2,CD44,CDKN1C,CHI3L1,CHRM3,CLU,COLGALT2,CRYAB,CSRP2,CYTH1,DHCR7,DNAJB2,DUSP5,EPHX2,FAS,FCGR2C,FGF13,FGF2,FGFR4,FTH1,GABBR2,GABRA2,GABRE,GABRG1,GBA,GJA1,GPD1,GPRC5C,GRIN2C,HLA-B,HLA-E,HSP90B1,ID3,IER3,IL1B,IL7R,ITGAM,ITIH4,KCNMA1,KDM3A,LAMB1,LPL,LRG1,MAPT,MICALL1,mir-19,MLF1,NDRG2,NDUFA2,PASD1,PLCB1,PLOD…	87
Cell-To-Cell Signaling and Interaction, Nervous System Development and Function	activation of neuroglia	6.62e-06	Increased	2.104		ACE,APOE,C3,CCL2,CD36,COL25A1,CSF1,FN1,GJA1,IL1B,LGALS3,LRP1,MAPT,OSTM1,PLAT,PPT1,SERPINE1,TGFB1,VIM,VTN	20
Organismal Injury and Abnormalities, Renal and Urological Disease	damage of kidney	6.62e-06		0.993		ACE,ALOX5,APOE,C3,CAT,CD44,CFH,CSF1,FAS,FGF2,FN1,HCK,ICAM1,PLAT,PLAUR,REN,SERPINE1,SMAD7,TGFB1,UNC5B	20
Cancer, Endocrine System Disorders, Organismal Injury and Abnormalities	thyroid cancer	6.66e-06				ALOX5,ARHGEF2,CD48,CDKN1A,ECM1,FGF2,FGFR1,FGFR4,FLT1,FN1,GABBR2,GDF15,KIT,LGALS3,mir-146,mir-19,PI4K2A,POTEE/POTEF,PRKAR1A,S100A11,SOCS3,SPHK1,STRA6,TGFB1,TIMP1,TP63,TUBA3C/TUBA3D,VIM	28
Inflammatory Disease, Organismal Injury and Abnormalities, Respiratory Disease	fibrosis of lung	6.72e-06		0.525		ALOX5,C3,CCL24,CD36,CD44,FAS,FGFR1,FLT1,HCK,ICAM1,IL1B,KIT,let-7,LGALS3,mir-19,NFKBIA,PIK3CB,PLAT,PLAU,RELB,SELPLG,SEMA7A,SERPINE1,SMAD7,SPHK1,TGFB1,VTN	27
Immunological Disease	abnormality of immune system	6.75e-06				BCL6,C3,CARD9,CD36,CDKN1A,EMR1,F8,ICAM1,ICOSLG/LOC102723996,IFIH1,IL10RA,mir-146,NFKBIA,PDCD1,PLAT,PLAU,PLAUR,PPT1,RELB,SERPINE1,SPHK1,TNFRSF9	22
Cellular Movement, Renal and Urological System Development and Function	cell movement of kidney cell lines	6.77e-06		1.426		C3,CSF1,FGF2,FN1,GAB1,GLIPR2,ICAM1,ITGAM,L1CAM,PIK3C2B,PLAU,PLAUR,PLD2,PXN,RAC2,RHOG,SPHK1,TGFB1,VIL1,VTN,ZEB1	21
Cancer, Organismal Injury and Abnormalities	upper aerodigestive tract carcinoma	6.92e-06				ARHGEF40,BRINP3,CCR7,CD44,CHI3L1,CILP,CLU,COL15A1,COL1A2,CRYAB,CTSH,EMILIN2,EREG,FAM49A,FGF13,FN1,FNDC3B,FTH1,GAL3ST1,HLA-B,HSP90B1,IFI16,IGFBP5,IL18RAP,IL7R,ITGA10,ITGBL1,KIF1A,KIT,LAMA4,LGALS1,MAPT,MS4A6A,MYO1F,MYO3B,NR5A2,PCDH9,PCLO,PDLIM5,PGF,PITX1,PLOD2,RAB27B,RAP1GAP2,ROBO2,SDC2,SERPINE1,SERPINI1,SIGLEC6,SLC25A13,SORCS1,SPTA1,TGFB1,TGM2,TIMP1,TMEM176B,TPM1,TUBA3C/TUBA3D,TYROBP,VAT1,WISP3	61
Cell Death and Survival	cell death of kidney cells	6.96e-06		-0.867		AAK1,ABCG2,APOE,AR,AREG,BCL6,BNIP3,CAT,CD44,CDKN1A,CLU,CRYAB,CSF1,ERN1,FAS,FGF2,FGFR4,FLT1,GSN,ICAM1,IER3,IL1B,LRP5,MAPT,NEO1,NFKBIA,PLCB1,PPP3CA,PRKCA,PTK2B,PTPN6,RASSF5,RHOG,SMAD7,SPHK1,STRA6,TGFB1,TRPM7,UNC5B,VTN,ZEB1	41
Cell Death and Survival, Cellular Compromise	cytotoxicity of cells	7.04e-06	Increased	2.191		AR,CAT,CCL2,CD300A,CD44,CD48,CEACAM1,DOCK8,FAS,FGF2,FN1,HCK,HLA-B,HLA-E,ICAM1,IL12RB2,ITGAM,LGALS3,PLCG2,PRF1,PRKCA,PTK2B,PTPN6,RAB27A,SLAMF6,SMAD7,TGFB1,TNFRSF8,TYROBP	29
Lymphoid Tissue Structure and Development, Organ Morphology	abnormal morphology of lymphoid organ	7.13e-06				ADD2,AKAP13,ALOX5,ANGPTL4,ARHGDIB,BCL3,BCL6,CCR7,CDKN1A,CSF1,DLK1,EFEMP1,FAS,HBB,HCK,ICOSLG/LOC102723996,ID3,IDS,IKZF1,IL2RB,IL6ST,IL7R,ITGA2B,ITGB3,JAG2,KLHL6,MAN2B1,mir-146,NFKBIA,PDCD1,PPT1,PRF1,PTGS1,PTPRJ,RASSF5,RELB,SPHK1,TGFB1,TGFBI,TGM2,TNFRSF8,TP63,TSPAN33,ZEB1	44
Cancer, Gastrointestinal Disease, Organismal Injury and Abnormalities	colorectal carcinoma	7.22e-06				ABCG2,ABLIM3,ACTL8,ACTL9,ACVRL1,ADAMTS14,ADD2,ADNP,ADRA1D,ADRB2,AHNAK,AKAP13,AKAP7,AKR1B1,ALAS1,ALDH2,ALX1,AMIGO2,ANGPTL4,ANKHD1/ANKHD1-EIF4EBP3,ANKRD17,APLNR,APOBR,AR,ARAP3,ARHGAP22,ARHGAP25,ARHGEF25,ARHGEF3,ARHGEF40,ASAP2,ASB2,ATAD3B,B3GNT6,B4GALNT1,BAZ2B,BCL6,BCORL1,BMP10,BRINP3,C10orf35,C9orf131,CAMSAP2,CAT,CATSPERB,CCR7,CD109,CD3G,CD84,CDHR1,CEACAM1,CECR2,CHRD,CHRM3,CHSY1,CHSY3,CLTCL1,CLU,CL…	305
Cancer, Organismal Injury and Abnormalities, Tumor Morphology	progression of tumor	7.27e-06		0.412		APOE,AR,CAT,CD44,CDKN1A,CLU,COL1A2,CRYAB,CSF1,FAS,FGF2,GDF15,KIT,let-7,LOXL2,NES,NFKBIA,NR2F2,PLAU,PLAUR,PXN,SERPINE1,TIMP1	23
Cancer, Endocrine System Disorders, Organismal Injury and Abnormalities, Reproductive System Disease	Ovarian Cancer and Tumors	7.29e-06				ABCA3,ACP5,ADNP,ADRB2,AKAP2,ALKBH7,APOE,AR,CCL2,CD24,CDKN1A,CFH,CHI3L1,CLEC3B,CLU,COL15A1,CSF3R,CTDSPL,DOCK8,EGFLAM,EPHB6,FAS,FGF2,FGFR1OP,FN1,GDF15,GPR132,GPX3,GYG1,H19,HSP90B1,IFI27,IFI30,IFIH1,INHA,ITGAX,ITIH5,JAG2,KIT,KRT19,LRRTM1,mir-146,MS4A4A,MUC15,PAEP,PARP16,PLAU,PLAUR,PLEKHG6,PSAT1,PSD,PTGES,PTGS1,RRAS,SDS,SERPINE1,SLFN5,SLIT2,SPINT2,STAT2,STC1,TGM2,TIMP1,TMEM176B,TNFRSF9,TUBA3C/TUBA3D,…	68
Cancer, Organismal Injury and Abnormalities	endometrioid carcinoma	7.43e-06				AAK1,ABLIM3,ACACB,ACE,ACVR1,ADAM19,ADCY6,ADNP,AHNAK,ALAS1,ALOX5,ANKRD52,AP1S2,APBA2,APOBR,APOE,ARAP3,ARHGAP15,ARHGEF6,ARNTL2,ATAD3B,ATP2A3,BAZ2B,BCL6,BCORL1,C3,CA1,CA8,CAMSAP2,CAPN5,CATSPERB,CD109,CD84,CDC42EP3,CECR2,CES1,CES4A,CFI,CHRM3,CILP,CISD2,CLU,CLVS2,CNTNAP2,COL14A1,COL15A1,COL5A1,COL6A3,COLGALT2,CYTH4,DAPK1,DHCR7,DLG5,DNAJB5,DOCK10,DOCK8,DOPEY2,DSC3,DSEL,DST,DUSP9,EFHB,EFHC2,EGFLAM,EMR1,…	225
Cellular Function and Maintenance, Hematological System Development and Function	engulfment of myeloid cells	7.52e-06	Increased	2.127		C3,CAPG,CD36,CD44,FAS,GSN,HCK,IL1B,ITGAM,LGALS3,PLAU,PLAUR,PTPN6,PTPRJ,PXN,RASA4,RELB,SELPLG,SERPINE1,TGM2,VTN	21
Cell Morphology, Inflammatory Response	morphology of phagocytes	7.52e-06				APOE,B4GALNT1,BCL3,C3,CD36,CHI3L1,CSF1,CSF3R,GBA,HCK,HDC,ICAM1,IKZF1,IL4R,ITGAM,LGALS3,LIF,MAN2B1,PLA2G3,PLCG2,TGFB1	21
Skeletal and Muscular System Development and Function	quantity of smooth muscle	7.6e-06		-0.156		APOE,AR,CCL2,CDKN1A,DHH,GJA1,IL1B,ITGAM,PLAU,RELN,TNFRSF9	11
Cardiovascular System Development and Function	morphogenesis of cardiovascular system	7.7e-06		1.226		ACVRL1,ADAM19,APOE,ARAP3,BMP10,COL5A1,CYP26A1,EPHX2,FGF2,FGFR1,FGFRL1,FLT1,GJA1,HES1,IL4R,LGALS3,mir-19,NR2F2,PGF,PIK3C2B,PKP2,PTK2B,PTPRJ,SMAD7,SMARCD3,STC1,STRA6,TBX20,TBX3,TNNI3,TPM1,VANGL2	32
Cancer, Organismal Injury and Abnormalities, Reproductive System Disease	adenocarcinoma in endometrium	7.79e-06				AAK1,ABLIM3,ACACB,ACE,ACVR1,ADAM19,ADCY6,ADNP,AHNAK,ALAS1,ALOX5,ANKRD52,AP1S2,APBA2,APOBR,ARAP3,ARHGAP15,ARHGEF6,ARNTL2,ATAD3B,ATP2A3,BAZ2B,BCL6,BCORL1,C3,CA1,CA8,CAMSAP2,CAPN5,CATSPERB,CD109,CD84,CDC42EP3,CECR2,CES1,CES4A,CFI,CHRM3,CILP,CISD2,CLU,CLVS2,CNTNAP2,COL14A1,COL15A1,COL5A1,COL6A3,COLGALT2,CYTH4,DAPK1,DHCR7,DLG5,DNAJB5,DOCK10,DOCK8,DOPEY2,DSC3,DSEL,DST,DUSP9,EFHB,EFHC2,EGFLAM,EMR1,EPB41…	224
Cell Death and Survival	cell death of renal glomerulus	7.85e-06		-0.113		APOE,CDKN1A,EHD4,FGF2,IL1B,NFKBIA,PLAT,PLAU,PPP3CA,PTPN6,SMAD7,TGFB1	12
Cellular Movement	cell movement of muscle cells	7.85e-06		1.972		APOE,CCL2,CLU,CRIP2,CSF1,FGF2,FGFR1,FHL1,FLT1,FN1,GAB1,IGFBP5,IL1B,IL6ST,ITGAM,LRP1,NEO1,PAPPA,PLAT,PLAU,PLAUR,SERPINE1,SLIT2,TIMP1,VTN	25
Metabolic Disease	light chain associated amyloidosis	7.9e-06				APOE,BCL6,FGFR1,IGFBP5,IL6ST,PSMB1,PSMB2,TGFB1	8
Cellular Movement, Skeletal and Muscular System Development and Function	cell movement of smooth muscle cells	7.99e-06	Increased	2.154		APOE,CCL2,CLU,CRIP2,CSF1,FGF2,FGFR1,FHL1,FLT1,FN1,IGFBP5,IL1B,IL6ST,ITGAM,NEO1,PAPPA,PLAT,PLAU,PLAUR,SERPINE1,SLIT2,TIMP1,VTN	23
Cellular Movement, Hematological System Development and Function, Immune Cell Trafficking, Inflammatory Response	infiltration by neutrophils	7.99e-06		0.12		APOE,C3,CD36,CD44,CFH,CSF1,CTSB,FAS,ICAM1,IL1B,ITGAM,LGALS1,NFKBIA,PGF,PLAT,PRKCA,RAB27A,RAC2,REN,SLIT2,SOCS3,TIMP1,UNC5B	23
Cancer, Organismal Injury and Abnormalities	metastatic solid tumor	8.13e-06				ACP5,AR,CD44,CD48,CLU,CSF1,CYP17A1,DNAJB2,FAS,FGFR1,FLT1,FN1,HLA-E,HSP90B1,IDS,IFI30,IL2RB,KIT,KLF6,KLHL3,LAMB2,NES,NR2F2,PAEP,PDCD1,PGF,PLAU,S100A11,TGFB1,TP63,TUBA3C/TUBA3D	31
Cell-To-Cell Signaling and Interaction	adhesion of epithelial cells	8.29e-06		1.878		C3,CLU,FN1,ICAM1,IGFBP5,ITGA3,ITGAM,ITGB3,LGALS3,LRP1,NEU1,PLAU,PLAUR,RIN1,RRAS,SLIT2,TIMP1,VTN	18
Organismal Development	growth of vessel	8.29e-06	Increased	2.934		APOE,CCR7,CTSB,FGF2,FLT1,FN1,GJA1,IL6ST,ITGB3,LGALS1,LGALS3,mir-146,PTPN6,SERPINE1,SPRED1,TF,TGFB1,TIMP1	18

## Sheet: TableS3
Table S3. Function of genes that changed transcription upon BORIS downregulation in K562 cells.
Top Diseases and Functions	Molecules in Network			Molecules in Network
Hereditary Disorder, Skeletal and Muscular Disorders, Carbohydrate Metabolism	AHNAK,C21orf33/LOC102724023,CD109,CDC42EP3,CDC42EP4,CDHR1,CHI3L1,DLL3,FAM50A,FXYD6,GABAR-A,GABRG1,GABRQ,Glycogenin,GYG1,GYG2,IFI30,Inhibin,ITGBL1,NNMT,NRBP1,P2RX6,PDK2,SGSH,SLC16A9,SLC39A8,STAT1/3/5 dimer,TAX1BP3,TGFB1,TNFRSF8,TTC28,VAT1,VCX/VCX3A,XYLT1,ZNF862
Cardiovascular System Development and Function, Organismal Development, Cellular Movement	ACVR1,ACVRL1,AMHR2,ANGPTL4,BMP10,BRINP3,CD24,COL1A2,EHF,ELF3,EMILIN2,EPHB6,ETFA,IGFBP5,INHA,let-7,LTBP1,mir-19,mir-1908,MSMO1,NADPH oxidase,PARD3B,PLAGL1,RMDN3,SERPINE1,SIGLEC14,SMAD7,Smad2/3,Smad2/3-Smad4,SORD,SRC (family),TBX20,TGFBI,TGFBR,TYROBP
Cellular Function and Maintenance, Developmental Disorder, Hereditary Disorder	AChR,APBB3,ASAH1,ASAP2,CD36,CHRD,DHCR7,DLK1,DOCK8,F8,FCGR2C,FCRLA,GBP4,GPD1,IFITM3,IgG,IgG1,Igg3,IgG2a,IgG2b,IL12RB2,IL13RA1,MHC II,MMR,MTHFD1L,PDCD1,PHLDA3,PLD2,PLEK,PTK2B,SERPINI1,SIGLEC9,SKAP2,SLAMF1,SLC25A13
Organismal Injury and Abnormalities, Reproductive System Disease, Endocrine System Disorders	ACTR1B,amylase,CA1,CA2,CA8,Carbonic anhydrase,chymotrypsin,CTSB,DDAH2,ERBB,GYPA,HBE1,HID1,KCNMA1,KCNMB3,NDRG2,Neuropilin,NR2F2,PC,Pde4,PGF,PLXNA2,PRSS1,PRSS2,PRSS3,RAB3D,RCN3,REN,SERPINB1,STC1,TMPRSS15,TPP1,trypsin,Trypsinogen,Vegf
Embryonic Development, Organ Development, Organismal Development	14-3-3,ACP5,ARHGAP22,ARHGDIB,Calcineurin A,CILP,Ck2,CLEC11A,DHH,EPHX2,FHL1,FIG4,Gsk3,IL4R,KLF6,LBH,Nfat (family),NFATC4,phosphatase,PI3K (family),PPFIBP1,PPM1K,PPP3CA,PTCH2,PTPN6,PTPRJ,RPS6KA,SHIP,SIGLEC6,SIGLEC8,SOCS3,STRA6,STS,TBX3,TLE6
Cell-To-Cell Signaling and Interaction, Connective Tissue Development and Function, Cardiovascular Disease	ABCG2,ADNP,APOE,ATG16L2,CAT,CCDC80,chemokine receptor,Collagen type I,GRN,GSN,IL10RA,KDM3B,LASP1,LDL,LRP,LRP1,Mek,MYL6,P-TEFb,PAICS,PDGF BB,PHLDA1,PLAT,PLAU,PLOD2,PPAT,PXN,Rap1,RILP,ROGDI,SORCS1,Sos,SPARC,TMCC2,UNC5B
Cellular Assembly and Organization, Cellular Movement, Nervous System Development and Function	ACE,ADAMTS14,ADCY6,ALDH2,APBA2,arginase,BCAM,COL5A1,Collagen type III,Collagen(s),CTCFL,CTSL,FDXR,GAL3ST1,GPIIB-IIIA,Integrin alpha V beta 3,Kallikrein,KIF1A,Laminin,mir-182,NAV1,P38 MAPK,PSAT1,SLC6A12,SSC5D,Syntaxin,SYT1,SYT3,TNFRSF9,TRIO,TUBA3C/TUBA3D,tubulin (family),VGF,VTN,WISP3
Cell Morphology, Cellular Function and Maintenance, Cellular Assembly and Organization	ADAM19,ADRB,ADRB2,Ap2 alpha,Calcineurin protein(s),caspase,CD48,DST,FAS,HAGH,HISTONE,HSPA7,IKK (complex),IKZF1,KIAA0141,KLHL6,LRFN1,MAPT,MYO1F,NMDA Receptor,PLC,PLCB1,RAC2,SELM,SQSTM1,TANC2,TP63,TRPM7,tubulin (complex),UBE2D3,Ubiquitin,WDFY3,YWHAB,ZNF395,ZNF676
Cell Morphology, Connective Tissue Development and Function, Hematological System Development and Function	ABLIM3,Actin,ADD2,Adducin,AKAP,AKAP2,AKAP7,AKAP13,ANXA6,calpain,CAPN5,COTL1,CUL9,DES,DPYSL2,F Actin,Filamin,GAS2,Lamin b,MAP1A,MICALL1,Mucin,Par6,PIWIL2,Pkc(s),POLD4,SCIN,Spectrin,SPTA1,SPTAN1,SPTB,STOM,TANC1,UTRN,WIPF3
Cardiovascular Disease, Cell Death and Survival, Connective Tissue Disorders	ALT,APOL6,C3,C1q,C3-Cfb,CCRN4L,CFH,CFHR4,CFI,CMPK2,COL7A1,Collagen type ix,Collagen type VII,CSRNP1,DDIT4,DUB,FAM129A,farnesyl transferase,Fcer,Fcgr3,GM2A,GOT,IL1B,ITGAX,LAMB3,LAPTM5,NEO1,PDK1,PRF1,RAB27A,SCARF1,sPla2,UAP1,USP13,USP44
Nervous System Development and Function, Organismal Development, Cell Morphology	Alpha tubulin,Calmodulin,CKAP4,CNTNAP2,CRAT,DNA-methyltransferase,Dynein,EPB41L2,GAD1,Hdac,HES1,Histone h3,ID3,JAG2,KCNQ5,LDL-cholesterol,LEF1,LFNG,LRRTM1,Notch,OTOF,PDLIM5,RELN,RNF138,ROBO2,Secretase gamma,SGK223,SLC4A11,SP6,SPAG11B,TCF,TCF/LEF,TLE2,UNC13A,ZEB1
Organ Morphology, Organismal Development, Nervous System Development and Function	AHSP,Cbp/p300,CDKN1A,CPVL,CYP26A1,estrogen receptor,GAL,H2AFZ,H6PD,histone deacetylase,Histone h4,Importin alpha,KIAA0513,LOXL2,MAGEC1,MS4A3,MUC15,N-cor,NCOA2,Nr1h,NR5A2,PCDH1,PEPCK,PLRG1,Rar,RTKN2,Rxr,SLC7A8,SLC9B2,SLFN5,TFF1,TGM2,thymidine kinase,TJP3,TMEM176A
Cell Signaling, Post-Translational Modification, Protein Synthesis	C10orf10,CAPZB,CARD9,CENPW,CRYAB,CRYBA4,DNAJB2,DNAJB5,DNAJC12,DNAJC15,Endophilin,FGFR1,FGFRL1,Hedgehog,HSP,Hsp70,Hsp90,Hsp22/Hsp40/Hsp90,HSP90B1,HSPA6,IL12 (complex),KIAA1522,KIF23,KRT19,MHC Class II (complex),Mmp,P2RX1,PARD3,Proinsulin,SH3GL3,SH3KBP1,SLC6A19,Tlr,VIL1,ZNF572
Inflammatory Disease, Inflammatory Response, Organismal Injury and Abnormalities	20s proteasome,26s Proteasome,ANKRD17,APC/APC2,BNIP3,C/ebp,CCL2,CLTCL1,Ctbp,GBP5,HDC,HLA-DR,IFI27,IFI35,Immunoproteasome Pa28/20s,Interferon-α Induced,KIR,KRT13,KRT79,MAGEA3/MAGEA6,MAP1LC3,MBOAT7,MHC CLASS I (family),MLF1,MYOZ1,NEBL,Proteasome PA700/20s,PSMA4,PSMB1,PSMB2,PSME1,TMEM173,TNNI3,TRIM63,UPP1
Cellular Assembly and Organization, Cellular Function and Maintenance, Cellular Compromise	Alpha Actinin,Alpha catenin,Arp2/3,ASB2,ATPase,CEACAM1,COBL,Cofilin,COL15A1,CSRP1,CSRP2,DOCK10,FEV,FLNB,FMNL2,G-Actin,ICAM1,IQGAP2,IQSEC1,LRCH2,Mac1,MICAL1,MIR124,NES,PLEKHG6,RBCK1,RHOG,RNF213,Rock,SORBS1,Tni,TNS1,TPM1,Tropomyosin,Troponin t
Cardiovascular Disease, Metabolic Disease, Lipid Metabolism	ACACB,Ahr-aryl hydrocarbon-Arnt,ALAS1,APOC1,ATP2A3,Caspase 3/7,CDKN1C,CES1,CLU,Ecm,FECH,Focal adhesion kinase,glutathione transferase,GST,GSTA4,GSTO2,HDL,HDL-cholesterol,INSIG1,KLHL3,KNSTRN,LPL,METTL7A,MGST1,MME,Nuclear factor 1,Pias,PRKCA,S100A11,SIAH2,Srebp,SSH1,SYP,VLDL-cholesterol,ZNF175
Cell-To-Cell Signaling and Interaction, Organ Development, Reproductive System Development and Function	ADCY,AR,AREG,ARNTL2,Cg,chemokine,CISD2,Creb,EPAS1,ERMAP,FAM174B,FAM198B,FSH,GJA1,IKBKE,IL12 (family),Insulin,MTORC1,PALM,PAPPA,PCLO,PI4K2A,PKP2,Pld,PLD6,POLR2H,PPIB,PRKAA,RNA polymerase II,S100A6,SLC38A5,SLC7A4,SMARCD3,TSPAN13,Wnt
Lymphoid Tissue Structure and Development, Tissue Morphology, Cellular Development	Ap1,BCL3,BCL6,CD3,CD44,CD3G,CNKSR3,COL14A1,EIF4E,GAB1,HBG1,HCK,Igm,IL7R,Immunoglobulin,Interferon alpha,KIAA0430,LITAF,MAP2K1/2,mir-146,MNDA,NFAT (complex),NFKBIA,ORAI3,p70 S6k,p85 (pik3r),PCDH9,Pdgfr,PLCG2,SMOX,SPINK4,TCR,TH2 Cytokine,TSH,ZBTB20
Hematological Disease, Hereditary Disorder, Developmental Disorder	AMIGO2,Angiotensin II receptor type 1,ARHGEF25,BEX2,BMP,CLIP2,DAP,DOK3,elastase,ETS,FAIM,Ferritin,FTH1,FUCA1,H2AF,HBB,HBD,HBG2,HBZ,HFE,Ho,ICOSLG/LOC102723996,lymphotoxin-alpha1-beta2,Mac,MIP1,NCOR-LXR-Oxysterol-RXR-9 cis RA,NFkB (complex),NfkB-RelA,NLRX1,PARP10,Stat3-Stat3,TMOD2,TNFAIP2,TRIM38,UBA7
Cell Morphology, Organ Morphology, Organismal Development	C-C chemokine receptor,c-Src,CD53,CSK,EHD4,ERK,Fgfr,GDF15,growth factor receptor,HCLS1,Integrin alpha 3 beta 1,Integrin alpha 4 beta 1,Integrin alpha 5 beta 1,Integrin alpha 5 beta 3,Integrinα,ITGA3,ITGA10,ITGA2B,Iti,ITIH4,ITIH5,JINK1/2,L1CAM,LAMA4,LAMB1,LAMB2,Lfa-1,PIK3CB,PITX1,PRSS8,SPINT2,SPRED1,Talin,ZDHHC2,ZFP36L1
Cellular Movement, Hematological System Development and Function, Immune Cell Trafficking	CCL24,Collagen Alpha1,Collagen type IV,Cr3,CTSH,Cyclin B,DLG5,EFEMP1,EID1,Eotaxin,Fibrin,FLT1,FNBP1,I kappa b kinase,Integrin,ITGAM,ITGB3,LGALS1,LILRA2,MAD2L1,MAGEA1,MAGEB2,Mlc,MTORC2,PLAUR,Pro-inflammatory Cytokine,PROCR,Raf,Ras homolog,Rho gdi,RHOV,SELPLG,TMCO4,TNIP1,TSPAN3
Cellular Development, Hematological System Development and Function, Hematopoiesis	3 beta HSD,AKR1B1,ASB9,CD84,CD164,CD300A,CLEC3B,Cpla2,Csf,CSF1,ETV6,Fc gamma receptor,Fcer1,Fgf,FGF13,FGFR4,GBA,Gm-csf,KIT,L3MBTL1,Mapk,PLA2,PLA2G3,PLA2G16,PLA2G12A,PLC gamma,PPT1,RAB27B,SCN9A,SHP,sphingomyelinase,SPRY4,SYK/ZAP,TEC/BTK/ITK/TXK/BMX,VAV
Lipid Metabolism, Small Molecule Biochemistry, Cardiovascular Disease	alcohol group acceptor phosphotransferase,Aldose Reductase,ALOX5,AMPK,BCR (complex),CDK18,CHMP4B,COX7A1,CYB5A,cytochrome C,cytochrome-c oxidase,DAPK1,EIF1,ERN1,glutathione peroxidase,GPX3,GPX5,HAUS2,Ldh (complex),LPCAT2,MAPK6,Mitochondrial complex 1,MS4A6A,PARP,PARP16,Ppp2c,PRKAR1A,Rab5,Rac,RCN2,Rsk,Sapk,TINAGL1,ZNF433,ZNF671
Organismal Functions, Cell-To-Cell Signaling and Interaction, Hematological System Development and Function	Adaptor protein 1,AP1S2,CRIP2,DIXDC1,EGR3,FEZ1,FNDC3B,GC-GCR dimer,HTATSF1,Ikb,Ikk (family),IL-1R,IL18RAP,IL1RL1,INTERLEUKIN,IRAK,Jnk,LRP5,MESDC2,N-Cadherin,NDE1,NfkB1-RelA,PAEP,PRKAC,Smad1/5/8,SOSTDC1,STX11,TAC3,TMSB4,Tnf receptor,TNFRSF21,TSC22D3,VANGL2,VitaminD3-VDR-RXR,VLDL
Nervous System Development and Function, Cell-To-Cell Signaling and Interaction, Small Molecule Biochemistry	ABCG2,ADAT2,ALKBH7,ANXA9,APP,ARHGEF40,C4orf46,C6orf106,CAPSL,CLDN3,COL4A6,DDAH1,DDX54,DUSP3,ESR2,EYA4,FAM49A,ITPRIPL2,LIMCH1,LRP1B,NFATC4,PASD1,PDYN,PHYHD1,PTGIS,PTP4A1,PTPN5,Ptprd,RELN,SH3BGRL3,SLC5A7,TCP11L2,TMEM51,TSPAN13,ZSCAN18

## Sheet: TableS4
Table S4. Pathways altered with BORIS induction in MCF7 cells.
Ingenuity Canonical Pathways	-log(p-value)	Ratio	z-score	Molecules
Interferon Signaling	7.46	0.324	-2.53	IFIT3,IFIT1,IFITM3,OAS1,IFI35,IRF9,STAT1,TAP1,IFITM2,IFITM1,BCL2
Antigen Presentation Pathway	7.03	0.297		B2M,PSMB9,NLRC5,HLA-A,HLA-C,HLA-B,CD74,HLA-F,TAP1,TAP2,TAPBP
Axonal Guidance Signaling	5.59	0.0878		RGS3,UNC5A,EPHB2,CXCL12,ABL1,SEMA6B,WNT6,EPHA4,EFNB2,EPHA8,CDK5,SDC2,MAPK3,SMO,PFN2,SRGAP2,ABLIM2,ERBB2,SEMA3B,EFNB3,UNC5C,ITGB1,NGEF,GNAS,RRAS,ADAM15,PTCH1,TUBA4A,PDGFB,GNAI2,EPHA6,FZD8,WIPF1,WNT10A,NFATC2,WNT11,NRP1,PRKAR1A
EIF2 Signaling	4.97	0.114	2.111	RPL3,RRAS,EIF4G3,RPL9,RPL7,RPL6,EIF3F,EIF3B,RPS13,RPS26,RPL23A,MAPK3,RPS27A,RPS15A,RPL37,EIF2AK2,RPS3,RPL13A,RPL13,RPS24,RPL38
Ephrin Receptor Signaling	4.84	0.115		ITGB1,NGEF,RGS3,GNAS,EPHB2,RRAS,ABL1,CXCL12,EPHA4,PDGFB,GRINA,GNAI2,EPHA6,EFNB2,WIPF1,EPHA8,SDC2,GRIN2C,MAPK3,EFNB3
Molecular Mechanisms of Cancer	4.79	0.0877		ABL1,WNT6,MAPK13,NFKB1,BCL2,SYNGAP1,RASGRF1,JUN,CDK5,RHOB,MAPK3,TGFB2,SMO,RHOU,BID,ITGB1,GNAS,RHOC,RRAS,PTCH1,GNAI2,FZD8,FOS,RHOV,WNT10A,FOXO1,GAB1,IRS1,CFLAR,LRP1,WNT11,PRKAR1A
Activation of IRF by Cytosolic Pattern Recognition Receptors	4.5	0.172	-0.905	DHX58,IFIH1,IRF7,JUN,DDX58,IRF9,STAT1,ADAR,NFKB1,IFIT2,ISG15
PDGF Signaling	4.42	0.156	-3.464	SYNJ2,FOS,JUN,INPP5F,RRAS,MAPK3,SPHK2,CAV1,ABL1,EIF2AK2,STAT1,PDGFB
mTOR Signaling	4.35	0.106	-1.508	MAPKAP1,DDIT4,RHOC,RRAS,EIF4G3,HMOX1,EIF3F,RHOV,RHOB,EIF3B,RPS26,RPS13,PPP2R4,IRS1,MAPK3,RHOU,RPS27A,RPS15A,RPS3,RPS24
Aryl Hydrocarbon Receptor Signaling	3.97	0.114	-2.309	CYP1A1,TP73,TFF1,NQO1,NFKB1,NCOA3,ARNT,NR2F1,FOS,JUN,CCNA1,ALDH1A3,MAPK3,TGFB2,HSP90AA1,GSTK1
CDK5 Signaling	3.94	0.131	-1.155	FOSB,ITGB1,LAMA5,GNAS,CDK5,PPP2R4,RRAS,MAPK4,MAPK3,EGR1,ABL1,MAPK13,PRKAR1A
Adipogenesis pathway	3.92	0.118		TXNIP,XBP1,CEBPB,BSCL2,ERCC2,FZD8,FOXO1,CDK5,SREBF1,FGFR4,EZH2,KLF5,CLOCK,SMO,FGFRL1
IL-17A Signaling in Gastric Cells	3.5	0.24		FOS,JUN,MAPK3,MAPK13,CCL5,NFKB1
Colorectal Cancer Metastasis Signaling	3.44	0.089	-2.524	GNAS,RHOC,RRAS,WNT6,TCF7L1,NFKB1,FOS,FZD8,RHOV,JUN,ARRB1,WNT10A,RHOB,MAPK3,RHOU,SMO,TGFB2,STAT1,WNT11,LRP1,PRKAR1A
Corticotropin Releasing Hormone Signaling	3.44	0.117		GNAI2,FOS,CALML5,JUN,GNAS,MEF2BNB-MEF2B,MAPK3,PTCH1,SMO,NR4A1,GUCY1A2,MAPK13,PRKAR1A
Protein Ubiquitination Pathway	3.39	0.0863		B2M,PSMB9,PSMA7,HLA-A,HLA-B,USP11,HSPB8,DNAJC2,TAP1,UBE2L6,HSPA2,PSME1,DNAJC5,UBE2H,HLA-C,CUL2,HSPE1,UBE2V1,HSP90AA1,DNAJB6,TAP2,UBE2D3
Caveolar-mediated Endocytosis Signaling	3.36	0.139		ITGB1,B2M,ITGA2B,HLA-A,HLA-C,PTPN1,HLA-B,CAV1,ABL1,ITGB5
Prolactin Signaling	3.31	0.137	-2.646	FOS,JUN,RRAS,IRS1,MAPK3,NMI,CEBPB,PRLR,STAT1,NR3C1
TGF-β Signaling	3.28	0.126	-1	FOS,INHA,IRF7,JUN,RRAS,MAPK3,TGFB2,MAPK13,VDR,INHBB,BCL2
Regulation of eIF4 and p70S6K Signaling	3.25	0.103	-1.342	ITGB1,EIF3F,EIF3B,RPS26,PPP2R4,RPS13,RRAS,MAPK3,IRS1,RPS27A,EIF4G3,RPS15A,MAPK13,RPS3,RPS24
UVA-Induced MAPK Signaling	3.23	0.125		FOS,JUN,RRAS,MAPK3,PARP10,ZC3HAV1,PARP12,MAPK13,STAT1,PARP9,PARP14
PCP pathway	3.16	0.143	0	FZD8,JUN,WNT10A,SDC2,SMO,PFN2,WNT6,JUNB,WNT11
MIF Regulation of Innate Immunity	3.04	0.171	-1.89	FOS,JUN,MAPK3,PLA2G4B,CD74,NFKB1,JMJD7-PLA2G4B
Role of Osteoblasts, Osteoclasts and Chondrocytes in Rheumatoid Arthritis	3.04	0.0868		ITGB1,CALML5,WNT6,TCF7L1,NFKB1,BCL2,FOS,COL1A1,FZD8,JUN,FOXO1,WNT10A,CSF1,MAPK3,SMO,NFATC2,DKK1,WNT11,LRP1
Semaphorin Signaling in Neurons	3.03	0.151		ITGB1,RHOV,CDK5,RHOB,RHOC,MAPK3,RHOU,NRP1
ILK Signaling	3.02	0.0914	-2.668	ITGB1,RHOC,MUC1,FERMT2,ILK,NFKB1,FOS,RHOV,JUN,RHOB,PPP2R4,MAPK3,IRS1,RHOU,RSU1,TMSB10/TMSB4X,ITGB5
Cardiac Hypertrophy Signaling	2.94	0.0852	-2.982	ADRA2B,CALML5,GNAS,MEF2BNB-MEF2B,RHOC,RRAS,MAPK13,GNAI2,MAP3K12,RHOV,ADRB1,JUN,RHOB,IRS1,MAPK3,RHOU,TGFB2,ADRA2C,PRKAR1A
GDNF Family Ligand-Receptor Interactions	2.92	0.132	-2.121	FOS,PDLIM7,JUN,GAB1,RRAS,IRS1,MAPK3,DOK3,RET
Cytotoxic T Lymphocyte-mediated Apoptosis of Target Cells	2.9	0.188		B2M,HLA-A,HLA-C,HLA-B,BID,BCL2
MIF-mediated Glucocorticoid Regulation	2.82	0.182	-0.816	MAPK3,PLA2G4B,CD74,NFKB1,NR3C1,JMJD7-PLA2G4B
Glioma Invasiveness Signaling	2.82	0.14	-2.121	RHOV,RHOB,RRAS,TIMP1,RHOC,MAPK3,RHOU,ITGB5
Renal Cell Carcinoma Signaling	2.79	0.127	-2.236	FOS,JUN,GAB1,CUL2,RRAS,MAPK3,EGLN3,PDGFB,ARNT
Chemokine Signaling	2.79	0.127	-1.667	GNAI2,FOS,CALML5,JUN,RRAS,MAPK3,CXCL12,MAPK13,CCL5
Hepatic Fibrosis / Hepatic Stellate Cell Activation	2.75	0.0863		CTGF,COL6A2,COL9A3,BAMBI,CCL5,NFKB1,PDGFB,BCL2,COL5A1,COL1A1,TIMP1,CSF1,TGFB2,ECE1,COL11A2,STAT1,COL7A1
IL-17A Signaling in Fibroblasts	2.69	0.171		FOS,JUN,MAPK3,MAPK13,CEBPB,NFKB1
Human Embryonic Stem Cell Pluripotency	2.67	0.097		FZD8,GNAS,WNT10A,FOXO1,FGFR4,TGFB2,SMO,WNT6,FGFRL1,TCF7L1,WNT11,PDGFB,SALL4
AMPK Signaling	2.67	0.097	-1.265	ADRA2B,PFKFB3,ADRB1,GNAS,PPP2R4,PFKFB4,IRS1,CPT1B,ADRA2C,PFKL,MAPK13,PFKP,PRKAR1A
Regulation of the Epithelial-Mesenchymal Transition Pathway	2.66	0.087		JAG2,RRAS,EGR1,WNT6,TCF7L1,NFKB1,MAML1,FZD8,GAB1,WNT10A,FGFR4,MAPK3,SMO,TGFB2,FGFRL1,WNT11
Virus Entry via Endocytic Pathways	2.63	0.112		ITGB1,B2M,RRAS,HLA-A,HLA-C,HLA-B,CAV1,ABL1,ITGB5,FOLR1
Wnt/β-catenin Signaling	2.61	0.0888	0.277	AXIN2,ILK,WNT6,TCF7L1,CSNK1E,FZD8,JUN,WNT10A,PPP2R4,TGFB2,SMO,DKK1,SOX18,LRP1,WNT11
PI3K/AKT Signaling	2.53	0.0976	0	SYNJ2,ITGB1,FOXO1,INPP5F,GAB1,RRAS,PPP2R4,MAPK3,ILK,HSP90AA1,NFKB1,BCL2
VDR/RXR Activation	2.5	0.115	0.816	FOXO1,TGFB2,SEMA3B,HES1,CEBPB,VDR,CCL5,KLF4,NCOA3
Retinoic acid Mediated Apoptosis Signaling	2.5	0.125	-1.134	PARP10,ZC3HAV1,BID,PARP12,CFLAR,CRABP2,PARP9,PARP14
Amyloid Processing	2.47	0.137	0.447	CSNK1E,CAPN5,CAPNS1,CDK5,MAPK3,MAPK13,PRKAR1A
Regulation of IL-2 Expression in Activated and Anergic T Lymphocytes	2.46	0.114		FOS,CALML5,JUN,RRAS,MAPK3,TGFB2,TOB1,NFATC2,NFKB1
Hypoxia Signaling in the Cardiovascular System	2.45	0.123		JUN,UBE2H,NQO1,UBE2V1,HSP90AA1,UBE2L6,UBE2D3,ARNT
Role of Tissue Factor in Cancer	2.44	0.1		ITGB1,PDIA2,CTGF,ARRB1,CSF1,RRAS,EGR1,MAPK3,MAPK13,CYR61,ITGB5
RAR Activation	2.44	0.0852		GNAS,MAPK13,ERCC2,NFKB1,NR2F1,FOS,JUN,TAF4,DUSP1,ALDH1A3,TGFB2,SORBS3,PML,CRABP2,PRKAR1A
Neuroprotective Role of THOP1 in Alzheimer's Disease	2.38	0.15		HLA-A,HLA-C,HLA-B,ECE1,HLA-F,PRKAR1A
Glioblastoma Multiforme Signaling	2.35	0.089	-0.832	RRAS,RHOC,WNT6,PDGFB,FZD8,RHOV,FOXO1,WNT10A,RHOB,MAPK3,RHOU,SMO,WNT11
Unfolded protein response	2.33	0.13		PDIA2,SREBF1,XBP1,CD82,CEBPB,HSPA2,BCL2
Ovarian Cancer Signaling	2.3	0.0916		FZD8,ARRB1,WNT10A,RRAS,MAPK3,ABL1,SMO,WNT6,TCF7L1,WNT11,BCL2,PRKAR1A
1D-myo-inositol Hexakisphosphate Biosynthesis II (Mammalian)	2.26	0.211		SYNJ2,ITPK1,INPP5J,INPP5F
Integrin Signaling	2.26	0.0792	-2.5	ITGB1,CAPN5,ITGA2B,RHOC,RRAS,ILK,ABL1,PDGFB,RHOV,WIPF1,CAPNS1,RHOB,MAPK3,RHOU,CAV1,ITGB5
Actin Nucleation by ARP-WASP Complex	2.24	0.125	-2.449	ITGB1,RHOV,WIPF1,RHOB,RRAS,RHOC,RHOU
Cholecystokinin/Gastrin-mediated Signaling	2.24	0.099	-2.53	FOS,RHOV,JUN,MEF2BNB-MEF2B,RHOB,RRAS,RHOC,MAPK3,RHOU,EPHA4
PTEN Signaling	2.21	0.0932	1.265	SYNJ2,ITGB1,FOXO1,INPP5F,RRAS,FGFR4,MAPK3,ILK,FGFRL1,NFKB1,BCL2
Role of Macrophages, Fibroblasts and Endothelial Cells in Rheumatoid Arthritis	2.2	0.0705		CALML5,RRAS,IL32,CXCL12,WNT6,TCF7L1,CEBPB,CCL5,NFKB1,PDGFB,FOS,FZD8,JUN,WNT10A,CSF1,MAPK3,SMO,NFATC2,DKK1,WNT11,LRP1
P2Y Purigenic Receptor Signaling Pathway	2.18	0.0924	-2.111	GNAI2,FOS,ITGA2B,GNAS,JUN,RRAS,P2RY6,P2RY11,MAPK3,NFKB1,PRKAR1A
Glucocorticoid Receptor Signaling	2.18	0.0728		RRAS,MAPK13,CEBPB,CCL5,NFKB1,ERCC2,NR3C1,HSPA2,NCOA3,BCL2,FOS,JUN,TAF4,DUSP1,MAPK3,TGFB2,HSP90AA1,NFATC2,STAT1
IL-17 Signaling	2.18	0.111		JUN,RRAS,TIMP1,MAPK3,MUC5B,MAPK13,CEBPB,NFKB1
JAK/Stat Signaling	2.18	0.111	-2.121	FOS,JUN,RRAS,MAPK3,PTPN1,CEBPB,STAT1,NFKB1
iNOS Signaling	2.17	0.136	-2.236	FOS,CALML5,JUN,MAPK13,STAT1,NFKB1
HMGB1 Signaling	2.16	0.0917	-3.317	FOS,RHOV,JUN,RHOB,RRAS,RHOC,MAPK3,RHOU,TGFB2,MAPK13,NFKB1
Ephrin B Signaling	2.14	0.11	-1.342	GNAI2,EFNB2,GNAS,RGS3,EPHB2,MAPK3,CXCL12,EFNB3
Circadian Rhythm Signaling	2.08	0.152		CSNK1E,PER3,GRIN2C,CLOCK,GRINA
Molybdenum Cofactor Biosynthesis	2.07	0.5		MOCS2,MOCS3
B Cell Receptor Signaling	2.06	0.0795		CALML5,RRAS,EGR1,ABL1,MAPK13,NFKB1,SYNJ2,MAP3K12,JUN,GAB1,FOXO1,INPP5F,MAPK3,NFATC2
BMP signaling pathway	2.04	0.105		MAGED1,JUN,RRAS,MAPK3,MAPK13,NFKB1,PRKAR1A,CHRD
nNOS Signaling in Neurons	2.03	0.128	-1	CAPN5,CALML5,CAPNS1,GRIN2C,DLG4,GRINA
Death Receptor Signaling	2.03	0.0978	-1	PARP10,ZC3HAV1,BID,PARP12,CFLAR,NFKB1,PARP9,PARP14,BCL2
Inhibition of Angiogenesis by TSP1	2.02	0.147		HSPG2,JUN,SDC2,GUCY1A2,MAPK13
Renin-Angiotensin Signaling	2.01	0.0917	-2.53	FOS,GNAS,JUN,RRAS,MAPK3,MAPK13,CCL5,STAT1,NFKB1,PRKAR1A
Estrogen-Dependent Breast Cancer Signaling	2	0.113		FOS,JUN,RRAS,MAPK3,TERT,NFKB1,HSD17B14
PPARα/RXRα Activation	2	0.0782	2.887	GNAS,RRAS,CPT1B,NFKB1,NCOA3,NR2F1,JUN,IRS1,MAPK3,TGFB2,CLOCK,HSP90AA1,ITGB5,PRKAR1A
Type I Diabetes Mellitus Signaling	1.98	0.0909		HLA-A,HLA-C,HLA-B,BID,MAPK13,HLA-F,STAT1,NFKB1,CPE,BCL2
Role of Pattern Recognition Receptors in Recognition of Bacteria and Viruses	1.98	0.0866	-2.646	IFIH1,OAS1,IRF7,OAS2,MAPK3,DDX58,TGFB2,CCL5,EIF2AK2,OAS3,NFKB1
NRF2-mediated Oxidative Stress Response	1.98	0.0778	0	RRAS,NQO1,HSPB8,JUNB,TXNRD1,SOD3,FOS,HMOX1,JUN,ERP29,DNAJC5,MAPK3,DNAJB6,GSTK1
Production of Nitric Oxide and Reactive Oxygen Species in Macrophages	1.98	0.0778	-3.207	RHOC,MAPK13,NFKB1,MAP3K12,FOS,RHOV,JUN,RHOB,PPP2R4,MAPK3,RHOU,S100A8,STAT1,CLU
Role of JAK2 in Hormone-like Cytokine Signaling	1.97	0.143		EPOR,IRS1,PTPN1,PRLR,STAT1
Role of NANOG in Mammalian Embryonic Stem Cell Pluripotency	1.96	0.0901	-2	FZD8,WNT10A,GAB1,RRAS,MAPK3,SMO,WNT6,TCF7L1,WNT11,SALL4
Role of Wnt/GSK-3β Signaling in the Pathogenesis of Influenza	1.94	0.101	1.342	CSNK1E,FZD8,WNT10A,SMO,WNT6,TCF7L1,NCOA3,WNT11
GNRH Signaling	1.93	0.0853	-2.714	GNAI2,MAP3K12,FOS,GNAS,JUN,RRAS,EGR1,MAPK3,MAPK13,NFKB1,PRKAR1A
IL-8 Signaling	1.92	0.0765	-3.051	GNAI2,FOS,HMOX1,RHOV,JUN,GNAS,RHOB,RRAS,RHOC,MAPK3,RHOU,NFKB1,ITGB5,BCL2
Ceramide Signaling	1.91	0.1	-2.121	FOS,JUN,RRAS,PPP2R4,MAPK3,SPHK2,NFKB1,BCL2
IGF-1 Signaling	1.89	0.0928	-1.633	FOS,JUN,CTGF,FOXO1,RRAS,IRS1,MAPK3,CYR61,PRKAR1A
Prostate Cancer Signaling	1.85	0.0976		FOXO1,RRAS,SRD5A1,MAPK3,ABL1,HSP90AA1,NFKB1,BCL2
Glycolysis I	1.83	0.16		PFKP,PFKL,ALDOC,FBP2
April Mediated Signaling	1.82	0.132	-2.236	FOS,JUN,NFATC2,MAPK13,NFKB1
Insulin Receptor Signaling	1.82	0.0821		SYNJ2,SCNN1A,FOXO1,INPP5F,GAB1,RRAS,TRIP10,IRS1,MAPK3,PTPN1,PRKAR1A
CXCR4 Signaling	1.81	0.0789	-2.714	GNAI2,FOS,RHOV,GNAS,JUN,RHOB,RRAS,RHOC,EGR1,MAPK3,CXCL12,RHOU
Endothelin-1 Signaling	1.8	0.076	-2.309	GNAI2,FOS,HMOX1,JUN,GNAS,GAB1,RRAS,MAPK4,MAPK3,PLA2G4B,GUCY1A2,ECE1,MAPK13
Protein Kinase A Signaling	1.79	0.0622		CALML5,PTPRK,GNAS,DUSP8,HACD1,PTCH1,PTPN18,TCF7L1,NFKB1,PTP4A1,DUSP2,GNAI2,ADD3,PTPRU,DUSP1,MAPK3,PTPN1,PTPRS,SMO,TGFB2,NFATC2,DUSP4,EYA2,PRKAR1A
Netrin Signaling	1.78	0.128		UNC5A,NFATC2,ABLIM2,PRKAR1A,UNC5C
Antiproliferative Role of TOB in T Cell Signaling	1.77	0.154		CCNA1,PABPC4,TGFB2,TOB1
CCR5 Signaling in Macrophages	1.76	0.101		GNAI2,FOS,CALML5,GNAS,JUN,MAPK13,CCL5
HIF1α Signaling	1.76	0.0882		JUN,MAPK4,CUL2,RRAS,MAPK3,HSP90AA1,EGLN3,MAPK13,ARNT
ErbB Signaling	1.74	0.093		FOS,JUN,FOXO1,RRAS,MAPK3,MAPK13,ERBB2,AREG
B Cell Activating Factor Signaling	1.73	0.125	-2	FOS,JUN,NFATC2,MAPK13,NFKB1
γ-glutamyl Cycle	1.73	0.2		OPLAH,GGCT,GGT1
Superoxide Radicals Degradation	1.69	0.333		NQO1,SOD3
Neuregulin Signaling	1.68	0.0909	-0.816	ITGB1,CDK5,RRAS,MAPK3,HSP90AA1,DLG4,ERBB2,AREG
RANK Signaling in Osteoclasts	1.68	0.0909		MAP3K12,FOS,CALML5,JUN,MAPK3,NFATC2,MAPK13,NFKB1
Basal Cell Carcinoma Signaling	1.67	0.0972		FZD8,WNT10A,PTCH1,SMO,WNT6,TCF7L1,WNT11
OX40 Signaling Pathway	1.66	0.0899		B2M,JUN,HLA-A,HLA-C,HLA-B,HLA-F,NFKB1,BCL2
Germ Cell-Sertoli Cell Junction Signaling	1.66	0.075		ITGB1,MAP3K12,RHOV,RHOB,RRAS,RHOC,MAPK3,TUBA4A,RHOU,ILK,TGFB2,JUP
UVC-Induced MAPK Signaling	1.65	0.119	-2.236	FOS,JUN,RRAS,MAPK3,MAPK13
Regulation of Cellular Mechanics by Calpain Protease	1.65	0.105	-0.816	ITGB1,CAPN5,CCNA1,CAPNS1,RRAS,MAPK3
STAT3 Pathway	1.64	0.0959		MAP3K12,RRAS,FGFR4,MAPK3,FGFRL1,MAPK13,BCL2
3-phosphoinositide Degradation	1.61	0.0764		SYNJ2,ITPK1,DUSP8,INPP5J,INPP5F,PPP2R4,DUSP1,PPFIBP2,PTPN1,DUSP2,PPFIA4
Regulation of Actin-based Motility by Rho	1.6	0.0879	-2.828	ITGB1,PIP5K1A,RHOV,WIPF1,RHOB,RHOC,RHOU,PFN2
Sphingosine-1-phosphate Signaling	1.59	0.0826	-2.121	GNAI2,RHOV,NAAA,GNAS,RHOB,RHOC,MAPK3,RHOU,PDGFB
PI3K Signaling in B Lymphocytes	1.56	0.0781		FOS,CALML5,JUN,RRAS,IRS1,MAPK3,ABL1,NFATC2,PLEKHA4,NFKB1
Sonic Hedgehog Signaling	1.56	0.133		DYRK1B,PTCH1,SMO,PRKAR1A
NAD Biosynthesis from 2-amino-3-carboxymuconate Semialdehyde	1.56	0.286		ABL1,QPRT
HER-2 Signaling in Breast Cancer	1.56	0.0921		ITGB1,FOXO1,RRAS,ERBB2,PARD3,ITGB5,AREG
Androgen Signaling	1.54	0.0811	-1.633	GNAI2,CALML5,GNAS,JUN,MAPK3,HSP90AA1,ERCC2,NFKB1,PRKAR1A
Role of RIG1-like Receptors in Antiviral Innate Immunity	1.53	0.111	-1.342	DHX58,IFIH1,IRF7,DDX58,NFKB1
SAPK/JNK Signaling	1.53	0.0851	-0.378	MAP3K12,JUN,DUSP8,GAB1,RRAS,IRS1,MAPK8IP2,DUSP4
PPAR Signaling	1.53	0.0851	1.89	NR2F1,FOS,JUN,RRAS,MAPK3,HSP90AA1,NFKB1,PDGFB
Acute Myeloid Leukemia Signaling	1.53	0.0909	-1.633	CCNA1,RRAS,MAPK3,TCF7L1,JUP,PML,NFKB1
D-myo-inositol (1,4,5)-trisphosphate Degradation	1.51	0.167		SYNJ2,INPP5J,INPP5F
4-1BB Signaling in T Lymphocytes	1.51	0.129	-2	JUN,MAPK3,MAPK13,NFKB1
Salvage Pathways of Pyrimidine Ribonucleotides	1.51	0.0842		CDK18,APOBEC3B,NME5,CDK5,MAPK3,EIF2AK2,HIPK1,UCKL1
Aldosterone Signaling in Epithelial Cells	1.46	0.0724		SCNN1A,PIP5K1A,DNAJC5,DUSP1,MAPK3,HSPE1,HSPB8,HSP90AA1,DNAJC2,DNAJB6,HSPA2
D-myo-inositol (1,3,4)-trisphosphate Biosynthesis	1.45	0.158		SYNJ2,INPP5J,INPP5F
Amyotrophic Lateral Sclerosis Signaling	1.44	0.0816		CAPN5,CAPNS1,GRIN2C,GRIK3,NEFM,BID,GRINA,BCL2
Superpathway of Inositol Phosphate Compounds	1.43	0.0677		SYNJ2,ITPK1,PIP5K1A,DUSP8,INPP5F,INPP5J,DUSP1,PPP2R4,PTPN1,PPFIBP2,PI4KB,DUSP2,PPFIA4
IL-12 Signaling and Production in Macrophages	1.43	0.0741		FOS,JUN,MAPK3,TGFB2,S100A8,MAPK13,CEBPB,STAT1,NFKB1,CLU
Asparagine Biosynthesis I	1.41	1		ASNS
Lanosterol Biosynthesis	1.41	1		LSS
Signaling by Rho Family GTPases	1.4	0.0641	-3.051	ITGB1,GNAS,RHOC,NFKB1,GNAI2,MAP3K12,FOS,PIP5K1A,RHOV,WIPF1,JUN,RHOB,MAPK3,RHOU,PARD3
TNFR1 Signaling	1.39	0.102	-1.342	FOS,MADD,JUN,BID,NFKB1
Oncostatin M Signaling	1.38	0.118		EPAS1,RRAS,MAPK3,STAT1
Gαi Signaling	1.36	0.075	-0.378	ADRA2B,GNAI2,LTB4R,GNAS,RRAS,MAPK3,CAV1,ADRA2C,PRKAR1A
Erythropoietin Signaling	1.35	0.0896		FOS,JUN,RRAS,EPOR,MAPK3,NFKB1
Triacylglycerol Biosynthesis	1.34	0.114		DGAT2,ELOVL2,AGPAT3,ELOVL6
Phospholipase C Signaling	1.34	0.0628	-2.309	ITGB1,HMOX1,RHOV,CALML5,GNAS,RHOB,MEF2BNB-MEF2B,RRAS,RHOC,MAPK3,PLA2G4B,RHOU,NFATC2,NFKB1,JMJD7-PLA2G4B
Role of MAPK Signaling in the Pathogenesis of Influenza	1.32	0.0882		RRAS,MAPK3,PLA2G4B,MAPK13,CCL5,BCL2
Atherosclerosis Signaling	1.3	0.0732		COL1A1,CSF1,PLA2G4B,CXCL12,S100A8,COL11A2,NFKB1,PDGFB,CLU
CD27 Signaling in Lymphocytes	1.3	0.0962		MAP3K12,FOS,JUN,BID,NFKB1
Pancreatic Adenocarcinoma Signaling	1.27	0.0755	-1.633	HMOX1,MAPK3,ABL1,TGFB2,ERBB2,STAT1,NFKB1,BCL2
G Beta Gamma Signaling	1.26	0.0795		GNAI2,GNAS,CAV2,RRAS,MAPK3,CAV1,PRKAR1A
IL-3 Signaling	1.24	0.0845		FOS,JUN,FOXO1,RRAS,MAPK3,STAT1
PEDF Signaling	1.24	0.0845	-0.816	RRAS,MAPK3,MAPK13,CFLAR,NFKB1,BCL2
Apoptosis Signaling	1.24	0.0787	1.89	CAPN5,CAPNS1,RRAS,MAPK3,BID,NFKB1,BCL2
Notch Signaling	1.23	0.105		MAML1,JAG2,NUMB,HES1
Gαq Signaling	1.22	0.068	-1.897	HMOX1,RHOV,CALML5,GNAS,RHOB,RHOC,MAPK3,RHOU,NFATC2,NFKB1
ERK/MAPK Signaling	1.22	0.0642	-0.577	ITGB1,FOS,RRAS,PPP2R4,DUSP1,MAPK3,PLA2G4B,DUSP4,STAT1,JMJD7-PLA2G4B,DUSP2,PRKAR1A
Cdc42 Signaling	1.22	0.0659	-1.342	ITGB1,B2M,FOS,WIPF1,JUN,HLA-A,HLA-C,HLA-B,MAPK13,HLA-F,PARD3
Thrombopoietin Signaling	1.21	0.0909	-2.236	FOS,JUN,RRAS,MAPK3,STAT1
Fc Epsilon RI Signaling	1.21	0.0734	-0.707	SYNJ2,INPP5F,GAB1,RRAS,MAPK3,PLA2G4B,MAPK13,JMJD7-PLA2G4B
IL-1 Signaling	1.2	0.0769	-2.646	GNAI2,FOS,GNAS,JUN,MAPK13,NFKB1,PRKAR1A
Inhibition of Matrix Metalloproteases	1.2	0.103		HSPG2,SDC2,TIMP1,LRP1
Xenobiotic Metabolism Signaling	1.2	0.059		CYP1A1,UGT1A6,RRAS,NQO1,MAPK13,NFKB1,SOD3,ARNT,MAP3K12,HMOX1,PPP2R4,ALDH1A3,MAPK3,HSP90AA1,CHST10,GSTK1
LPS-stimulated MAPK Signaling	1.2	0.0822	-1.633	FOS,JUN,RRAS,MAPK3,MAPK13,NFKB1
NF-κB Activation by Viruses	1.2	0.0822	-2.449	ITGB1,RRAS,MAPK3,EIF2AK2,NFKB1,ITGB5
IL-22 Signaling	1.19	0.125		MAPK3,MAPK13,STAT1
Superpathway of D-myo-inositol (1,4,5)-trisphosphate Metabolism	1.19	0.125		SYNJ2,INPP5J,INPP5F
Acute Phase Response Signaling	1.19	0.0651	-2.121	HMOX1,FOS,HPX,JUN,RRAS,MAPK3,MAPK13,CEBPB,NFKB1,CRABP2,NR3C1
EGF Signaling	1.19	0.0893	-2.236	FOS,JUN,MAPK3,MAPK13,STAT1
Factors Promoting Cardiogenesis in Vertebrates	1.18	0.0761		FZD8,SMO,TGFB2,TCF7L1,DKK1,WNT11,LRP1
Role of PKR in Interferon Induction and Antiviral Response	1.17	0.1		BID,EIF2AK2,STAT1,NFKB1
Thyroid Cancer Signaling	1.17	0.1		RRAS,MAPK3,TCF7L1,RET
ErbB2-ErbB3 Signaling	1.16	0.0877	-1	JUN,FOXO1,RRAS,MAPK3,ERBB2
Glutamate Receptor Signaling	1.16	0.0877	-1	CALML5,GRIN2C,GRIK3,DLG4,GRINA
Role of NFAT in Regulation of the Immune Response	1.16	0.0643	-2.53	CSNK1E,GNAI2,FOS,CALML5,GNAS,JUN,MEF2BNB-MEF2B,RRAS,MAPK3,NFATC2,NFKB1
Role of JAK family kinases in IL-6-type Cytokine Signaling	1.15	0.12		MAPK3,MAPK13,STAT1
RhoGDI Signaling	1.13	0.0636	1.897	ITGB1,GNAI2,PIP5K1A,RHOV,GNAS,RHOB,ARHGDIG,RHOC,RHOU,GDI2,ARHGAP12
G-Protein Coupled Receptor Signaling	1.13	0.0586		ADRA2B,GNAS,RRAS,NFKB1,GNAI2,SYNGAP1,LTB4R,ADRB1,GPER1,DUSP1,MAPK3,DUSP4,ADRA2C,ADORA2A,PRKAR1A
VEGF Family Ligand-Receptor Interactions	1.13	0.0789	-1.342	FOS,RRAS,MAPK3,PLA2G4B,JMJD7-PLA2G4B,NRP1
IL-4 Signaling	1.13	0.0789		SYNJ2,INPP5F,RRAS,IRS1,NFATC2,NR3C1
UDP-D-xylose and UDP-D-glucuronate Biosynthesis	1.12	0.5		UGDH
Thiosulfate Disproportionation III (Rhodanese)	1.12	0.5		MOCS3
Cysteine Biosynthesis/Homocysteine Degradation	1.12	0.5		CBS/LOC102724560
Putrescine Biosynthesis III	1.12	0.5		ODC1
ATM Signaling	1.11	0.0847	-1.342	JUN,TP73,ABL1,BID,MAPK13
Gap Junction Signaling	1.1	0.0645		CSNK1E,GNAI2,GNAS,ADRB1,RRAS,MAPK3,GUCY1A2,CAV1,TUBA4A,PRKAR1A
3-phosphoinositide Biosynthesis	1.1	0.0645		ITPK1,PIP5K1A,DUSP8,PPP2R4,DUSP1,PPFIBP2,PTPN1,PI4KB,DUSP2,PPFIA4
IL-6 Signaling	1.09	0.069	-2.646	COL1A1,FOS,JUN,RRAS,MAPK3,MAPK13,CEBPB,NFKB1
T Cell Receptor Signaling	1.08	0.0722		FOS,CALML5,JUN,RRAS,MAPK3,NFATC2,NFKB1
CCR3 Signaling in Eosinophils	1.07	0.0684		GNAI2,CALML5,GNAS,RRAS,MAPK3,PLA2G4B,MAPK13,JMJD7-PLA2G4B
cAMP-mediated signaling	1.07	0.0594	-0.277	GNAI2,ADRA2B,LTB4R,CALML5,ADRB1,GPER1,GNAS,DUSP1,MAPK3,DUSP4,ADRA2C,ADORA2A,PRKAR1A
IL-15 Production	1.07	0.111		STAT1,NFKB1,PTK7
Sertoli Cell-Sertoli Cell Junction Signaling	1.06	0.0618		ITGB1,MAP3K12,JUN,RRAS,MAPK3,GUCY1A2,TUBA4A,ILK,MAPK13,JUP,PRKAR1A
Tec Kinase Signaling	1.06	0.0633	-3	ITGB1,GNAI2,FOS,RHOV,GNAS,RHOB,RHOC,RHOU,STAT1,NFKB1
Dendritic Cell Maturation	1.05	0.0615		B2M,COL1A1,HLA-A,HLA-C,IL32,MAPK3,HLA-B,MAPK13,STAT1,COL11A2,NFKB1
Nitric Oxide Signaling in the Cardiovascular System	1.05	0.0707	-0.378	CALML5,ADRB1,MAPK3,GUCY1A2,CAV1,HSP90AA1,PRKAR1A
Dopamine-DARPP32 Feedback in cAMP Signaling	1.02	0.0621	-0.378	CSNK1E,GNAI2,CALML5,GNAS,CDK5,PPP2R4,GRIN2C,GUCY1A2,GRINA,PRKAR1A
ERK5 Signaling	1.01	0.0794	-2.236	FOS,MEF2BNB-MEF2B,GAB1,RRAS,WNK1
Superpathway of Citrulline Metabolism	0.998	0.143		OAT,CPS1
TNFR2 Signaling	0.997	0.103		FOS,JUN,NFKB1
Pyridoxal 5'-phosphate Salvage Pathway	0.992	0.0781		CDK18,CDK5,MAPK3,EIF2AK2,HIPK1
Clathrin-mediated Endocytosis Signaling	0.975	0.0595		ITGB1,ARRB1,STON2,EPHB2,NUMB,STAM,S100A8,HIP1,ITGB5,PDGFB,CLU
CD40 Signaling	0.97	0.0769	-2.236	FOS,JUN,MAPK3,MAPK13,NFKB1
Rac Signaling	0.961	0.0673	-2.449	ITGB1,PIP5K1A,JUN,RRAS,MAPK3,PARD3,NFKB1
Thyronamine and Iodothyronamine Metabolism	0.951	0.333		DIO2
Thyroid Hormone Metabolism I (via Deiodination)	0.951	0.333		DIO2
1D-myo-inositol Hexakisphosphate Biosynthesis V (from Ins(1,3,4)P3)	0.951	0.333		ITPK1
TR/RXR Activation	0.951	0.0706		SLC16A3,ADRB1,SREBF1,PFKP,DIO2,NCOA3
IL-15 Signaling	0.949	0.0758		RRAS,MAPK3,MAPK13,NFKB1,BCL2
NAD biosynthesis II (from tryptophan)	0.947	0.133		ABL1,QPRT
Androgen Biosynthesis	0.947	0.133		SRD5A1,HSD17B14
HGF Signaling	0.945	0.0667	-2.646	ITGB1,MAP3K12,FOS,JUN,GAB1,RRAS,MAPK3
Graft-versus-Host Disease Signaling	0.941	0.0833		HLA-A,HLA-C,HLA-B,HLA-F
Ephrin A Signaling	0.941	0.0833		EPHA6,NGEF,EPHA8,EPHA4
Neurotrophin/TRK Signaling	0.928	0.0746	-2.236	FOS,JUN,GAB1,RRAS,MAPK3
D-myo-inositol (1,4,5,6)-Tetrakisphosphate Biosynthesis	0.919	0.063		ITPK1,DUSP8,PPP2R4,DUSP1,PPFIBP2,PTPN1,DUSP2,PPFIA4
D-myo-inositol (3,4,5,6)-tetrakisphosphate Biosynthesis	0.919	0.063		ITPK1,DUSP8,PPP2R4,DUSP1,PPFIBP2,PTPN1,DUSP2,PPFIA4
Autoimmune Thyroid Disease Signaling	0.916	0.0816		HLA-A,HLA-C,HLA-B,HLA-F
α-Adrenergic Signaling	0.915	0.069	-0.816	GNAI2,CALML5,GNAS,RRAS,MAPK3,PRKAR1A
IL-10 Signaling	0.908	0.0735		HMOX1,FOS,JUN,MAPK13,NFKB1
Macropinocytosis Signaling	0.908	0.0735		ITGB1,CSF1,RRAS,ITGB5,PDGFB
Oxidative Ethanol Degradation III	0.9	0.125		ACSS3,ALDH1A3
fMLP Signaling in Neutrophils	0.898	0.0648	-1.89	GNAI2,CALML5,GNAS,RRAS,MAPK3,NFATC2,NFKB1
Agrin Interactions at Neuromuscular Junction	0.889	0.0725	-2.236	ITGB1,JUN,RRAS,MAPK3,ERBB2
Gαs Signaling	0.883	0.0642	-1.89	ADD3,GPER1,GNAS,ADRB1,MAPK3,ADORA2A,PRKAR1A
G Protein Signaling Mediated by Tubby	0.871	0.0909		GNAS,ABL1,TUB
Communication between Innate and Adaptive Immune Cells	0.849	0.0659		B2M,HLA-A,HLA-C,HLA-B,CCL5,HLA-F
Endometrial Cancer Signaling	0.848	0.0769		RRAS,MAPK3,ILK,ERBB2
IL-9 Signaling	0.843	0.0882		IRS1,STAT1,NFKB1
2-ketoglutarate Dehydrogenase Complex	0.835	0.25		DHTKD1
Heme Degradation	0.835	0.25		HMOX1
Myo-inositol Biosynthesis	0.835	0.25		ISYNA1
Arginine Degradation I (Arginase Pathway)	0.835	0.25		OAT
UVB-Induced MAPK Signaling	0.827	0.0755	-2	FOS,JUN,MAPK3,MAPK13
IL-2 Signaling	0.827	0.0755		FOS,JUN,RRAS,MAPK3
Glutathione Redox Reactions I	0.816	0.111		GPX3,GSTK1
Ethanol Degradation IV	0.816	0.111		ACSS3,ALDH1A3
Stearate Biosynthesis I (Animals)	0.815	0.0857		BDH2,ELOVL2,ELOVL6
Relaxin Signaling	0.812	0.0593		GNAI2,FOS,GNAS,JUN,MAPK3,GUCY1A2,NFKB1,PRKAR1A
Role of IL-17A in Arthritis	0.806	0.0741		MAPK3,MAPK13,CCL5,NFKB1
Toll-like Receptor Signaling	0.798	0.0676		FOS,JUN,MAPK13,EIF2AK2,NFKB1
Mouse Embryonic Stem Cell Pluripotency	0.787	0.0632	-1.633	FZD8,RRAS,MAPK3,SMO,TCF7L1,MAPK13
14-3-3-mediated Signaling	0.772	0.0598		FOS,JUN,FOXO1,RRAS,TP73,MAPK3,TUBA4A
p38 MAPK Signaling	0.772	0.0598	-1.134	MEF2BNB-MEF2B,DUSP1,PLA2G4B,TGFB2,MAPK13,STAT1,JMJD7-PLA2G4B
Wnt/Ca+ pathway	0.766	0.0714	-1	FZD8,SMO,NFATC2,NFKB1
PKCθ Signaling in T Lymphocytes	0.759	0.0593		MAP3K12,FOS,JUN,RRAS,MAPK3,NFATC2,NFKB1
Antioxidant Action of Vitamin C	0.758	0.0619	1.342	HMOX1,MAPK3,PLA2G4B,MAPK13,NFKB1,TXNRD1
Protein Citrullination	0.746	0.2		PADI2
Tetrahydrofolate Salvage from 5,10-methenyltetrahydrofolate	0.746	0.2		MTHFD1L
Ceramide Biosynthesis	0.746	0.2		DEGS2
Tyrosine Degradation I	0.746	0.2		HGD
Folate Polyglutamylation	0.746	0.2		MTHFD1L
Acetate Conversion to Acetyl-CoA	0.746	0.2		ACSS3
DNA Methylation and Transcriptional Repression Signaling	0.743	0.1		DNMT3B,DNMT3A
eNOS Signaling	0.74	0.0567	-1.134	CALML5,GNAS,CCNA1,GUCY1A2,CAV1,HSP90AA1,HSPA2,PRKAR1A
Huntington's Disease Signaling	0.736	0.0522		CAPN5,PSME1,JUN,DNAJC5,CAPNS1,TAF4,CDK5,MAPK3,STX16,DLG4,HIP1,HSPA2
Telomerase Signaling	0.73	0.0606	0	RRAS,PPP2R4,MAPK3,TERT,ABL1,HSP90AA1
Docosahexaenoic Acid (DHA) Signaling	0.718	0.0769		FOXO1,BID,BCL2
D-myo-inositol-5-phosphate Metabolism	0.718	0.0559		ITPK1,DUSP8,PPP2R4,DUSP1,PPFIBP2,PTPN1,DUSP2,PPFIA4
Thrombin Signaling	0.681	0.0524	-3.162	GNAI2,RHOV,GNAS,RHOB,RRAS,RHOC,MAPK3,RHOU,MAPK13,NFKB1
Polyamine Regulation in Colon Cancer	0.68	0.0909		PSME1,ODC1
Arginine Biosynthesis IV	0.675	0.167		OAT
Proline Biosynthesis II (from Arginine)	0.675	0.167		OAT
Urea Cycle	0.675	0.167		CPS1
Arginine Degradation VI (Arginase 2 Pathway)	0.675	0.167		OAT
Thioredoxin Pathway	0.675	0.167		TXNRD1
Selenocysteine Biosynthesis II (Archaea and Eukaryotes)	0.675	0.167		SEPHS1
Ceramide Degradation	0.675	0.167		NAAA
TCA Cycle II (Eukaryotic)	0.651	0.087		OGDHL,DHTKD1
Melanocyte Development and Pigmentation Signaling	0.645	0.0595	-2.236	GNAS,RRAS,MAPK3,BCL2,PRKAR1A
Role of JAK1 and JAK3 in γc Cytokine Signaling	0.643	0.0635		RRAS,IRS1,MAPK3,STAT1
Eicosanoid Signaling	0.643	0.0635		PTGES,LTB4R,PLA2G4B,GGT1
FGF Signaling	0.631	0.0588	-2.236	GAB1,FGFR4,MAPK3,FGFRL1,MAPK13
Systemic Lupus Erythematosus Signaling	0.628	0.05		LSM14B,FOS,JUN,RRAS,HLA-A,HLA-C,MAPK3,HLA-B,NFATC2,HLA-F,SNRPA1
IL-17A Signaling in Airway Cells	0.627	0.0625		MAPK3,MUC5B,MAPK13,NFKB1
Role of JAK1, JAK2 and TYK2 in Interferon Signaling	0.623	0.0833		STAT1,NFKB1
Allograft Rejection Signaling	0.618	0.0581		B2M,HLA-A,HLA-C,HLA-B,HLA-F
HIPPO signaling	0.618	0.0581		CSNK1E,PPP2R4,DLG4,PARD3,TEAD2
Pregnenolone Biosynthesis	0.617	0.143		CYP4F11
GDP-glucose Biosynthesis	0.617	0.143		PGM5
Non-Small Cell Lung Cancer Signaling	0.612	0.0615		RRAS,MAPK3,ABL1,ERBB2
FAK Signaling	0.605	0.0575		ITGB1,CAPN5,CAPNS1,RRAS,MAPK3
Gluconeogenesis I	0.598	0.08		ALDOC,FBP2
Role of PI3K/AKT Signaling in the Pathogenesis of Influenza	0.597	0.0606		GNAI2,MAPK3,CCL5,NFKB1
Calcium Signaling	0.594	0.0506	-0.707	CALML5,MEF2BNB-MEF2B,GRIN2C,MAPK3,NFATC2,ASPH,ATP2B4,GRINA,PRKAR1A
CTLA4 Signaling in Cytotoxic T Lymphocytes	0.593	0.0568		B2M,PPP2R4,HLA-A,HLA-C,HLA-B
Role of NFAT in Cardiac Hypertrophy	0.586	0.0503	-1.667	GNAI2,CALML5,GNAS,MEF2BNB-MEF2B,RRAS,MAPK3,TGFB2,MAPK13,PRKAR1A
Crosstalk between Dendritic Cells and Natural Killer Cells	0.58	0.0562		HLA-A,HLA-C,HLA-B,HLA-F,NFKB1
PAK Signaling	0.58	0.0562	-2.236	ITGB1,RRAS,MAPK3,DSCAM,PDGFB
Role of Oct4 in Mammalian Embryonic Stem Cell Pluripotency	0.579	0.0652		NR2F1,FOXA1,SALL4
Sphingosine and Sphingosine-1-phosphate Metabolism	0.567	0.125		NAAA
Glucose and Glucose-1-phosphate Degradation	0.567	0.125		PGM5
Histidine Degradation III	0.567	0.125		MTHFD1L
Citrulline Biosynthesis	0.567	0.125		OAT
Salvage Pathways of Pyrimidine Deoxyribonucleotides	0.567	0.125		APOBEC3B
VEGF Signaling	0.556	0.0549		FOXO1,RRAS,MAPK3,ARNT,BCL2
Growth Hormone Signaling	0.555	0.058	-2	FOS,IRS1,MAPK3,STAT1
D-myo-inositol (1,4,5)-Trisphosphate Biosynthesis	0.55	0.0741		PIP5K1A,PI4KB
Pyrimidine Ribonucleotides Interconversion	0.55	0.0741		NME5,ENTPD2
Melatonin Signaling	0.541	0.0571	-1	GNAI2,CALML5,MAPK3,PRKAR1A
Chronic Myeloid Leukemia Signaling	0.533	0.0538		RRAS,MAPK3,ABL1,TGFB2,NFKB1
Small Cell Lung Cancer Signaling	0.528	0.0563		ABL1,BID,NFKB1,BCL2
GPCR-Mediated Integration of Enteroendocrine Signaling Exemplified by an L Cell	0.528	0.0563		GNAI2,GNAS,ADRB1,PRKAR1A
Pathogenesis of Multiple Sclerosis	0.524	0.111		CCL5
Prostanoid Biosynthesis	0.524	0.111		PTGES
Sucrose Degradation V (Mammalian)	0.524	0.111		ALDOC
Phosphatidylethanolamine Biosynthesis II	0.524	0.111		ETNK2
Calcium Transport I	0.524	0.111		ATP2B4
Leucine Degradation I	0.524	0.111		BCAT2
Ketolysis	0.524	0.111		BDH2
Folate Transformations I	0.524	0.111		MTHFD1L
Synaptic Long Term Depression	0.513	0.0496	-1.89	GNAI2,GNAS,RRAS,PPP2R4,MAPK3,PLA2G4B,GUCY1A2
Glioma Signaling	0.511	0.0526	-1	CALML5,RRAS,MAPK3,ABL1,PDGFB
Intrinsic Prothrombin Activation Pathway	0.508	0.069		COL1A1,COL11A2
Pyrimidine Ribonucleotides De Novo Biosynthesis	0.508	0.069		NME5,ENTPD2
Synaptic Long Term Potentiation	0.502	0.0504		CALML5,RRAS,GRIN2C,MAPK3,GRINA,PRKAR1A
Tight Junction Signaling	0.493	0.0479		FOS,CSTF1,JUN,PPP2R4,TGFB2,STX16,NFKB1,PRKAR1A
Sperm Motility	0.492	0.05	-1.633	CALML5,GNAS,PLA2G4B,GUCY1A2,PRKAR1A,PTK7
FLT3 Signaling in Hematopoietic Progenitor Cells	0.491	0.0541		RRAS,MAPK3,MAPK13,STAT1
Leptin Signaling in Obesity	0.491	0.0541		GNAS,FOXO1,MAPK3,PRKAR1A
Ketogenesis	0.486	0.1		BDH2
Glycogen Degradation II	0.486	0.1		PGM5
Dolichyl-diphosphooligosaccharide Biosynthesis	0.486	0.1		DPM1
Histidine Degradation VI	0.486	0.1		CYP4F11
CNTF Signaling	0.485	0.0577		RRAS,MAPK3,STAT1
Gustation Pathway	0.483	0.0496		SCNN1A,GNAS,P2RY6,P2RY11,P2RX4,PRKAR1A
p53 Signaling	0.48	0.051	-0.447	JUN,TP73,TRIM29,PML,BCL2
TREM1 Signaling	0.479	0.0533	-2	ITGB1,NLRC5,MAPK3,NFKB1
Thyroid Hormone Metabolism II (via Conjugation and/or Degradation)	0.469	0.0645		UGT1A6,DIO2
CREB Signaling in Neurons	0.462	0.0468	-1.414	GNAI2,CALML5,GNAS,RRAS,GRIN2C,MAPK3,GRIK3,PRKAR1A
Neuropathic Pain Signaling In Dorsal Horn Neurons	0.46	0.05	-1.342	FOS,GRIN2C,MAPK3,GRINA,PRKAR1A
Cyclins and Cell Cycle Regulation	0.446	0.0513		CCNA1,PPP2R4,ABL1,TGFB2
Paxillin Signaling	0.441	0.049		ITGB1,ITGA2B,RRAS,MAPK13,ITGB5
Ethanol Degradation II	0.434	0.0606		ACSS3,ALDH1A3
FXR/RXR Activation	0.432	0.0472		HPX,FOXO1,SREBF1,FOXA1,FGFR4,CLU
Estrogen Receptor Signaling	0.432	0.0472		TAF4,RRAS,MAPK3,ERCC2,NR3C1,NCOA3
Cleavage and Polyadenylation of Pre-mRNA	0.423	0.0833		CSTF1
Hematopoiesis from Multipotent Stem Cells	0.423	0.0833		CSF1
Glycogen Degradation III	0.423	0.0833		PGM5
Purine Nucleotides De Novo Biosynthesis II	0.423	0.0833		IMPDH1
Nur77 Signaling in T Lymphocytes	0.419	0.0526		CALML5,NR4A1,BCL2
TWEAK Signaling	0.418	0.0588		BID,NFKB1
Myc Mediated Apoptosis Signaling	0.407	0.0517		RRAS,BID,BCL2
Cell Cycle Regulation by BTG Family Proteins	0.403	0.0571		PPP2R4,BTG2
Nucleotide Excision Repair Pathway	0.403	0.0571		ERCC1,ERCC2
NGF Signaling	0.397	0.0467	-2.236	MAP3K12,GAB1,RRAS,MAPK3,NFKB1
Role of IL-17A in Psoriasis	0.396	0.0769		S100A8
Ubiquinol-10 Biosynthesis (Eukaryotic)	0.396	0.0769		CYP4F11
Choline Biosynthesis III	0.396	0.0769		HMOX1
Oleate Biosynthesis II (Animals)	0.396	0.0769		FADS1
Cholesterol Biosynthesis I	0.396	0.0769		LSS
NAD Phosphorylation and Dephosphorylation	0.396	0.0769		ACP2
Cholesterol Biosynthesis II (via 24,25-dihydrolanosterol)	0.396	0.0769		LSS
Histamine Degradation	0.396	0.0769		ALDH1A3
Cholesterol Biosynthesis III (via Desmosterol)	0.396	0.0769		LSS
Induction of Apoptosis by HIV1	0.384	0.05		BID,NFKB1,BCL2
Estrogen Biosynthesis	0.374	0.0541		CYP1A1,HSD17B14
DNA Double-Strand Break Repair by Homologous Recombination	0.371	0.0714		ABL1
Isoleucine Degradation I	0.371	0.0714		BCAT2
Urate Biosynthesis/Inosine 5'-phosphate Degradation	0.371	0.0714		IMPDH1
Colanic Acid Building Blocks Biosynthesis	0.371	0.0714		UGDH
Vitamin-C Transport	0.371	0.0714		TXNRD1
GM-CSF Signaling	0.363	0.0484		RRAS,MAPK3,STAT1
Bladder Cancer Signaling	0.359	0.046		RRAS,MAPK3,ABL1,ERBB2
Hepatic Cholestasis	0.357	0.0432		GNAS,JUN,SREBF1,FGFR4,TGFB2,NFKB1,PRKAR1A
Antiproliferative Role of Somatostatin Receptor 2	0.353	0.0476		RRAS,MAPK3,GUCY1A2
nNOS Signaling in Skeletal Muscle Cells	0.349	0.0667		CALML5
Leukotriene Biosynthesis	0.349	0.0667		GGT1
Calcium-induced T Lymphocyte Apoptosis	0.343	0.0469		CALML5,NR4A1,NFATC2
Cell Cycle: G1/S Checkpoint Regulation	0.343	0.0469		FOXO1,ABL1,TGFB2
Breast Cancer Regulation by Stathmin1	0.335	0.0419		GNAI2,CALML5,GNAS,RRAS,PPP2R4,MAPK3,TUBA4A,PRKAR1A
Granzyme B Signaling	0.329	0.0625		BID
Mismatch Repair in Eukaryotes	0.329	0.0625		SLC19A1
CDP-diacylglycerol Biosynthesis I	0.329	0.0625		AGPAT3
Dermatan Sulfate Degradation (Metazoa)	0.329	0.0625		FGFRL1
Fatty Acid α-oxidation	0.329	0.0625		ALDH1A3
Parkinson's Signaling	0.329	0.0625		MAPK13
Angiopoietin Signaling	0.324	0.0455		FOXO1,RRAS,NFKB1
Mitotic Roles of Polo-Like Kinase	0.324	0.0455		PPP2R4,PLK2,HSP90AA1
Gα12/13 Signaling	0.322	0.0427	-2.236	JUN,MEF2BNB-MEF2B,RRAS,MAPK3,NFKB1
PXR/RXR Activation	0.315	0.0448		FOXO1,NR3C1,PRKAR1A
CD28 Signaling in T Helper Cells	0.315	0.0424	-1.342	FOS,CALML5,JUN,NFATC2,NFKB1
Melanoma Signaling	0.311	0.0476		RRAS,MAPK3
γ-linolenate Biosynthesis II (Animals)	0.31	0.0588		FADS1
Mitochondrial L-carnitine Shuttle Pathway	0.31	0.0588		CPT1B
Putrescine Degradation III	0.31	0.0588		ALDH1A3
p70S6K Signaling	0.308	0.042	-1.342	GNAI2,RRAS,PPP2R4,IRS1,MAPK3
Epithelial Adherens Junction Signaling	0.3	0.0411		RRAS,TUBA4A,TGFB2,TCF7L1,JUP,PARD3
Leukocyte Extravasation Signaling	0.298	0.0404	-1.134	ITGB1,GNAI2,WIPF1,TIMP1,CXCL12,ABL1,ARHGAP12,MAPK13
LXR/RXR Activation	0.295	0.0413	2	HPX,SREBF1,S100A8,NFKB1,CLU
Differential Regulation of Cytokine Production in Macrophages and T Helper Cells by IL-17A and IL-17F	0.293	0.0556		CCL5
Tryptophan Degradation X (Mammalian, via Tryptamine)	0.293	0.0556		ALDH1A3
Phosphatidylglycerol Biosynthesis II (Non-plastidic)	0.293	0.0556		AGPAT3
Valine Degradation I	0.293	0.0556		BCAT2
Role of IL-17F in Allergic Inflammatory Airway Diseases	0.29	0.0455		MAPK3,NFKB1
Role of Hypercytokinemia/hyperchemokinemia in the Pathogenesis of Influenza	0.28	0.0444		IFNL1,CCL5
Cysteine Biosynthesis III (mammalia)	0.277	0.0526		CBS/LOC102724560
Purine Nucleotides Degradation II (Aerobic)	0.262	0.05		IMPDH1
Endoplasmic Reticulum Stress Pathway	0.249	0.0476		XBP1
Pyrimidine Deoxyribonucleotides De Novo Biosynthesis I	0.236	0.0455		NME5
Assembly of RNA Polymerase II Complex	0.235	0.04		TAF4,ERCC2
Nicotine Degradation III	0.235	0.04		CYP1A1,UGT1A6
Differential Regulation of Cytokine Production in Intestinal Epithelial Cells by IL-17A and IL-17F	0.224	0.0435		CCL5
Tumoricidal Function of Hepatic Natural Killer Cells	0.213	0.0417		BID
Estrogen-mediated S-phase Entry	0.213	0.0417		CCNA1
Dopamine Degradation	0.213	0.0417		ALDH1A3
Bupropion Degradation	0.202	0.04		CYP1A1

## Sheet: TableS5
Table S5. Functional annotation of genes that changed transcription upon BORIS induction in MCF7 cells (Clone1).
Categories	Diseases or Functions Annotation	p-Value	Predicted Activation State	Activation z-score	Notes	Molecules	# Molecules
Cellular Growth and Proliferation	proliferation of cells	4.16e-26		-1.668		ABL1,ACKR3,ADAM15,ADAR,ADARB1,ADM,ADNP,ADORA2A,ADRA2B,AFAP1L2,AGR2,ANXA6,AREG,ARFGEF2,ARHGAP32,ARID1A,ARMC10,ARNT,ARNT2,ARRB1,ASNS,ASPH,ATP6V1G2,AXIN2,B2M,BAMBI,BATF2,BCL11B,BCL2,BID,BMF,BRSK1,BRSK2,BST2,BTG2,BTN2A2,CALB2,CAPNS1,CAV1,CAV2,CBS/LOC102724560,CCL5,CCNA1,CD24,CD74,CD82,CDC123,CDK5,CEBPB,CFLAR,CHGA,CHRD,CLCN3,CLOCK,CLU,CNN2,COL1A1,COL6A2,CORO1A,CRABP2,CRCP,CSF1,CSNK1E,CSRP1,CTCFL,CTGF,…	326
Cell Death and Survival	apoptosis	3.37e-23		-0.677		ABL1,ADAM15,ADAR,ADM,ADNP,ADORA2A,ADRB1,ALDH1A3,ALDOC,AMIGO2,ANKRD1,APOBEC3B,AREG,ARMC10,ARNT,ARNT2,ARRB1,ASNS,ATP2B4,ATP6V1G2,AXIN2,B2M,B4GALNT1,BAG3,BCL11B,BCL2,BID,BMF,BTG2,CA4,CAPNS1,CAV1,CBS/LOC102724560,CCL5,CCNA1,CD24,CD74,CD82,CDK5,CEBPB,CFLAR,CLU,CNN2,COL1A1,CORO1A,CRABP2,CSF1,CSNK1E,CSRNP1,CTGF,CUL2,CXCL12,CYR61,DDIT4,DDX58,DHX58,DIDO1,DIP2A,DKK1,DLG4,DLX1,DLX2,DNAJC5,DNMT3A,DNMT3B,DOCK…	251
Cell Death and Survival	cell death	3.16e-21		-0.944		ABL1,ACKR3,ADAM15,ADAR,ADARB1,ADD3,ADM,ADNP,ADORA2A,ADRB1,ADRM1,AFAP1L2,AGR2,ALDH1A3,ALDOC,AMIGO2,ANKRD1,APOBEC3B,AREG,ARID1A,ARMC10,ARNT,ARNT2,ARRB1,ASNS,ATP2B4,ATP6V1G2,AXIN2,B2M,B4GALNT1,BAG3,BCKDK,BCL11B,BCL2,BID,BMF,BTG2,CA4,CAPNS1,CAV1,CBS/LOC102724560,CCL5,CCNA1,CD24,CD74,CD82,CDK5,CEBPB,CFLAR,CHGA,CHMP3,CHRD,CLCN3,CLOCK,CLU,CNN2,COL1A1,CORO1A,CRABP2,CSF1,CSNK1E,CSRNP1,CTCFL,CTGF,CUL2,CXCL…	292
Cancer	breast or ovarian cancer	5.19e-20		-0.72		ABL1,ADAM15,ADNP,ADRA2C,ADRB1,ADRM1,AGR2,ALDH1A3,ALDOC,ANXA3,APOBEC3B,AREG,ARID1A,ARRB1,ATP6V1B1,AXIN2,B2M,BCL2,BTG2,CACNA2D1,CALB2,CAV1,CCNA1,CD24,CLU,COL1A1,CRABP2,CSNK1E,CTGF,CXCL12,CXCL16,CXXC5,CYP1A1,CYR61,DDIT4,DHTKD1,DKK1,DNAJB6,DNALI1,DSCAM,DTNA,DUSP1,DUSP2,DUSP4,EEF1A2,EFNB2,EGR1,EIF2AK2,EIF3B,ELOVL6,EPOR,ERBB2,ERCC1,ETNK2,EVL,EYA2,EZH2,FAM107B,FCGBP,FERMT2,FGFR4,FOLR1,FOS,FOSB,FOXA1,FST…	177
Cellular Movement	migration of cells	6.69e-20	Decreased	-2.338		ABL1,ABR,ACKR3,ADAM15,ADARB1,ADM,ADORA2A,ANXA3,AREG,ARFGEF2,ARHGAP21,ARNT,ARPIN/C15orf38-AP3S2,ARRB1,ASNS,BAG3,BCAS3,BCL11B,BCL2,BID,BST2,BTG2,C5AR2,CAPNS1,CAV1,CBS/LOC102724560,CCL5,CD24,CD74,CD82,CD97,CDK5,CELSR3,CHGA,CHRD,CHST10,CLCN3,CLU,CNN2,COL1A1,COL7A1,CORO1A,CSF1,CTGF,CXCL12,CXCL16,CXXC5,CYP1A1,CYR61,DDIT4,DDX58,DIDO1,DKK1,DLX1,DLX2,DNAJB6,DOCK8,DUSP1,DUSP4,DYRK1B,EEF1A2,EFNB2,EFNB3,EGLN…	189
Cell Death and Survival	apoptosis of tumor cell lines	2.87e-19		-1.619		ABL1,ADM,ADORA2A,ANKRD1,AREG,ARMC10,ARNT,ASNS,B2M,BAG3,BCL2,BID,BMF,BTG2,CAPNS1,CAV1,CCNA1,CD24,CDK5,CEBPB,CFLAR,CLU,CNN2,COL1A1,CRABP2,CTGF,CXCL12,CYR61,DDIT4,DDX58,DIDO1,DKK1,DUSP1,DUSP4,EGR1,EGR3,EHF,EIF2AK2,EIF3F,EPAS1,EPHB2,EPOR,ERBB2,EZH2,FOS,FOSB,FOXO1,GAB1,GGT1,GNAS,HES1,HMOX1,HOXA5,HPN,HSH2D,HSPB8,HTRA1,IFI6,IL32,ILK,ITGB1,ITPK1,JUN,JUNB,JUP,KLF4,KLF5,LAMA5,LGALS3,LGALS3BP,LRP1,MADD,MAGE…	135
Cell Death and Survival	necrosis	4.19e-19		-0.582		ABL1,ACKR3,ADAM15,ADAR,ADARB1,ADM,ADNP,ADORA2A,ADRB1,ADRM1,AFAP1L2,AGR2,AMIGO2,ANKRD1,APOBEC3B,AREG,ARID1A,ARMC10,ARNT,ARRB1,ASNS,ATP2B4,ATP6V1G2,B2M,B4GALNT1,BAG3,BCKDK,BCL11B,BCL2,BID,BMF,BTG2,CA4,CAPNS1,CAV1,CBS/LOC102724560,CCL5,CCNA1,CD24,CD74,CDK5,CEBPB,CFLAR,CLOCK,CLU,CNN2,COL1A1,CORO1A,CRABP2,CSF1,CTGF,CUL2,CXCL12,CYR61,DCTD,DDIT4,DDX58,DHX58,DIDO1,DKK1,DLG4,DLX1,DLX2,DNAJC5,DNMT3A,DNMT3B…	234
Cellular Movement	cell movement	6.14e-19	Decreased	-2.68		ABL1,ABR,ACKR3,ADAM15,ADARB1,ADM,ADORA2A,AGR2,ANXA3,AREG,ARFGEF2,ARHGAP21,ARNT,ARPIN/C15orf38-AP3S2,ARRB1,ASNS,ATP2B4,BAG3,BCAS3,BCL11B,BCL2,BID,BST2,BTG2,C5AR2,CAPNS1,CAV1,CBS/LOC102724560,CCL5,CD24,CD74,CD82,CD97,CDK5,CELSR3,CHGA,CHRD,CHST10,CLCN3,CLU,CNN2,COL1A1,COL7A1,CORO1A,CSF1,CTGF,CXCL12,CXCL16,CXXC5,CYP1A1,CYR61,DDIT4,DDX58,DIDO1,DKK1,DLX1,DLX2,DNAJB6,DOCK8,DUSP1,DUSP4,DYRK1B,EEF1A2,EFNB…	201
Cellular Development, Cellular Growth and Proliferation	proliferation of tumor cell lines	8.62e-19		0.541		ABL1,ACKR3,ADAM15,ADM,ANXA6,AREG,ARID1A,ARNT,ASNS,BATF2,BCL2,BID,BTG2,CAV1,CD24,CDK5,CEBPB,CHGA,CLCN3,CLU,CNN2,COL1A1,CRABP2,CSF1,CSNK1E,CTGF,CXCL12,CYP1A1,CYR61,DDX58,DEGS2,DIDO1,DKK1,DLX2,DNMT3B,DUSP1,DUSP4,EGR1,EHF,EIF3F,EPHA4,EPOR,ERBB2,ERCC1,EZH2,FGFBP1,FGFR4,FGFRL1,FOLR1,FOS,FOSB,FOXA1,FOXO1,FOXP1,FSTL3,FUT8,GAB1,GAS6,GGT1,GNAS,GPER1,GYLTL1B,HES1,HMOX1,HPN,HSP90AA1,HSPB8,IFNL1,IL32,ILK,INHA…	155
Infectious Disease	Viral Infection	2.4e-18		0.5	bias	ABL1,ADAR,ADARB1,ADORA2A,ADRA2B,ANXA6,APOBEC3B,AREG,ARHGAP21,ARHGAP32,ARID1A,ARRB1,B2M,BCL2,BST2,BTG2,C20orf24,CACNA2D1,CAV1,CAV2,CCL5,CD24,CD74,CD97,CFLAR,CHMP3,CLOCK,CLSTN3,CLU,COL5A1,CSF1,CXCL12,CYP1A1,DDX58,DDX60L,DGAT2,DHX58,DNMT3A,DNMT3B,DPM1,DUSP1,EFNB2,EGR1,EIF2AK2,EPAS1,EPHB2,EPOR,ERC1,ERCC1,EZH2,FBXO18,FCGRT,FGFR4,FOLR1,FOXA1,GAB1,GALC,GAS6,GRIN2C,HES1,HIP1,HIPK1,HIST2H2BE,HLA-A,HLA-B,H…	166
Cellular Movement	cell movement of tumor cell lines	4.33e-18		-1.177		ABL1,ACKR3,ADAM15,AGR2,AREG,ARFGEF2,ARHGAP21,ARRB1,ASNS,CAPNS1,CAV1,CCL5,CD24,CD82,CD97,CDK5,CHST10,CLCN3,CLU,COL1A1,CSF1,CTGF,CXCL12,CYR61,DDX58,DIDO1,DNAJB6,DYRK1B,EFNB3,EGR1,EHF,EIF2AK2,EPHA4,EPHB2,EPOR,ERBB2,EZH2,FAT1,FERMT2,FOS,FOXA1,FOXP1,GAB1,GAS6,GNAS,GPER1,GRINA,GYLTL1B,HMOX1,HSP90AA1,HTRA1,IFIT2,ILK,IRS1,ITGB1,ITGB5,JAG2,JUN,JUP,KLF4,KLF5,LAMA5,LCP1,LGALS3,LRP1,MDK,MUC1,MYO10,NCOA3,NR4A…	101
Cellular Development	differentiation of cells	6.65e-17	Decreased	-4.362		ABCA12,ABL1,ADAR,ADM,ADORA2A,ADRA2B,ADRA2C,ADRB1,ANXA6,AREG,ARHGAP32,ARNT,ARRB1,AXIN2,B2M,B4GALNT1,BATF2,BCL11B,BCL2,BDH2,BOC,BRSK1,BRSK2,BSCL2,BTG2,BTN2A2,CAPNS1,CAV1,CBS/LOC102724560,CCL5,CD74,CD82,CDK5,CEBPB,CHRD,CLSTN3,CLU,CNN2,COL11A2,CSF1,CSRP1,CTGF,CXCL12,CYR61,DDIT4,DDX58,DKK1,DLG4,DLX1,DLX2,DNMT3A,DNMT3B,DSCAM,DUSP1,EFNB2,EGLN3,EGR1,EGR3,EIF2AK2,EIF4G3,EPAS1,EPC1,EPHA4,EPHB2,EPOR,ERBB2,E…	202
Cancer	Cancer	7.99e-17		0.457		ABCA12,ABCA2,ABCA4,ABHD16B,ABL1,ABLIM2,ABR,ACKR3,ACOT11,ACP2,ACSS3,ADAM15,ADAMTS19,ADAR,ADARB1,ADD3,ADM,ADNP,ADORA2A,ADRA2B,ADRA2C,ADRB1,ADRM1,AFAP1L2,AFF3,AGPAT3,AGR2,ALDH1A3,ALDOC,AMIGO2,ANXA3,ANXA6,APOBEC3B,AREG,ARFGAP1,ARFGEF2,ARFGEF3,ARHGAP12,ARHGAP21,ARHGAP32,ARHGDIG,ARHGEF10L,ARID1A,ARL5B,ARMC10,ARMCX1,ARNT,ARNT2,ARRB1,ASNS,ASPH,ATG9B,ATP11A,ATP2B4,ATP5EP2,ATP6V1B1,ATP9A,ATRNL1,AXIN2,B2M,B…	684
Cancer	abdominal neoplasm	1.09e-16		0.738		ABCA12,ABCA2,ABCA4,ABHD16B,ABL1,ABLIM2,ABR,ACKR3,ACSS3,ADAM15,ADAMTS19,ADAR,ADARB1,ADD3,ADM,ADNP,ADRA2B,ADRA2C,ADRB1,ADRM1,AFAP1L2,AFF3,AGR2,ALDH1A3,AMIGO2,ANXA3,APOBEC3B,AREG,ARFGAP1,ARFGEF2,ARFGEF3,ARHGAP21,ARHGAP32,ARHGEF10L,ARID1A,ARMC10,ARMCX1,ARNT,ARNT2,ASNS,ASPH,ATG9B,ATP11A,ATP2B4,ATP5EP2,ATP6V1B1,ATP9A,ATRNL1,AXIN2,B2M,B4GALNT1,BAMBI,BCAS3,BCL11B,BCL2,BDH2,BOC,BRSK1,BRSK2,BRWD1,BST2,BTG2…	585
Cancer, Organismal Injury and Abnormalities, Reproductive System Disease	mammary tumor	1.15e-16		-0.709		ABL1,ADAM15,ADRA2C,ADRB1,ADRM1,AGR2,ALDH1A3,ALDOC,ANXA3,APOBEC3B,AREG,ARID1A,ARRB1,AXIN2,BCL2,BTG2,CACNA2D1,CAV1,CCL5,CCNA1,CD24,CEBPB,CLU,COL1A1,CRABP2,CSF1,CSNK1E,CTGF,CXCL12,CXXC5,CYP1A1,CYR61,DDIT4,DKK1,DNAJB6,DNALI1,DSCAM,DUSP1,DUSP2,DUSP4,EGR1,EIF2AK2,EIF3B,EIF3F,ELOVL6,EPOR,ERBB2,ETNK2,EZH2,FAM107B,FCGBP,FERMT2,FGFR4,FOLR1,FOS,FOSB,FOXA1,FSTL3,GGCT,GGT1,GNAS,GRIN2C,HBB,HIST2H2BE,HLA-A,HLA-…	158
Cellular Movement	migration of tumor cell lines	1.96e-16		-0.34		ACKR3,ADAM15,AREG,ARHGAP21,ARRB1,ASNS,CAPNS1,CAV1,CCL5,CD24,CD82,CD97,CDK5,CHST10,CLU,CTGF,CXCL12,CYR61,DDX58,DIDO1,DNAJB6,DYRK1B,EFNB3,EGR1,EHF,EIF2AK2,EPHA4,EPHB2,EPOR,ERBB2,EZH2,FAT1,FOXA1,FOXP1,GAB1,GAS6,GNAS,GPER1,GRINA,GYLTL1B,HMOX1,HSP90AA1,IFIT2,ILK,IRS1,ITGB1,ITGB5,JUN,KLF4,KLF5,LAMA5,LGALS3,LRP1,MDK,MUC1,MYO10,NCOA3,NR4A2,NRP1,PALLD,PODXL,PRKD2,PTP4A3,PTPN1,PTPRU,RGS3,RHOB,RHOC,RHOU,S10…	85
Cancer	breast or colorectal cancer	3.73e-16		-0.591		ABCA12,ABHD16B,ABL1,ABR,ACKR3,ADAM15,ADAR,ADD3,ADNP,ADRA2B,ADRA2C,ADRB1,ADRM1,AFF3,AGR2,ALDH1A3,ALDOC,AMIGO2,ANXA3,APOBEC3B,AREG,ARFGEF2,ARFGEF3,ARHGAP21,ARHGAP32,ARID1A,ARMC10,ARMCX1,ARNT2,ARRB1,ASNS,ATG9B,ATP2B4,ATP6V1B1,ATP9A,ATRNL1,AXIN2,B2M,B4GALNT1,BCAS3,BCL11B,BCL2,BOC,BRSK1,BRSK2,BRWD1,BST2,BTG2,C17orf47,C1orf116,CACNA2D1,CAPN5,CAPS2,CAV1,CBS/LOC102724560,CBX6,CCL5,CCNA1,CD24,CDC123,CDYL2…	381
Dermatological Diseases and Conditions	psoriasis	3.97e-16				ADAR,ADM,ALDH1A3,ANXA3,CALML5,CAV1,CD24,CD97,CDK5,CEBPB,CFLAR,CMAHP,CRABP2,CYP1A1,DAGLA,DDX58,DIO2,DUSP1,EFNB2,EGR1,FADS1,FGFBP1,FOS,HBB,HERC6,HLA-C,HMOX1,HSPE1,IER2,IFI27,IFI35,IFI44,IFI44L,IFI6,IFIT1,IFIT3,IFITM1,IRF7,ISG15,ISG20,JUN,JUNB,JUP,KLK14,KRT15,KRT16,LAD1,LAMA5,LGALS3,LGALS3BP,MEIS3P1,MUC5B,NMI,NR3C1,NR4A2,NRP1,OAS1,OAS2,OAS3,OASL,ODC1,PARP9,PLSCR1,PTP4A1,S100A8,S100P,SAMD9,SERBP1,SLC…	77
Cellular Movement	invasion of cells	4.6e-16		-1.63		ABL1,ADM,AGR2,AREG,BCL2,CAPNS1,CAV1,CCNA1,CD24,CD82,CD97,CDK5,CHGA,CHRD,CHST10,CLU,COL7A1,CSF1,CTGF,CXCL12,CYR61,DDX58,DKK1,DNAJB6,DNMT3B,DYRK1B,EFNB3,EGR1,EPAS1,EPHB2,ERBB2,EZH2,FAT1,FERMT2,FGFR4,FOS,FOXA1,FOXO1,FOXP1,FUT8,GAB1,GNAI2,GNAS,HMOX1,HPN,HSP90AA1,IFIT2,ILK,INHBB,ITGB1,JUN,JUNB,JUP,KLF4,LAMA5,LCP1,LGALS3,LOXL2,LRP1,MIR17HG,MLLT10,MUC1,NCOA3,NFATC2,NQO1,NR4A1,NR4A2,NRP1,NUMB,ODC1,PALLD,…	98
Cell Death and Survival	cell death of tumor cell lines	5.13e-16		-1.486		ABL1,ACKR3,ADM,ADNP,ADORA2A,ADRM1,AGR2,ANKRD1,AREG,ARMC10,ARNT,ASNS,B2M,BAG3,BCL2,BID,BMF,BTG2,CAPNS1,CAV1,CCNA1,CD24,CDK5,CEBPB,CFLAR,CLU,CNN2,COL1A1,CRABP2,CTGF,CUL2,CXCL12,CYR61,DCTD,DDIT4,DDX58,DIDO1,DKK1,DNMT3A,DUSP1,DUSP4,EGLN3,EGR1,EGR3,EHF,EIF2AK2,EIF3F,EPAS1,EPHB2,EPOR,ERBB2,EZH2,FOS,FOSB,FOXO1,GAB1,GGT1,GNAS,GRINA,HES1,HIP1,HMOX1,HOXA5,HPN,HSH2D,HSPB8,HTRA1,IFI6,IFNL1,IL32,ILK,ITGB1,ITP…	151
Cancer	abdominal cancer	1.29e-15		0.154		ABCA12,ABCA2,ABCA4,ABHD16B,ABL1,ABLIM2,ABR,ACKR3,ACSS3,ADAM15,ADAMTS19,ADAR,ADARB1,ADD3,ADM,ADNP,ADRA2B,ADRA2C,ADRB1,ADRM1,AFAP1L2,AFF3,AGR2,ALDH1A3,AMIGO2,ANXA3,APOBEC3B,AREG,ARFGAP1,ARFGEF2,ARFGEF3,ARHGAP21,ARHGAP32,ARHGEF10L,ARID1A,ARMC10,ARMCX1,ARNT,ARNT2,ASNS,ASPH,ATG9B,ATP11A,ATP2B4,ATP5EP2,ATP6V1B1,ATP9A,ATRNL1,AXIN2,B2M,B4GALNT1,BAMBI,BCAS3,BCL11B,BCL2,BDH2,BOC,BRSK1,BRSK2,BRWD1,BST2,BTG2…	577
Gene Expression	expression of RNA	2.11e-15	Decreased	-3.677		ABCA2,ABL1,ABLIM2,ADORA2A,ADRB1,AFAP1L2,AFF3,ANKRD1,ARID1A,ARNT,ARNT2,ARRB1,ASPH,ATP2B4,BAMBI,BCAS3,BCL11B,BCL2,BID,BRWD1,BST2,BTG2,CAV1,CBX6,CCL5,CD82,CDK5,CEBPB,CFLAR,CIC,CLOCK,CMYA5,CNN2,COL1A1,CPE,CRABP2,CRCP,CSF1,CSNK1E,CSRNP1,CTCFL,CTGF,CYR61,DDX58,DHX58,DKK1,DLX1,DLX2,DNAJB6,DNAJC2,DNMT3A,DNMT3B,DUSP1,DUSP4,DYRK1B,EEF1D,EGR1,EHF,EIF2AK2,EIF3B,EIF3F,EIF4G3,EPAS1,EPC1,EPOR,ERBB2,ERCC2,EZH2,F…	193
Cancer	growth of tumor	2.17e-15		-0.823		ABL1,ADAM15,ADM,ADORA2A,AFAP1L2,AREG,ARID1A,B4GALNT1,BAMBI,BATF2,BCL2,BST2,BTG2,CAV1,CCNA1,CD24,CD82,CDK5,CLU,CRABP2,CSF1,CTGF,CXCL12,CYR61,DKK1,DNAJB6,DNMT3A,DNMT3B,DUSP1,EFNB2,EGR1,EHF,EIF3F,EPAS1,EPHB2,ERBB2,EZH2,FGFR4,FOS,FOXO1,FUT8,GAS6,HES1,HMOX1,HPN,HSPG2,IL32,ILK,INHA,INHBB,IRS1,ITGB1,ITGB5,JUN,LGALS3,LOXL2,MAPK13,MIER1,MIR17HG,MUC1,NR4A1,NR4A2,NRP1,NUMB,ODC1,PDGFB,PFKFB3,PIM3,PMEL,PTCH1,…	91
Cancer	neoplasia of epithelial tissue	2.41e-15		0.833		ABCA12,ABCA2,ABCA4,ABHD16B,ABL1,ABLIM2,ABR,ACSS3,ADAM15,ADAMTS19,ADAR,ADARB1,ADD3,ADM,ADNP,ADRA2B,ADRA2C,ADRM1,AFAP1L2,AFF3,AGR2,ALDH1A3,ALDOC,AMIGO2,ANXA3,APOBEC3B,AREG,ARFGAP1,ARFGEF2,ARFGEF3,ARHGAP21,ARHGAP32,ARHGEF10L,ARID1A,ARL5B,ARMC10,ARMCX1,ARNT,ARNT2,ARRB1,ASNS,ASPH,ATG9B,ATP11A,ATP2B4,ATP5EP2,ATP6V1B1,ATP9A,ATRNL1,AXIN2,B2M,B4GALNT1,BAG3,BAMBI,BCAS3,BCL11B,BCL2,BDH2,BMF,BOC,BRSK1,BRSK2,…	588
Cancer, Gastrointestinal Disease	digestive organ tumor	1.47e-14		0.575		ABCA12,ABCA2,ABCA4,ABHD16B,ABL1,ABLIM2,ABR,ACKR3,ACSS3,ADAM15,ADAMTS19,ADAR,ADARB1,ADD3,ADNP,ADRA2B,ADRA2C,ADRM1,AFAP1L2,AFF3,AGR2,ALDH1A3,AMIGO2,ANXA3,AREG,ARFGAP1,ARFGEF2,ARFGEF3,ARHGAP21,ARHGAP32,ARHGEF10L,ARID1A,ARMC10,ARMCX1,ARNT,ARNT2,ASNS,ASPH,ATG9B,ATP11A,ATP2B4,ATP5EP2,ATP6V1B1,ATP9A,ATRNL1,AXIN2,B2M,B4GALNT1,BCAS3,BCL11B,BCL2,BDH2,BOC,BRSK1,BRSK2,BRWD1,BST2,C17orf47,C19orf33,C1orf116,C3…	507
Cancer	Breast Cancer and Tumors	1.5e-14		-0.018		ABL1,ADAM15,ADRA2C,ADRB1,ADRM1,AGR2,ALDH1A3,ALDOC,ANXA3,APOBEC3B,AREG,ARID1A,ARRB1,AXIN2,BCL2,BTG2,CACNA2D1,CAV1,CD24,CLU,COL1A1,CRABP2,CSNK1E,CTGF,CXCL12,CXXC5,CYP1A1,CYR61,DDIT4,DKK1,DNAJB6,DNALI1,DSCAM,DUSP1,DUSP2,DUSP4,EGR1,EIF2AK2,EIF3B,ELOVL6,EPOR,ERBB2,ETNK2,EZH2,FAM107B,FCGBP,FERMT2,FGFR4,FOLR1,FOS,FOSB,FOXA1,FSTL3,GGCT,GGT1,GNAS,GRIN2C,HBB,HIST2H2BE,HLA-A,HLA-B,HMOX1,HPN,HSP90AA1,HSPB8,H…	145
Infectious Disease	replication of virus	2.03e-14	Increased	2.664		ABL1,ADAR,ANXA6,APOBEC3B,AREG,ARHGAP21,B2M,BCL2,BST2,CAV1,CCL5,CFLAR,CLSTN3,CXCL12,CYP1A1,DDX58,DUSP1,EFNB2,EGR1,EIF2AK2,EPAS1,EPHB2,EZH2,FGFR4,GAB1,GALC,GAS6,GRIN2C,HIPK1,HMOX1,HSF4,HSP90AA1,IFI27,IFI6,IFIH1,IFIT1,IFITM1,IFITM2,IFITM3,IFNL1,IL32,IRF7,IRF9,ISG15,ISG20,JUN,MAP3K12,MOV10,MX2,NCOA3,NFKB1,NLRX1,NMI,NR2F1,OAS1,OASL,PARP12,PML,PTPN1,RFFL,RPL13A,RPS27A,S100A8,SAMHD1,SF3B1,SP110,STAT1,TA…	73
Cancer, Organismal Injury and Abnormalities, Reproductive System Disease	breast cancer	2.29e-14		-0.72		ABL1,ADAM15,ADRA2C,ADRB1,ADRM1,AGR2,ALDH1A3,ALDOC,ANXA3,APOBEC3B,AREG,ARID1A,ARRB1,AXIN2,BCL2,BTG2,CACNA2D1,CAV1,CD24,CLU,COL1A1,CRABP2,CSNK1E,CTGF,CXCL12,CXXC5,CYP1A1,CYR61,DDIT4,DKK1,DNAJB6,DNALI1,DSCAM,DUSP1,DUSP2,DUSP4,EGR1,EIF2AK2,EIF3B,ELOVL6,EPOR,ERBB2,ETNK2,EZH2,FAM107B,FCGBP,FERMT2,FGFR4,FOLR1,FOS,FOSB,FOXA1,FSTL3,GGCT,GGT1,GNAS,GRIN2C,HBB,HIST2H2BE,HLA-A,HLA-B,HMOX1,HPN,HSP90AA1,HSPB8,H…	144
Cell Death and Survival	cell survival	2.7e-14	Decreased	-4.067	bias	ABL1,ACKR3,ADAR,ADNP,ADORA2A,AFAP1L2,AMIGO2,AREG,ARID1A,ARRB1,B2M,BAG3,BAMBI,BCKDK,BCL2,BID,BTG2,C5AR2,CALB2,CAV1,CCL5,CCNA1,CD24,CD74,CD82,CDK5,CEBPB,CFLAR,CLOCK,CLU,COL1A1,CSF1,CTGF,CXCL12,CYR61,DKK1,DLX2,DOCK8,DUSP1,DYRK1B,EFNB2,EGLN3,EGR1,EGR3,EPHA4,EPHB2,EPOR,ERBB2,ERCC1,ERCC2,FAT1,FBXO18,FOS,FOXO1,GAB1,GAS6,GPR37L1,HBB,HES1,HIP1,HMOX1,HOXA5,HSH2D,HSPB8,IFIH1,IFNL1,ILK,INPP5J,IRF9,IRS1,ITGB1…	137
Tissue Development	growth of epithelial tissue	5.71e-14		-0.871		ADAM15,ADM,ADORA2A,ADRA2B,AGR2,AREG,ARNT,BCL11B,BCL2,BID,CALB2,CAV1,CAV2,CCL5,CEBPB,CFLAR,CHGA,CLU,CSF1,CXCL12,DKK1,EFNB2,EGR1,EGR3,EPOR,ERBB2,ERCC1,EZH2,FOS,FOXO1,GAS6,HIPK1,HMOX1,HOXA5,HPN,HSF4,HSPG2,HTRA1,INHA,INHBB,ITGB1,JUN,JUNB,JUP,KLF4,KLF5,KRT16,KRT4,LAMA5,LOXL2,LTB4R,MAGED1,MDK,MIR17HG,NCOA3,NFKB1,NR3C1,NR4A1,NRP1,ODC1,PDGFB,PFKFB3,PML,PRKD2,PRLR,PTCH1,PTPN1,PTPRK,RET,RRAS,S100A8,SEMA6B,…	82
Infectious Disease	replication of RNA virus	7.35e-14	Increased	2.128		ABL1,ADAR,ANXA6,APOBEC3B,AREG,ARHGAP21,B2M,BCL2,BST2,CAV1,CCL5,CFLAR,CLSTN3,CXCL12,CYP1A1,DDX58,EFNB2,EIF2AK2,EPAS1,EPHB2,EZH2,FGFR4,GAB1,GALC,GRIN2C,HIPK1,HMOX1,HSF4,HSP90AA1,IFI27,IFI6,IFIH1,IFIT1,IFITM1,IFITM2,IFITM3,IFNL1,IRF7,IRF9,ISG15,ISG20,JUN,MAP3K12,MOV10,NCOA3,NFKB1,NLRX1,NMI,NR2F1,OAS1,OASL,PARP12,PML,PTPN1,RFFL,RPL13A,RPS27A,S100A8,SF3B1,SP110,STAT1,TAP1,TGFB2,TRIM14,TXNIP,UBE2L6,ZC3…	67
Cell Signaling	replication of viral replicon	9.21e-14	Increased	3.772	bias	ADAR,APOBEC3B,BCL2,BST2,CCL5,EIF2AK2,IFIT1,IFITM1,IFITM2,IFITM3,ISG15,ISG20,OAS1,OAS3,OASL,PARP10,PI4KB,PLSCR1,ZC3HAV1	19
Gene Expression	transcription of RNA	1.21e-13	Decreased	-3.705		ABCA2,ABL1,ABLIM2,ADORA2A,ADRB1,AFAP1L2,AFF3,ANKRD1,ARID1A,ARNT,ARNT2,ARRB1,ASPH,ATP2B4,BAMBI,BCAS3,BCL11B,BCL2,BID,BRWD1,BST2,BTG2,CAV1,CBX6,CD82,CDK5,CEBPB,CFLAR,CIC,CLOCK,CMYA5,COL1A1,CPE,CRABP2,CRCP,CSF1,CSNK1E,CSRNP1,CTCFL,CTGF,CYR61,DDX58,DKK1,DLX1,DLX2,DNAJB6,DNAJC2,DNMT3A,DNMT3B,DUSP1,DUSP4,DYRK1B,EEF1D,EGR1,EHF,EIF2AK2,EPAS1,EPC1,EPOR,ERBB2,ERCC2,EZH2,FOS,FOSB,FOXA1,FOXO1,FOXP1,FSTL3,FZD…	169
Cancer, Organismal Injury and Abnormalities, Reproductive System Disease	genital tumor	1.46e-13		0.731		ABCA12,ABCA4,ABL1,ABR,ADAM15,ADARB1,ADD3,ADM,ADNP,ADRA2B,ADRA2C,ADRB1,AFAP1L2,AGR2,ANXA3,APOBEC3B,ARFGEF2,ARHGAP21,ARID1A,ARL5B,ARNT,ATP6V1B1,ATP9A,ATRNL1,B2M,BAMBI,BCL2,BRWD1,BTN2A2,CALB2,CAP2,CAPN5,CAV1,CBS/LOC102724560,CCL5,CCNA1,CD24,CD74,CD82,CD97,CELSR3,CHGA,CHMP3,CHST10,CLU,CMYA5,COL5A1,COL7A1,CPS1,CRABP2,CRTAC1,CSF1,CTGF,CUL2,CXCL12,CXCL16,CXXC5,CYP1A1,CYR61,DDX58,DDX60,DHTKD1,DKK1,DMXL2,…	299
Cancer	malignant solid tumor	1.64e-13		0.797		ABCA12,ABCA2,ABCA4,ABHD16B,ABL1,ABLIM2,ABR,ACOT11,ACP2,ACSS3,ADAM15,ADAMTS19,ADAR,ADARB1,ADD3,ADM,ADNP,ADORA2A,ADRA2B,ADRA2C,ADRM1,AFAP1L2,AFF3,AGPAT3,AGR2,ALDH1A3,ALDOC,AMIGO2,ANXA3,APOBEC3B,AREG,ARFGAP1,ARFGEF2,ARFGEF3,ARHGAP12,ARHGAP21,ARHGAP32,ARHGEF10L,ARID1A,ARL5B,ARMC10,ARMCX1,ARNT,ARNT2,ARRB1,ASNS,ASPH,ATG9B,ATP11A,ATP2B4,ATP5EP2,ATP6V1B1,ATP9A,ATRNL1,AXIN2,B2M,B4GALNT1,BCAS3,BCAT2,BCKDK,…	652
Cancer	epithelial cancer	1.65e-13		1.049		ABCA12,ABCA2,ABCA4,ABHD16B,ABL1,ABLIM2,ABR,ACSS3,ADAM15,ADAMTS19,ADAR,ADARB1,ADD3,ADM,ADNP,ADRA2B,ADRA2C,ADRM1,AFAP1L2,AFF3,AGR2,ALDH1A3,ALDOC,AMIGO2,ANXA3,APOBEC3B,AREG,ARFGAP1,ARFGEF2,ARFGEF3,ARHGAP21,ARHGAP32,ARHGEF10L,ARID1A,ARL5B,ARMC10,ARMCX1,ARNT,ARNT2,ARRB1,ASNS,ASPH,ATG9B,ATP11A,ATP2B4,ATP5EP2,ATP6V1B1,ATP9A,ATRNL1,AXIN2,B2M,B4GALNT1,BCAS3,BCL11B,BCL2,BDH2,BOC,BRSK1,BRSK2,BRWD1,BST2,BTG2…	572
Cancer	solid tumor	1.79e-13		0.555		ABCA12,ABCA2,ABCA4,ABHD16B,ABL1,ABLIM2,ABR,ACOT11,ACP2,ACSS3,ADAM15,ADAMTS19,ADAR,ADARB1,ADD3,ADM,ADNP,ADORA2A,ADRA2B,ADRA2C,ADRM1,AFAP1L2,AFF3,AGPAT3,AGR2,ALDH1A3,ALDOC,AMIGO2,ANXA3,APOBEC3B,AREG,ARFGAP1,ARFGEF2,ARFGEF3,ARHGAP12,ARHGAP21,ARHGAP32,ARHGEF10L,ARID1A,ARL5B,ARMC10,ARMCX1,ARNT,ARNT2,ARRB1,ASNS,ASPH,ATG9B,ATP11A,ATP2B4,ATP5EP2,ATP6V1B1,ATP9A,ATRNL1,AXIN2,B2M,B4GALNT1,BAG3,BAMBI,BCAS3,B…	656
Tissue Morphology	quantity of cells	1.8e-13	Decreased	-3.053		ABCA4,ABL1,ACKR3,ADD3,ADM,ADNP,ADORA2A,ADRB1,AGR2,ARID1A,ARNT,B2M,B4GALNT1,BAG3,BCL11B,BCL2,BID,BMF,BOC,BSCL2,BTN2A2,C5AR2,CAPNS1,CAV1,CAV2,CBS/LOC102724560,CCL5,CD74,CD97,CEBPB,CELSR3,CFLAR,CLCN3,CLU,CMYA5,CNN2,COL1A1,CORO1A,CSF1,CTGF,CXCL12,CXCL16,CYP1A1,DDX58,DIDO1,DKK1,DLX1,DLX2,DNMT3B,DOCK8,DSCAM,DUSP1,EEF1D,EFNB2,EGR1,EGR3,EIF2AK2,EPAS1,EPHA4,EPOR,ERBB2,ERCC1,EYA2,FASTK,FGFRL1,FOS,FOSB,FOXA…	156
Cancer	growth of malignant tumor	2.08e-13		-0.45		ABL1,ADM,ADORA2A,AFAP1L2,AREG,BAMBI,BCL2,BST2,BTG2,CAV1,CCNA1,CDK5,CSF1,CTGF,CXCL12,CYR61,DKK1,DUSP1,EGR1,EIF3F,EPHB2,ERBB2,EZH2,FOS,GAS6,HES1,HPN,HSPG2,ILK,INHBB,IRS1,JUN,LGALS3,MIER1,MIR17HG,MUC1,NR4A1,NR4A2,NRP1,NUMB,ODC1,PDGFB,PFKFB3,PIM3,PMEL,PTCH1,PTP4A3,RET,RHOB,RHOBTB2,SDC2,SMO,SPHK2,STAT1,TET2,TGFB2,TNC,TP73,TXNIP,XBP1	60
Gene Expression	transcription	2.66e-13	Decreased	-3.799		ABCA2,ABL1,ABLIM2,ADORA2A,ADRB1,AFAP1L2,AFF3,ANKRD1,ARID1A,ARNT,ARNT2,ARRB1,ASPH,ATP2B4,BAMBI,BCAS3,BCL11B,BCL2,BID,BRWD1,BST2,BTG2,CAV1,CBX6,CD82,CDK5,CEBPB,CFLAR,CIC,CLOCK,CMYA5,COL1A1,CPE,CRABP2,CRCP,CSF1,CSNK1E,CSRNP1,CTCFL,CTGF,CYR61,DDX58,DKK1,DLX1,DLX2,DNAJB6,DNAJC2,DNMT3A,DNMT3B,DUSP1,DUSP4,DYRK1B,EEF1D,EGR1,EHF,EIF2AK2,EPAS1,EPC1,EPOR,ERBB2,ERCC2,EZH2,FOS,FOSB,FOXA1,FOXO1,FOXP1,FSTL3,FZD…	170
Cancer, Gastrointestinal Disease	digestive tract cancer	2.96e-13		0.59		ABCA12,ABCA2,ABCA4,ABHD16B,ABL1,ABLIM2,ABR,ACKR3,ACSS3,ADAM15,ADAMTS19,ADAR,ADARB1,ADD3,ADNP,ADRA2B,ADRA2C,ADRM1,AFAP1L2,AFF3,AGR2,ALDH1A3,AMIGO2,ANXA3,AREG,ARFGAP1,ARFGEF2,ARFGEF3,ARHGAP21,ARHGAP32,ARHGEF10L,ARID1A,ARMC10,ARMCX1,ARNT,ARNT2,ASNS,ASPH,ATG9B,ATP11A,ATP2B4,ATP5EP2,ATP6V1B1,ATP9A,ATRNL1,AXIN2,B2M,B4GALNT1,BCAS3,BCL11B,BCL2,BDH2,BOC,BRSK1,BRSK2,BRWD1,BST2,C17orf47,C19orf33,C1orf116,C3…	499
Cancer, Gastrointestinal Disease	malignant neoplasm of digestive system	2.96e-13		0.59		ABCA12,ABCA2,ABCA4,ABHD16B,ABL1,ABLIM2,ABR,ACKR3,ACSS3,ADAM15,ADAMTS19,ADAR,ADARB1,ADD3,ADNP,ADRA2B,ADRA2C,ADRM1,AFAP1L2,AFF3,AGR2,ALDH1A3,AMIGO2,ANXA3,AREG,ARFGAP1,ARFGEF2,ARFGEF3,ARHGAP21,ARHGAP32,ARHGEF10L,ARID1A,ARMC10,ARMCX1,ARNT,ARNT2,ASNS,ASPH,ATG9B,ATP11A,ATP2B4,ATP5EP2,ATP6V1B1,ATP9A,ATRNL1,AXIN2,B2M,B4GALNT1,BCAS3,BCL11B,BCL2,BDH2,BOC,BRSK1,BRSK2,BRWD1,BST2,C17orf47,C19orf33,C1orf116,C3…	499
Organismal Survival	organismal death	3.28e-13	Increased	7.786	bias	ABCA12,ABCA2,ABL1,ABR,ACKR3,ADAM15,ADAR,ADARB1,ADM,ADNP,ADORA2A,ADRA2B,ADRA2C,ADRB1,AGR2,ALDH1A3,AREG,ARID1A,ARNT,ARNT2,ARRB1,ASPH,B2M,B4GALNT1,BAG3,BCL11B,BCL2,BID,BMF,BRSK1,BRSK2,BSCL2,CA4,CAPNS1,CAV1,CBS/LOC102724560,CD24,CD74,CDK5,CEBPB,CELSR3,CFLAR,CHGA,CHRD,CLCN3,COL1A1,COL5A1,COL6A2,COL7A1,CPS1,CPT1B,CRABP2,CSF1,CSRNP1,CTGF,CXCL12,CYP1A1,CYR61,DDX58,DGAT2,DHX58,DKK1,DLX1,DLX2,DNAJB6,DNAJC5…	204
Embryonic Development, Organismal Development	development of body trunk	5.06e-13	Decreased	-3.525	bias	ABCA12,ABL1,ACKR3,ADAR,ADM,ADRA2B,ADRM1,ALDH1A3,ANKRD1,AREG,ARID1A,ARRB1,B2M,BCL11B,BCL2,BID,BMF,CAPNS1,CAV1,CAV2,CBS/LOC102724560,CD74,CEBPB,CELSR3,CFLAR,CIC,CLU,COL5A1,CSF1,CTGF,CXCL12,CYR61,DKK1,DUSP1,ECE1,EEF1D,EFNB3,EGR1,EGR3,EPAS1,EPOR,ERBB2,ERCC2,FGFR4,FGFRL1,FOS,FOSB,FOXA1,FOXO1,FOXP1,FRAS1,FUT8,FZD8,GAB1,GGT1,GSTK1,HBB,HES1,HIP1,HOXA5,HSPG2,ILK,IMMP2L,INHA,INHBB,IRS1,ITGB1,JUN,JUP,LAMA5,…	110
Cancer, Endocrine System Disorders, Organismal Injury and Abnormalities, Reproductive System Disease	Ovarian Cancer and Tumors	9.2e-13				ADNP,AGR2,ARID1A,ATP6V1B1,B2M,BCL2,CALB2,CCNA1,CD24,CLU,CXCL16,CXXC5,DHTKD1,DTNA,DUSP4,EEF1A2,EFNB2,EPOR,ERBB2,ERCC1,EVL,EYA2,FOLR1,FOS,GNAS,GPX3,HOXA5,HSP90AA1,IFI27,IFITM2,INHA,JAG2,JUN,JUNB,KLK14,LAMA5,MSLN,MUC1,MUC16,NCOA3,NR3C1,PMEL,PRAME,PRLR,PTGES,PTPN1,RRAS,S100P,SLC12A7,SLC16A3,ST6GAL1,STAT1,TERT,TGIF2,TIMP1,TP73,TPD52L2,TUBA4A,TXNIP,WNT11,ZNF217	61
Cancer, Endocrine System Disorders, Organismal Injury and Abnormalities, Reproductive System Disease	gonadal tumor	1.23e-12		0.773		ADNP,AGR2,ARID1A,ARL5B,ATP6V1B1,B2M,BCL2,CALB2,CCNA1,CD24,CLU,CXCL16,CXXC5,DHTKD1,DTNA,DUSP1,DUSP4,EEF1A2,EFNB2,EIF3F,EPOR,ERBB2,ERCC1,EVL,EYA2,EZH2,FOLR1,FOS,GNAI2,GNAS,GPX3,HOXA5,HSP90AA1,IFI27,IFITM2,INHA,JAG2,JUN,JUNB,KLK14,KRT16,LAMA5,MSLN,MUC1,MUC16,NCOA3,NR3C1,P2RY6,PMEL,PRAME,PRLR,PRUNE2,PTGES,PTPN1,RRAS,S100P,SEC24B,SLC12A7,SLC16A3,ST6GAL1,STAT1,TCN1,TERT,TGIF2,TIMP1,TP73,TPD52L2,TUBA4A,…	71
Cancer, Endocrine System Disorders, Organismal Injury and Abnormalities, Reproductive System Disease	ovarian neoplasia	1.35e-12		0.757		ADNP,AGR2,ARID1A,ATP6V1B1,B2M,BCL2,CALB2,CCNA1,CD24,CLU,CXCL16,CXXC5,DHTKD1,DTNA,DUSP1,DUSP4,EEF1A2,EFNB2,EIF3F,EPOR,ERBB2,ERCC1,EVL,EYA2,EZH2,FOLR1,FOS,GNAI2,GNAS,GPX3,HOXA5,HSP90AA1,IFI27,IFITM2,INHA,JAG2,JUN,JUNB,KLK14,LAMA5,MSLN,MUC1,MUC16,NCOA3,NR3C1,PMEL,PRAME,PRLR,PTGES,PTPN1,RRAS,S100P,SLC12A7,SLC16A3,ST6GAL1,STAT1,TERT,TGIF2,TIMP1,TP73,TPD52L2,TUBA4A,TXNIP,WNT11,ZNF217	65
Cancer, Endocrine System Disorders, Organismal Injury and Abnormalities, Reproductive System Disease	ovarian cancer	2.14e-12				ADNP,AGR2,ARID1A,ATP6V1B1,B2M,BCL2,CALB2,CCNA1,CD24,CLU,CXCL16,CXXC5,DHTKD1,DTNA,DUSP4,EEF1A2,EFNB2,EPOR,ERBB2,ERCC1,EVL,EYA2,FOLR1,FOS,GNAS,GPX3,HOXA5,HSP90AA1,IFI27,IFITM2,JAG2,JUN,JUNB,KLK14,LAMA5,MSLN,MUC1,MUC16,NCOA3,NR3C1,PMEL,PRAME,PRLR,PTGES,PTPN1,RRAS,S100P,SLC12A7,SLC16A3,ST6GAL1,STAT1,TERT,TGIF2,TIMP1,TP73,TPD52L2,TUBA4A,TXNIP,WNT11,ZNF217	60
Cancer, Cellular Development, Cellular Growth and Proliferation, Tumor Morphology	proliferation of tumor cells	2.42e-12		-0.054		ABL1,AFAP1L2,AREG,BAMBI,BCL2,BTG2,CAV1,CCNA1,CD82,CDK5,CSF1,CXCL12,CYR61,DKK1,DUSP1,EGR1,EIF3F,ERBB2,EZH2,FGFR4,FOS,GAS6,HES1,HMOX1,HPN,HSPG2,IL32,ILK,INHA,INHBB,IRS1,JUN,LGALS3,MAPK13,MIER1,MIR17HG,MUC1,NR4A1,NR4A2,NRP1,NUMB,ODC1,PDGFB,PFKFB3,PIM3,PTCH1,RET,RHOB,RHOBTB2,SDC2,SEMA3B,SMO,SPHK2,STAT1,TET2,TGFB2,TIMP1,TP73,TXNIP,XBP1,ZFP36	61
Cell Cycle	cell cycle progression	3.85e-12	Decreased	-2.048		ABL1,ADARB1,ADM,AFAP1L2,AREG,ARHGAP32,ARID1A,ARRB1,ASNS,BCL2,BTG2,BTN2A2,CAV1,CCNA1,CD24,CDC123,CDK5,CEBPB,CLU,COL1A1,CSF1,CUL2,CXCL12,CYR61,DDIT4,DLX2,DNMT3B,DUSP1,EGR1,EHF,EIF2AK2,EPOR,ERBB2,EZH2,FGFBP1,FGFRL1,FOS,FOXA1,FOXO1,GAB1,GAS6,HMOX1,ILK,INHA,IRF7,IRF9,IRS1,ITGB1,JDP2,JUN,JUNB,KLF4,KLF5,LGALS3,MADD,MAGED1,MAP3K12,MAPK3,MASTL,MDK,MIR17HG,MSLN,MX2,NCOA3,NFATC2,NFKB1,NR3C1,NR4A1,NR4A2,NUPR…	106
Cell Death and Survival	cell viability	4.54e-12	Decreased	-4.179	bias	ABL1,ACKR3,ADAR,ADNP,ADORA2A,AFAP1L2,AMIGO2,AREG,ARID1A,ARRB1,B2M,BAG3,BCKDK,BCL2,BID,BTG2,C5AR2,CALB2,CAV1,CCL5,CD24,CD74,CD82,CDK5,CEBPB,CFLAR,CLOCK,CLU,COL1A1,CSF1,CTGF,CXCL12,CYR61,DKK1,DLX2,DOCK8,DUSP1,DYRK1B,EGLN3,EGR1,EGR3,EPHA4,EPHB2,EPOR,ERBB2,ERCC1,ERCC2,FAT1,FBXO18,FOS,FOXO1,GAB1,GAS6,GPR37L1,HBB,HIP1,HMOX1,HOXA5,HSH2D,HSPB8,IFIH1,IFNL1,ILK,INPP5J,IRF9,ITGB1,JAG2,JUN,KIF1A,KLF4,KLF5,LA…	123
Cellular Movement	invasion of tumor cell lines	4.96e-12		-1.405		ABL1,ADM,AGR2,AREG,BCL2,CAPNS1,CAV1,CCNA1,CD24,CD82,CD97,CDK5,CHRD,CHST10,CTGF,CXCL12,DDX58,DKK1,DNAJB6,DNMT3B,EFNB3,EGR1,EPAS1,EPHB2,ERBB2,EZH2,FAT1,FGFR4,FOXA1,FOXP1,FUT8,GNAS,HMOX1,HPN,HSP90AA1,IFIT2,ILK,INHBB,ITGB1,JUN,JUNB,KLF4,LAMA5,LCP1,LGALS3,LOXL2,LRP1,MUC1,NCOA3,NFATC2,NR4A2,NRP1,NUMB,PALLD,PODXL,PRKD2,PTP4A3,PTPN1,RHOC,S100P,SATB2,SDC2,SULF1,TCIRG1,TERT,TFAP2C,TFF1,TGFB2,TIMP1,TMSB10/T…	71
Cancer, Cellular Development, Cellular Growth and Proliferation, Tumor Morphology	proliferation of cancer cells	1.27e-11		-0.41		ABL1,AFAP1L2,AREG,BAMBI,BCL2,BTG2,CAV1,CCNA1,CDK5,CSF1,CYR61,DKK1,DUSP1,EGR1,EIF3F,ERBB2,EZH2,FOS,GAS6,HES1,HPN,HSPG2,ILK,INHBB,IRS1,JUN,LGALS3,MIER1,MIR17HG,MUC1,NR4A1,NR4A2,NRP1,NUMB,ODC1,PDGFB,PFKFB3,PIM3,RET,RHOB,RHOBTB2,SDC2,SMO,SPHK2,STAT1,TET2,TGFB2,TP73,TXNIP,XBP1	50
Cancer, Organismal Injury and Abnormalities	urogenital cancer	1.41e-11		-0.408		ABCA12,ABCA4,ABL1,ABR,ACSS3,ADAM15,ADD3,ADM,ADNP,ADRA2B,ADRB1,AFAP1L2,AFF3,AGR2,ANXA3,APOBEC3B,ARFGEF2,ARHGAP21,ARID1A,ARL5B,ATP6V1B1,ATP9A,B2M,BAMBI,BCAS3,BCL2,BRWD1,BTG2,BTN2A2,C19orf33,C3orf70,CALB2,CAP2,CAPN5,CAV1,CBS/LOC102724560,CCL5,CCNA1,CD24,CD74,CD82,CELSR3,CHGA,CHMP3,CHRD,CHST10,CLU,CMYA5,COL5A1,COL7A1,CPS1,CRABP2,CRTAC1,CSF1,CTGF,CUL2,CXCL12,CXCL16,CXXC5,CYP1A1,DDX58,DDX60,DHTKD1,DIDO…	317
Antimicrobial Response, Inflammatory Response	antiviral response	1.45e-11	Decreased	-2.581	bias	ADAR,BST2,CCL5,CXCL12,DDX58,DDX60,DHX58,EIF2AK2,HLA-A,IFI44,IFIH1,IFIT1,IFIT2,IFIT3,IFITM1,IFITM2,IFITM3,IRF7,ISG20,MX2,NLRX1,OAS1,OAS2,OAS3,OASL,PML,RPS15A,STAT1,ZC3HAV1	29
Hematological System Development and Function, Tissue Morphology	quantity of blood cells	1.65e-11	Decreased	-2.307		ABL1,ACKR3,ADD3,ADORA2A,AGR2,ARID1A,B2M,B4GALNT1,BAG3,BCL11B,BCL2,BID,BMF,BTN2A2,C5AR2,CAPNS1,CBS/LOC102724560,CCL5,CD74,CD97,CEBPB,CFLAR,CNN2,CORO1A,CSF1,CXCL12,CXCL16,CYP1A1,DDX58,DIDO1,DOCK8,DUSP1,EEF1D,EFNB2,EGR1,EGR3,EIF2AK2,EPAS1,EPHA4,EPOR,ERBB2,ERCC1,FASTK,FGFRL1,FOS,FOSB,FOXO1,GNAI2,GNAS,HBB,HLA-A,HMOX1,HOXA5,HPX,ISG15,ITGA2B,JAG2,JUN,KLF4,LGALS3,LTB4R,MAML1,MAPK3,MDK,MFAP2,MIR17HG,MUC1,…	104
Gene Expression	expression of DNA	2e-11	Decreased	-3.208		ABCA2,ABL1,ABLIM2,ADORA2A,AFAP1L2,AFF3,ANKRD1,ARID1A,ARNT,ARNT2,ARRB1,ASPH,ATP2B4,BAMBI,BCAS3,BCL11B,BRWD1,BTG2,CAV1,CBX6,CCL5,CDK5,CEBPB,CIC,CLOCK,CNN2,COL1A1,CRABP2,CRCP,CSF1,CSRNP1,CTCFL,CTGF,CYR61,DDX58,DKK1,DLX1,DLX2,DNAJB6,DNAJC2,DNMT3A,DNMT3B,DYRK1B,EGR1,EHF,EPAS1,EPC1,ERCC2,EZH2,FOS,FOSB,FOXA1,FOXO1,FOXP1,FSTL3,FZD8,GAS6,GNAS,GPER1,HES1,HIPK1,HOXA5,HPN,HSF4,IFI27,IFNL1,IGSF1,ILK,IRF7,IRF9…	146
Cell Death and Survival	apoptosis of breast cancer cell lines	2.42e-11		0.229		ABL1,ADM,B2M,BAG3,BCL2,BID,CAV1,CFLAR,CLU,CRABP2,CTGF,CYR61,DDIT4,DUSP1,DUSP4,ERBB2,HMOX1,HOXA5,HSPB8,ILK,JUN,KLF5,LGALS3,MAPK3,MUC1,MUC16,NCOA3,NQO1,NUMB,OAS3,PLK2,SLC5A8,SPHK2,STAT1,TERT,TFAP2C,TGFB2,TP73,VDR,WNT11,XBP1	41
Cancer	cell transformation	3.06e-11	Decreased	-2.379		ABL1,ADM,ARHGAP32,ASPH,BCL2,BTG2,CAV1,CEBPB,CLU,COL1A1,CSF1,CYR61,DDIT4,DKK1,EEF1D,EGR1,EIF2AK2,ERBB2,FBXO18,FGFR4,FOS,FOSB,FOXO1,GAB1,GNAI2,HES1,HIP1,HSP90AA1,ILK,IRS1,ITGB1,JDP2,JUN,JUNB,JUP,LGALS3,MLLT10,NCOA3,NFKB1,NR3C1,ODC1,PARP10,PDGFB,PML,PRKAR1A,PTCH1,PTPN1,RASGRF1,RET,RHOB,RHOU,SMO,TERT,TGFB2,TOB1,TP73,VDR,WNT11	58
Cellular Growth and Proliferation, Tissue Development	proliferation of connective tissue cells	3.26e-11		-1.815		ABL1,ADAR,ADM,ADORA2A,AREG,BCL11B,BCL2,CAPNS1,CAV1,CD74,CEBPB,CHGA,COL1A1,CSF1,CTGF,CXCL12,CYR61,DKK1,DUSP1,EFNB2,EIF2AK2,ERBB2,EZH2,FOS,FOSB,FOXO1,GAS6,GGT1,GNAI2,GPER1,HMOX1,HOXA5,ILK,INHBB,IRS1,ITGB1,JUN,JUNB,JUP,KLF4,KLF5,LGALS3,MAPK3,NFKB1,NR3C1,NUPR1,PARP10,PATZ1,PDGFB,PLK2,PML,PTCH1,PTGES,PTPN1,PTPRK,RASGRF1,RET,RHOB,SMO,SPHK2,STAT1,TAF4,TERT,TGFB2,TIMP1,TP73,TXNIP,VDR,ZMIZ1	69
Tissue Development	development of epithelial tissue	3.38e-11	Decreased	-2.658		ADAM15,ADM,ADRA2B,ADRM1,BCL11B,CAV1,CAV2,CEBPB,CHGA,COL1A1,CSF1,CTGF,CXCL12,CYR61,DKK1,ECE1,EFNB2,EGR1,EGR3,EPB41L5,EPOR,ERBB2,FOXA1,FOXO1,FRAS1,GAB1,GAS6,HIPK1,HMOX1,HOXA5,HSF4,HSPG2,INHBB,ITGB1,JAG2,JUN,LAMA5,LGALS3,LOXL2,MDK,NCOA3,NR4A1,NRP1,ODC1,PALLD,PDGFB,PFKFB3,PMEL,PRKD2,PRLR,PTPN1,RRAS,S100A8,SEMA6B,STAT1,SULF1,TERT,TFAP2C,TGFB2,TIMP1,TMEM67,ZNF580	62
Dermatological Diseases and Conditions, Immunological Disease, Inflammatory Disease	lichen planus	3.42e-11				B2M,CALML5,CD74,COL1A1,FASTK,HBB,HLA-A,HLA-B,HLA-C,IFI27,IFI6,IFIT1,IFITM1,IFITM2,IFITM3,ILK,JUN,JUP,KRT15,KRT16,LCP1,NR3C1	22
Cell Death and Survival	cell death of breast cancer cell lines	3.61e-11		0.65		ABL1,ADM,B2M,BAG3,BCL2,BID,CAV1,CFLAR,CLU,CRABP2,CTGF,CYR61,DDIT4,DUSP1,DUSP4,ERBB2,HMOX1,HOXA5,HSPB8,ILK,JUN,KLF5,LGALS3,MADD,MAPK3,MUC1,MUC16,NCOA3,NQO1,NUMB,OAS3,ODC1,PLK2,PML,SLC5A8,SPHK2,STAT1,SULF1,TERT,TFAP2C,TGFB2,TP73,VDR,WNT11,XBP1	45
Cellular Growth and Proliferation	colony formation	4.66e-11		-1.611		ABL1,ANKRD1,BAMBI,BCL2,CAV1,CD82,CHGA,CLU,CSF1,CXCL12,CYR61,DYRK1B,EGR1,EHF,EIF2AK2,EPAS1,EPOR,ERBB2,FGFBP1,FOLR1,FOS,GNAI2,HES1,HPN,IFIH1,IFIT2,IRS1,JUN,JUNB,JUP,KLF4,LGALS3,LRP1,MDK,NCOA3,NR3C1,NUPR1,PDGFB,PLSCR1,PML,PRKAR1A,PTGES,PTP4A3,PTPN1,PTPRS,RET,RFFL,RHOB,RHOBTB2,RHOC,RPL23A,SALL2,SEMA3B,SLC5A8,TERT,TFF1,TGFB2,TNC,TP73,TSPYL2,UNC5C,XBP1	62
Cancer, Organismal Injury and Abnormalities, Reproductive System Disease	female genital neoplasm	4.94e-11		1.709		ABCA12,ABCA4,ABL1,ABR,ADARB1,ADD3,ADM,ADNP,ADRA2B,ADRA2C,ADRB1,AFAP1L2,AGR2,ANXA3,APOBEC3B,ARFGEF2,ARHGAP21,ARID1A,ARNT,ATP6V1B1,ATP9A,ATRNL1,B2M,BCL2,BRWD1,BTN2A2,CALB2,CAP2,CAPN5,CAV1,CBS/LOC102724560,CCNA1,CD24,CD74,CD97,CELSR3,CHMP3,CHST10,CLU,CMYA5,COL5A1,CPS1,CRABP2,CRTAC1,CSF1,CTGF,CUL2,CXCL12,CXCL16,CXXC5,CYP1A1,CYR61,DDX58,DDX60,DHTKD1,DKK1,DMXL2,DOCK8,DSCAM,DTNA,DUSP1,DUSP4,DYRK1B,EEF1A…	266
Cancer, Organismal Injury and Abnormalities, Reproductive System Disease	male genital neoplasm	5.3e-11		-0.152		ABL1,ADAM15,ADRB1,AGR2,ANXA3,ARL5B,B2M,BAMBI,BCL2,CAV1,CCL5,CCNA1,CD24,CD74,CD82,CHGA,CLU,COL7A1,CRTAC1,CSF1,CXCL16,DUSP1,DUSP2,EGR1,EHF,EIF3F,EPHA4,EPHB2,EPOR,ERBB2,ERCC2,EZH2,FCGBP,GGT1,GNAS,GPX3,GUCY1A2,GYLTL1B,HIP1,HLA-A,HMOX1,IFI44L,ILK,INHA,ISG15,KRT15,KRT16,LGALS3,LRP1,MLLT10,MUC1,NBPF10 (includes others),NCOA3,NR3C1,ODC1,OGFR,P2RY6,PCDHB16,PCDHB8,PODXL,PRG4,PRUNE2,PTK7,RET,RGPD4 (includes…	82
Cellular Development, Nervous System Development and Function, Tissue Development	development of neurons	6.36e-11		-1.564		ABL1,ADNP,ADORA2A,AREG,ARHGAP32,BCL11B,BCL2,BOC,BRSK1,BRSK2,BTG2,CAPNS1,CAV1,CDK5,CLSTN3,CLU,CSRP1,CXCL12,CYR61,DAGLA,DLG4,DLX1,DLX2,DSCAM,ECE1,EFNB2,EFNB3,EGR1,EGR3,EIF4G3,EPHA4,EPHA8,EPHB2,ERBB2,FOS,FOXA1,FUT8,HES1,ILK,ITGB1,JUN,KIF1A,LRP1,MAPK8IP2,MYO16,NEFM,NFKB1,NLGN2,NR2F1,NR4A2,NRP1,NUMB,OBSL1,PALLD,PALM,PARD3,PCDHB16,PCDHB8,PFN2,PIP5K1A,PTPRK,RAPH1,RASGRF1,RET,RHOB,SDC2,SIPA1L1,SLITRK6,SR…	81
Gene Expression	transcription of DNA	6.61e-11	Decreased	-2.591		ABCA2,ABL1,ABLIM2,ADORA2A,AFAP1L2,AFF3,ANKRD1,ARID1A,ARNT,ARNT2,ARRB1,ASPH,ATP2B4,BAMBI,BCAS3,BCL11B,BRWD1,BTG2,CAV1,CBX6,CDK5,CEBPB,CIC,CLOCK,COL1A1,CRABP2,CRCP,CSRNP1,CTCFL,CYR61,DDX58,DKK1,DLX1,DLX2,DNAJB6,DNAJC2,DNMT3A,DNMT3B,DYRK1B,EGR1,EHF,EPAS1,EPC1,ERCC2,EZH2,FOS,FOSB,FOXA1,FOXO1,FOXP1,FSTL3,FZD8,GAS6,GNAS,GPER1,HES1,HIPK1,HOXA5,HSF4,IFI27,IFNL1,IGSF1,ILK,IRF7,IRF9,JDP2,JUN,JUNB,KLF4,KLF5…	137
Hematological System Development and Function, Tissue Morphology	quantity of leukocytes	7.44e-11	Decreased	-2.6		ABL1,ACKR3,ADORA2A,AGR2,B2M,B4GALNT1,BAG3,BCL11B,BCL2,BID,BMF,BTN2A2,C5AR2,CBS/LOC102724560,CCL5,CD74,CD97,CEBPB,CFLAR,CNN2,CORO1A,CSF1,CXCL12,CXCL16,CYP1A1,DDX58,DIDO1,DOCK8,DUSP1,EEF1D,EFNB2,EGR1,EGR3,EPHA4,ERBB2,ERCC1,FASTK,FOS,FOSB,FOXO1,GNAI2,GNAS,HBB,HLA-A,HMOX1,HPX,ISG15,JAG2,KLF4,LGALS3,LTB4R,MAML1,MAPK3,MDK,MFAP2,MIR17HG,MUC1,NFATC2,NFKB1,NLRC5,NQO1,NR3C1,NR4A1,PATZ1,PIM3,PLSCR1,PMEL,PML…	93
Cell Signaling	viral life cycle	7.57e-11	Increased	3.776		ADAR,APOBEC3B,BCL2,BST2,CCL5,CHMP3,EIF2AK2,IFIT1,IFITM1,IFITM2,IFITM3,ISG15,ISG20,OAS1,OAS3,OASL,PARP10,PI4KB,PLSCR1,ZC3HAV1	20
Cancer, Organismal Injury and Abnormalities, Reproductive System Disease	genital tract cancer	1.06e-10		0.293		ABCA12,ABCA4,ABL1,ABR,ADAM15,ADD3,ADM,ADNP,ADRA2B,ADRB1,AFAP1L2,AGR2,ANXA3,APOBEC3B,ARFGEF2,ARHGAP21,ARID1A,ARL5B,ATP6V1B1,ATP9A,B2M,BAMBI,BCL2,BRWD1,BTN2A2,CALB2,CAP2,CAPN5,CAV1,CBS/LOC102724560,CCL5,CCNA1,CD24,CD74,CD82,CELSR3,CHGA,CHMP3,CHST10,CLU,CMYA5,COL5A1,COL7A1,CPS1,CRABP2,CRTAC1,CSF1,CTGF,CUL2,CXCL12,CXCL16,CXXC5,CYP1A1,DDX58,DDX60,DHTKD1,DKK1,DMXL2,DOCK8,DSCAM,DTNA,DUSP1,DUSP2,DUSP4,DY…	276
Cell Morphology	morphology of cells	1.09e-10				ABCA12,ABCA2,ABCA4,ABL1,ABR,ACOT11,ACP2,ADAR,ADD3,ADM,ADNP,ADRB1,AGR2,ANKRD1,AREG,ARRB1,B2M,B4GALNT1,BCL11B,BCL2,BID,BMF,BRSK1,BRSK2,BSCL2,BST2,CAV1,CAV2,CBS/LOC102724560,CDK5,CEBPB,CFLAR,CHGA,CHRD,CLCN3,CLU,CNN2,COL11A2,COL1A1,COL5A1,CSF1,CTGF,CXCL12,DDX58,DGAT2,DIDO1,DNAJC5,DSCAM,DTNA,DUSP1,ECE1,EFNB3,EGLN3,EGR1,EGR3,EPAS1,EPHB2,EPOR,ERBB2,ERCC1,EYA2,FAT1,FERMT2,FOS,FOXO1,FSTL3,GAB1,GNAS,GPR37L…	166
Cancer, Organismal Injury and Abnormalities, Reproductive System Disease	Prostate Cancer and Tumors	1.15e-10		-0.868		ABL1,ADAM15,ADRB1,AGR2,ANXA3,B2M,BAMBI,BCL2,CAV1,CCL5,CCNA1,CD24,CD74,CD82,CHGA,CLU,COL7A1,CRTAC1,CSF1,CXCL16,DUSP1,DUSP2,EGR1,EHF,EIF3F,EPHA4,EPHB2,EPOR,ERBB2,ERCC2,EZH2,FCGBP,GGT1,GNAS,GPX3,GUCY1A2,GYLTL1B,HIP1,HLA-A,HMOX1,IFI44L,ILK,ISG15,KRT15,LGALS3,LRP1,MLLT10,MUC1,NBPF10 (includes others),NCOA3,NR3C1,ODC1,OGFR,PCDHB16,PCDHB8,PODXL,PRG4,PTK7,RET,RGPD4 (includes others),RHOC,S100A8,SLC16A3,S…	76
Cancer, Gastrointestinal Disease	gastrointestinal neoplasia	1.36e-10		0.549		ABCA12,ABHD16B,ABL1,ABR,ACKR3,ADAM15,ADAR,ADD3,ADNP,ADRA2B,ADRA2C,AFF3,ALDH1A3,AMIGO2,AREG,ARFGEF2,ARFGEF3,ARHGAP21,ARHGAP32,ARID1A,ARMC10,ARMCX1,ARNT2,ASNS,ASPH,ATG9B,ATP2B4,ATP6V1B1,ATP9A,ATRNL1,AXIN2,B2M,B4GALNT1,BCAS3,BCL11B,BCL2,BOC,BRSK1,BRSK2,BRWD1,BST2,C17orf47,C1orf116,CACNA2D1,CAPN5,CAPS2,CAV1,CBS/LOC102724560,CBX6,CCL5,CCNA1,CDC123,CDYL2,CEBPB,CHD6,CHRD,CLCN3,CLOCK,CLU,COL1A1,COL5A1,CO…	334
Cell Death and Survival	cell death of fibroblast cell lines	2.04e-10		-1.522		ABL1,ARID1A,ARNT,ATP6V1G2,BCL2,BID,BMF,CA4,CAPNS1,CEBPB,CFLAR,CLU,CYR61,DDIT4,DKK1,DUSP4,EGR1,EIF2AK2,EIF3B,ERBB2,GAS6,HIPK1,HMOX1,ILK,ITGB1,JUN,MAPK3,MAPKAP1,MUC1,NFKB1,NLRX1,NR3C1,NUPR1,PDGFB,PI4KB,PML,PTPN1,RGPD4 (includes others),RHOB,RHOC,RPL37,S100P,SPATA2,SPHK2,STAT1,TERT,TP73,TRIM29,TXNIP,UNC5A,UNC5C,XBP1,YME1L1	53
Cancer, Gastrointestinal Disease	Gastrointestinal Tract Cancer and Tumors	2.04e-10		0.053		ABCA12,ABHD16B,ABL1,ABR,ACKR3,ADAM15,ADAR,ADD3,ADNP,ADRA2B,ADRA2C,AFF3,ALDH1A3,AMIGO2,AREG,ARFGEF2,ARFGEF3,ARHGAP21,ARHGAP32,ARID1A,ARMC10,ARMCX1,ARNT2,ASNS,ATG9B,ATP2B4,ATP6V1B1,ATP9A,ATRNL1,AXIN2,B2M,B4GALNT1,BCAS3,BCL11B,BCL2,BOC,BRSK1,BRSK2,BRWD1,BST2,C17orf47,C1orf116,CACNA2D1,CAPN5,CAPS2,CAV1,CBS/LOC102724560,CBX6,CCL5,CCNA1,CDC123,CDYL2,CEBPB,CHD6,CHRD,CLCN3,CLOCK,CLU,COL1A1,COL5A1,COL6A2,…	331
Tissue Development	growth of connective tissue	2.91e-10		-1.455		ABL1,ADAR,ADM,ADORA2A,AREG,BCL11B,BCL2,CAPNS1,CAV1,CD74,CEBPB,CHGA,COL1A1,CSF1,CTGF,CXCL12,CYR61,DKK1,DUSP1,EFNB2,EIF2AK2,EPOR,ERBB2,EZH2,FOS,FOSB,FOXO1,GAS6,GGT1,GNAI2,GPER1,HMOX1,HOXA5,ILK,INHBB,IRS1,ITGB1,JUN,JUNB,JUP,KLF4,KLF5,LGALS3,MAPK3,NFKB1,NR3C1,NUPR1,PARP10,PATZ1,PDGFB,PLK2,PML,PTCH1,PTGES,PTPN1,PTPRK,RASGRF1,RET,RHOB,SIX2,SMO,SPHK2,STAT1,TAF4,TERT,TGFB2,TIMP1,TP73,TXNIP,VDR,ZMIZ1	71
Cancer	Hematologic Cancer and Tumors	2.92e-10		-0.024		ABL1,ACOT11,ADORA2A,AFAP1L2,ANXA6,ARID1A,ATRNL1,B2M,BCL11B,BCL2,BID,BMF,BSCL2,BST2,BTG2,CAV1,CCL5,CD74,CDC123,CEBPB,CFLAR,CHGA,CIC,COL1A1,COL7A1,CPT1B,CSNK1E,CXCL12,CYP1A1,CYP4F11,CYR61,DAGLA,DDX58,DKK1,DNMT3A,DNMT3B,DSCAM,DUSP4,EGR1,EIF2AK2,EPAS1,EPHA8,EPOR,ERC1,ERCC2,EZH2,FOXO1,FOXP1,FSD1,GPX3,HES1,HIP1,HLA-A,HMOX1,HSF4,IFI27,IFIT2,IFIT3,IMPDH1,INHA,IRX5,JMJD7-PLA2G4B,JUN,JUNB,LRFN5,MAGED1,MEF2…	115
Cellular Movement	cell movement of tumor cells	3.8e-10		0.021		ADAM15,CAV1,CCL5,CD74,CD82,CD97,CHGA,CSF1,CTGF,CXCL12,DUSP1,EZH2,FGFR4,ILK,ITGB1,JUP,KLF4,LAMA5,LGALS3,NRP1,PARP9,RET,RHOB,RHOBTB2,RHOC,S100P,ST6GAL1,TGFB2,TNC,WISP2	30
Cell Death and Survival	cell death of immune cells	4.92e-10		0.386		ABL1,ADORA2A,ADRB1,ARRB1,BCL11B,BCL2,BID,BMF,CAV1,CCL5,CD74,CEBPB,CFLAR,CLOCK,CLU,COL1A1,CORO1A,CSF1,CXCL12,DDIT4,DHX58,DNMT3B,DOCK8,DUSP4,EGR1,EGR3,EIF2AK2,EPHA4,EPOR,ERBB2,EYA2,FOS,FOXO1,GGT1,GNAS,HES1,HMOX1,HSH2D,IFIH1,IFNL1,IRS1,ISG15,ITGB1,JUN,KLF4,LGALS3,LRP1,MAPK3,MIR17HG,MUC5B,NFATC2,NFKB1,NQO1,NR3C1,NR4A1,NUMB,PARP14,PMEL,PRKD2,PRLR,RRAS,ST3GAL1,ST6GAL1,STAM,STAT1,TERT,TGFB2,TIMP1,TP73,V…	71
Cellular Movement	migration of tumor cells	5.07e-10		-0.038		ADAM15,CAV1,CCL5,CD74,CD82,CD97,CHGA,CLCN3,CSF1,CTGF,CXCL12,DUSP1,EPHB2,EZH2,FGFR4,ILK,ITGB1,JUP,KLF4,LAMA5,LGALS3,NRP1,PARP9,RET,RHOB,RHOBTB2,RHOC,S100P,SATB2,ST6GAL1,TGFB2,TIMP1,TNC,WISP2	34
Cardiovascular Disease	vascular disease	5.24e-10	Increased	2.029		ABL1,ACKR3,ADAR,ADM,ADORA2A,ADRA2B,ADRA2C,ADRB1,B2M,BAG3,BCL2,BTG2,CA4,CACNA2D1,CAV1,CBS/LOC102724560,CCL5,CD97,CLU,COL1A1,CPS1,CTGF,CXCL12,CXCL16,CYP1A1,DGAT2,ECE1,EGR1,EIF4G3,EPAS1,EPOR,FADS1,FAM107B,FERMT2,FOLR1,FOS,FOSB,FOXO1,GAS6,GPER1,GPX3,GRIN2C,HBB,HMOX1,HSPG2,HTRA1,IMPDH1,IRS1,ITGA2B,JUN,JUNB,JUP,KLF4,LCP1,LGALS3,LRP1,LTB4R,MEF2BNB-MEF2B,MIR17HG,MTHFD1L,NDRG4,NFKB1,NR3C1,NR4A1,NR4A2,NRP1…	93
Cardiovascular System Development and Function	development of cardiovascular system	5.35e-10	Decreased	-2.874		ABCA4,ABL1,ACKR3,ADAM15,ADAR,ADM,ADORA2A,ADRA2B,ADRA2C,ANKRD1,ANXA3,ARID1A,ARNT,BCL2,CAPNS1,CAV1,CAV2,CBS/LOC102724560,CCL5,CFLAR,CHGA,CLU,COL1A1,COL5A1,CSF1,CTGF,CXCL12,CXXC5,CYR61,DKK1,ECE1,EFNB2,EGLN3,EGR1,EGR3,EIF2AK2,EPAS1,EPHB2,EPOR,ERBB2,FGFRL1,FOXA1,FOXO1,GAB1,GAS6,HES1,HIPK1,HMOX1,HOXA5,HSPB8,HSPG2,HTRA1,ILK,IRS1,ITGB1,JUN,JUNB,JUP,KLF5,LGALS3,LOXL2,LTB4R,MAML1,MDK,MIR17HG,NCOA3,NR4A1,NR…	104
Cell Death and Survival	apoptosis of fibroblast cell lines	5.39e-10		-1.899		ABL1,ATP6V1G2,BCL2,BID,CA4,CAPNS1,CEBPB,CFLAR,CYR61,DDIT4,DKK1,DUSP4,EGR1,EIF2AK2,EIF3B,ERBB2,GAS6,HIPK1,ILK,ITGB1,JUN,MAPK3,MAPKAP1,MUC1,NFKB1,NLRX1,NR3C1,NUPR1,PML,PTPN1,RHOB,RHOC,RPL37,SPATA2,SPHK2,STAT1,TERT,TP73,TRIM29,TXNIP,UNC5A,UNC5C,YME1L1	43
Cancer, Hematological Disease	hematologic cancer	5.72e-10		-0.234		ABL1,ACOT11,ADORA2A,AFAP1L2,ANXA6,ARID1A,ATRNL1,B2M,BCL11B,BCL2,BMF,BSCL2,BST2,BTG2,CAV1,CCL5,CD74,CDC123,CEBPB,CFLAR,CHGA,CIC,COL1A1,COL7A1,CPT1B,CSNK1E,CXCL12,CYP1A1,CYP4F11,CYR61,DAGLA,DDX58,DKK1,DNMT3A,DNMT3B,DSCAM,DUSP4,EGR1,EIF2AK2,EPAS1,EPHA8,EPOR,ERC1,ERCC2,EZH2,FOXO1,FOXP1,FSD1,GPX3,HES1,HIP1,HLA-A,HMOX1,HSF4,IFI27,IFIT2,IFIT3,IMPDH1,INHA,IRX5,JMJD7-PLA2G4B,JUN,JUNB,LRFN5,MAGED1,MEF2BNB-…	114
Cancer, Organismal Injury and Abnormalities, Reproductive System Disease	malignant neoplasm of male genital organ	5.77e-10				ABL1,ADAM15,ADRB1,AGR2,ANXA3,ARL5B,B2M,BAMBI,BCL2,CAV1,CCL5,CCNA1,CD24,CD74,CD82,CHGA,CLU,COL7A1,CSF1,CXCL16,DUSP1,DUSP2,EHF,EIF3F,EPHA4,EPHB2,EPOR,ERBB2,ERCC2,EZH2,FCGBP,GGT1,GPX3,GUCY1A2,GYLTL1B,HIP1,HLA-A,HMOX1,IFI44L,ILK,ISG15,KRT16,LGALS3,LRP1,MLLT10,MUC1,NBPF10 (includes others),NCOA3,ODC1,OGFR,P2RY6,PCDHB16,PCDHB8,PODXL,PRG4,PRUNE2,PTK7,RET,RGPD4 (includes others),RHOC,S100A8,SEC24B,SLC16A…	76
Cardiovascular Disease	occlusion of artery	6.38e-10		1.131		ADAR,ADORA2A,ADRA2B,ADRA2C,ADRB1,B2M,BAG3,BCL2,BTG2,CACNA2D1,CAV1,CBS/LOC102724560,CD97,CLU,COL1A1,CXCL12,CXCL16,CYP1A1,DGAT2,EGR1,EIF4G3,FADS1,FAM107B,FERMT2,FOLR1,FOS,FOSB,FOXO1,GRIN2C,HBB,HMOX1,HSPG2,IMPDH1,IRS1,ITGA2B,JUN,JUNB,JUP,KLF4,LCP1,LGALS3,LRP1,LTB4R,MEF2BNB-MEF2B,MIR17HG,MTHFD1L,NFKB1,NR3C1,NR4A1,NR4A2,NUMB,PTGES,QPRT,RPL9,S100A8,SCNN1A,SEMA3B,SGCG,ST6GAL1,TERT,TGFB2,TIMP1,TOMM7,TRIM…	68
Cardiovascular System Development and Function, Organismal Development	development of blood vessel	6.6e-10	Decreased	-3.088		ABCA4,ABL1,ADAM15,ADM,ADORA2A,ADRA2B,ADRA2C,ANXA3,ARNT,BCL2,CAPNS1,CAV1,CAV2,CBS/LOC102724560,CCL5,CFLAR,CHGA,CLU,COL1A1,COL5A1,CSF1,CTGF,CXCL12,CXXC5,CYR61,DKK1,ECE1,EFNB2,EGLN3,EGR1,EGR3,EPAS1,EPHB2,EPOR,ERBB2,FGFRL1,FOXO1,GAB1,GAS6,HES1,HIPK1,HMOX1,HOXA5,HSPB8,HSPG2,HTRA1,ILK,IRS1,ITGB1,JUN,JUNB,JUP,KLF5,LGALS3,LOXL2,LTB4R,MAML1,MDK,MIR17HG,NCOA3,NR4A1,NRP1,ODC1,PDGFB,PFKFB3,PIM3,PML,PNPLA6,PR…	89
Cell Death and Survival	cell death of blood cells	6.69e-10		0.66		ABL1,ADORA2A,ADRB1,ARRB1,BCL11B,BCL2,BID,BMF,CAV1,CCL5,CD74,CEBPB,CFLAR,CLOCK,CLU,COL1A1,CORO1A,CSF1,CXCL12,DDIT4,DHX58,DNMT3B,DOCK8,DUSP4,EGR1,EGR3,EIF2AK2,EPHA4,EPOR,ERBB2,EYA2,FOS,FOXO1,GGT1,GNAS,HES1,HMOX1,HSH2D,IFIH1,IFNL1,IRS1,ISG15,ITGB1,JUN,KLF4,LGALS3,LRP1,MAPK3,MIR17HG,MUC5B,NFATC2,NFKB1,NQO1,NR3C1,NR4A1,NUMB,PALLD,PARP14,PMEL,PML,PRKD2,PRLR,RRAS,ST3GAL1,ST6GAL1,STAM,STAT1,TERT,TGFB2,TI…	73
Cancer	head and neck neoplasia	6.72e-10		0.317		ABCA2,ABCA4,ABL1,ABLIM2,ADARB1,ADRA2B,ADRA2C,ADRB1,ALDOC,APOBEC3B,ARID1A,ARRB1,ATG9B,ATP6V1B1,ATRNL1,BAG3,BCL11B,BCL2,BMF,BOC,BRSK2,BTG2,C7orf13,CAPN5,CAV1,CCNA1,CD24,CD82,CD97,CHRD,CIC,CLU,COL1A1,COL9A3,CTCFL,CTGF,CUEDC1,CXCL12,CXCL16,DDX58,DEGS2,DENND1A,DHTKD1,DIDO1,DMXL2,DNMT3B,DOCK8,DTNA,DUSP1,DYRK1B,EFNB2,EFNB3,EGR1,EHF,EIF3B,ENTPD2,EPHA8,ERBB2,ERCC1,ERCC2,EZH2,FAM214B,FAM3C,FCGBP,FGFR4,FGFR…	184
Cancer	cancer of secretory structure	6.89e-10		0.017		ABL1,ADAM15,ADRB1,AGR2,ANXA3,B2M,BAMBI,BCL2,CAV1,CCL5,CCNA1,CD24,CD74,CD82,CHGA,CLU,COL7A1,CSF1,CXCL16,DUSP1,DUSP2,EHF,EIF3F,EPHA4,EPHB2,EPOR,ERBB2,ERCC2,EZH2,FCGBP,GGT1,GPX3,GUCY1A2,GYLTL1B,HIP1,HLA-A,HMOX1,IFI44L,ILK,ISG15,LGALS3,LRP1,MLLT10,MUC1,NBPF10 (includes others),NCOA3,ODC1,OGFR,PCDHB16,PCDHB8,PODXL,PRG4,PTK7,RET,RGPD4 (includes others),RHOC,S100A8,SLC16A3,SLC2A6,SLC39A6,SRD5A1,ST6GAL1,…	72
Cancer, Gastrointestinal Disease	gastrointestinal tract cancer	8.49e-10		0.6		ABCA12,ABHD16B,ABL1,ABR,ACKR3,ADAM15,ADAR,ADD3,ADNP,ADRA2B,ADRA2C,AFF3,ALDH1A3,AMIGO2,AREG,ARFGEF2,ARFGEF3,ARHGAP21,ARHGAP32,ARID1A,ARMC10,ARMCX1,ARNT2,ASNS,ATG9B,ATP2B4,ATP6V1B1,ATP9A,ATRNL1,AXIN2,B2M,B4GALNT1,BCAS3,BCL11B,BCL2,BOC,BRSK1,BRSK2,BRWD1,BST2,C17orf47,C1orf116,CACNA2D1,CAPN5,CAPS2,CAV1,CBS/LOC102724560,CBX6,CCL5,CCNA1,CDC123,CDYL2,CEBPB,CHD6,CHRD,CLCN3,CLOCK,CLU,COL1A1,COL5A1,COL6A2,…	327
Cellular Growth and Proliferation	colony formation of cells	9.25e-10		-1.899		ABL1,ANKRD1,BAMBI,BCL2,CAV1,CD82,CLU,CSF1,CXCL12,CYR61,DYRK1B,EGR1,EHF,EIF2AK2,EPAS1,EPOR,ERBB2,FGFBP1,FOLR1,FOS,GNAI2,HES1,HPN,IFIH1,IRS1,JUN,JUNB,JUP,KLF4,MDK,NCOA3,NR3C1,NUPR1,PDGFB,PLSCR1,PML,PRKAR1A,PTGES,PTP4A3,PTPN1,PTPRS,RET,RFFL,RHOB,RHOBTB2,RHOC,RPL23A,SALL2,SEMA3B,SLC5A8,TERT,TFF1,TGFB2,TP73,TSPYL2,UNC5C	56
Cancer, Gastrointestinal Disease	intestinal tumor	9.84e-10		0.437		ABCA12,ABHD16B,ABL1,ABR,ACKR3,ADAR,ADD3,ADNP,ADRA2B,ADRA2C,AFF3,ALDH1A3,AMIGO2,AREG,ARFGEF2,ARFGEF3,ARHGAP21,ARHGAP32,ARID1A,ARMC10,ARMCX1,ARNT2,ASNS,ASPH,ATG9B,ATP2B4,ATP6V1B1,ATP9A,ATRNL1,AXIN2,B2M,B4GALNT1,BCAS3,BCL11B,BCL2,BOC,BRSK1,BRSK2,BRWD1,BST2,C17orf47,C1orf116,CACNA2D1,CAPN5,CAPS2,CAV1,CBS/LOC102724560,CBX6,CCL5,CCNA1,CDC123,CDYL2,CEBPB,CHD6,CHRD,CLCN3,CLOCK,CLU,COL5A1,COL6A2,CPS1,CPT1…	314
Hematological System Development and Function, Tissue Morphology	quantity of mononuclear leukocytes	1.03e-09	Decreased	-2.966		ABL1,ACKR3,ADORA2A,B2M,BAG3,BCL11B,BCL2,BID,BMF,BTN2A2,CBS/LOC102724560,CCL5,CD74,CEBPB,CFLAR,CNN2,CORO1A,CSF1,CXCL12,CXCL16,CYP1A1,DDX58,DIDO1,DOCK8,EEF1D,EFNB2,EGR1,EGR3,EPHA4,ERBB2,FOS,FOSB,FOXO1,GNAI2,GNAS,HLA-A,HPX,ISG15,JAG2,KLF4,LGALS3,MAML1,MAPK3,MDK,MFAP2,MIR17HG,MUC1,NFATC2,NFKB1,NLRC5,NQO1,NR3C1,NR4A1,PATZ1,PIM3,PMEL,PML,PSMB9,SASH3,SLC19A1,SMO,SPHK2,ST3GAL1,ST6GAL1,STAM,STAT1,TAP1,TAP…	76
Cancer, Organismal Injury and Abnormalities, Reproductive System Disease	prostate cancer	1.29e-09				ABL1,ADAM15,ADRB1,AGR2,ANXA3,B2M,BAMBI,BCL2,CAV1,CCL5,CCNA1,CD24,CD74,CD82,CHGA,CLU,COL7A1,CSF1,CXCL16,DUSP1,DUSP2,EHF,EIF3F,EPHA4,EPHB2,EPOR,ERBB2,ERCC2,EZH2,FCGBP,GGT1,GPX3,GUCY1A2,GYLTL1B,HIP1,HLA-A,HMOX1,IFI44L,ILK,ISG15,LGALS3,LRP1,MLLT10,MUC1,NBPF10 (includes others),NCOA3,ODC1,OGFR,PCDHB16,PCDHB8,PODXL,PRG4,PTK7,RET,RGPD4 (includes others),RHOC,S100A8,SLC16A3,SLC2A6,SLC39A6,SRD5A1,ST6GAL1,…	71
Cell Death and Survival	cell death of connective tissue cells	1.32e-09		-0.885		ABL1,ADM,ARID1A,ARNT,ATP6V1G2,BCL2,BID,BMF,CA4,CAPNS1,CEBPB,CFLAR,CLU,CSF1,CYR61,DDIT4,DDX58,DKK1,DUSP1,DUSP4,EGR1,EIF2AK2,EIF3B,ERBB2,FOXO1,GAB1,GAS6,HIPK1,HMOX1,ILK,ITGB1,JUN,MAPK3,MAPKAP1,MUC1,NFKB1,NLRX1,NR3C1,NR4A1,NUPR1,PDGFB,PI4KB,PML,PTPN1,RGPD4 (includes others),RHOB,RHOC,RPL37,S100A8,S100P,SMO,SPATA2,SPHK2,STAT1,TERT,TGFB2,TIMP1,TP73,TRIM29,TXNIP,UNC5A,UNC5C,VDR,XBP1,YME1L1	65
Cancer, Cell Death and Survival	cell death of tumor	1.4e-09		0.068		ABL1,AFAP1L2,B2M,B4GALNT1,BCL2,BID,CAV1,CD24,CD74,CFLAR,CLU,CSF1,CXCL12,CYR61,DNMT3B,EGLN3,EIF2AK2,EIF3F,ERBB2,EZH2,FOS,FOXO1,HES1,HMOX1,HSPB8,IRF7,JUN,LOXL2,MUC1,NCOA3,NFATC2,NFKB1,NR3C1,NR4A1,NR4A2,NRP1,PARP14,PDGFB,PIM3,PML,RHOB,SEMA3B,TERT,TIMP1,TP73,TRIB1,ZFP36	47
Connective Tissue Disorders, Inflammatory Disease, Skeletal and Muscular Disorders	Rheumatic Disease	1.49e-09		-0.833		ABL1,ADM,ADORA2A,ADRA2B,ADRA2C,ADRB1,AREG,ARFGAP1,ARRB1,B2M,BCL2,C1QTNF6,C7orf13,CACNA2D1,CCL5,CD24,CD74,CD97,CEBPB,CLU,COL11A2,COL1A1,COL9A3,CPE,CSF1,CTGF,CXCL12,CXCL16,DUSP1,DUSP2,EGLN3,EGR3,EPOR,ERBB2,FCGRT,FOS,FOSB,FOXO1,GAB1,GNAI2,HLA-A,HLA-B,HLA-C,HMOX1,HSPB8,HSPE1,HSPG2,HTRA1,IFIT1,LCP1,LRP1,LTB4R,MAPK3,MDK,NFATC2,NFKB1,NQO1,NR3C1,NR4A1,NR4A2,NUMB,PADI2,PHF19,PRUNE2,PSMB9,PTPN1,RAPH1,RASGR…	100
Cell Morphology, Cellular Assembly and Organization, Cellular Development, Cellular Function and Maintenance, Nervous System Development and Function, Tissue Development	neuritogenesis	1.57e-09		-1.14		ABL1,ADORA2A,AREG,ARHGAP32,BCL11B,BCL2,BOC,BRSK1,BRSK2,BTG2,CAPNS1,CAV1,CDK5,CLU,CSRP1,CXCL12,CYR61,DLG4,DLX2,DSCAM,EFNB2,EGR1,EGR3,EIF4G3,EPHA4,EPHA8,EPHB2,ERBB2,FOS,FUT8,ILK,ITGB1,JUN,LRP1,MAPK8IP2,MYO16,NEFM,NFKB1,NRP1,NUMB,OBSL1,PALLD,PALM,PARD3,PFN2,PIP5K1A,PTPRK,RAPH1,RASGRF1,RET,RHOB,SDC2,SIPA1L1,SLITRK6,SRGAP2,SS18L1,STMN3,SULF1,SV2A,SYNGAP1,TNC,TRIP10,WISP2	63
Cell Morphology, Cellular Assembly and Organization, Cellular Development, Cellular Function and Maintenance	formation of plasma membrane projections	1.65e-09		-1.296		ABL1,ADORA2A,AREG,ARHGAP32,BCL11B,BCL2,BOC,BRSK1,BRSK2,BTG2,CAPNS1,CAV1,CDK5,CLU,CSF1,CSRP1,CXCL12,CYR61,DLG4,DLX2,DSCAM,EFNB2,EGR1,EGR3,EIF4G3,EPHA4,EPHA8,EPHB2,ERBB2,FOS,FUT8,ILK,ITGB1,JUN,LRP1,MAPK8IP2,MYO16,NEFM,NFKB1,NRP1,NUMB,OBSL1,PALLD,PALM,PARD3,PFN2,PIP5K1A,PTPRK,RAPH1,RASGRF1,RET,RHOB,SDC2,SIPA1L1,SLITRK6,SRGAP2,SS18L1,STMN3,SULF1,SV2A,SYNGAP1,TNC,TRIP10,WISP2	64
Cell Morphology, Cellular Development, Nervous System Development and Function, Tissue Development	morphogenesis of neurons	1.81e-09		-1.316		ABL1,ADORA2A,AREG,ARHGAP32,BRSK1,BRSK2,BTG2,CAPNS1,CAV1,CDK5,CLU,CSRP1,CXCL12,CYR61,DLG4,DSCAM,EGR3,EIF4G3,EPHA4,EPHA8,EPHB2,FOS,HES1,ILK,ITGB1,MAPK8IP2,MYO16,NEFM,NFKB1,NRP1,NUMB,OBSL1,PALLD,PALM,PFN2,PIP5K1A,PTPRK,RAPH1,RASGRF1,RHOB,SDC2,SIPA1L1,SLITRK6,SRGAP2,SS18L1,STMN3,SULF1,SV2A,TNC	49
Cancer	transformation of fibroblast cell lines	1.9e-09		-1.89		ABL1,ADM,ARHGAP32,ASPH,BCL2,BTG2,CLU,COL1A1,CSF1,DKK1,EEF1D,EGR1,EIF2AK2,ERBB2,FGFR4,FOS,FOSB,GAB1,GNAI2,HSP90AA1,IRS1,JUN,JUNB,NR3C1,ODC1,PARP10,PDGFB,PRKAR1A,PTCH1,PTPN1,RASGRF1,RET,RHOB,SMO,TERT,TP73	36
Gene Expression	transactivation	1.94e-09	Decreased	-2.652		ABL1,AFAP1L2,ARID1A,ARNT,ARRB1,AXIN2,BCL2,CAV1,CEBPB,CTGF,CYP1A1,DDX58,DDX60L,EGR1,EGR3,EHF,EIF2AK2,EPAS1,ERCC2,FOS,FOSB,FOXO1,GAB1,GAS6,HES1,ILK,IRF7,IRF9,JDP2,JUN,JUNB,JUP,KLF4,KLF5,LSM14B,MAP3K12,MAPK13,MAPK3,NCOA3,NFATC2,NFKB1,NR2F1,NR3C1,NR4A1,NR4A2,PARD3,PML,PODXL,PTPN1,PTPRU,RET,RHOB,RHOC,SPHK2,SREBF1,SS18L1,STAT1,TAF4,TERT,TFAP2C,TP73,TRIM29,VDR,ZBTB10	64
Cellular Growth and Proliferation, Tissue Development	proliferation of epithelial cells	2.04e-09		0.528		ADORA2A,AGR2,AREG,ARNT,BCL11B,BCL2,BID,CALB2,CAV1,CCL5,CEBPB,CFLAR,CHGA,CLU,CXCL12,DKK1,EFNB2,ERBB2,ERCC1,EZH2,FOS,HOXA5,HPN,HSF4,HTRA1,INHA,INHBB,ITGB1,JUN,JUNB,JUP,KLF4,KLF5,KRT16,KRT4,LAMA5,LTB4R,MAGED1,MIR17HG,NFKB1,NR3C1,NR4A1,ODC1,PML,PRLR,PTCH1,PTPRK,RET,RRAS,SMO,TERT,TGFB2,TIMP1,TOB1,VDR,XBP1	56
Tissue Development	development of connective tissue	2.22e-09		-0.582		ABL1,ADAR,ADM,ADRM1,AXIN2,B4GALNT1,BCL11B,BSCL2,CAV1,COL11A2,CSF1,CTGF,CXXC5,CYP1A1,CYR61,DKK1,DLX2,EGR1,EIF2AK2,EPOR,FOS,FZD8,GGT1,GNAS,HOXA5,HSPG2,INHA,JDP2,JUN,KLF5,MAPK3,NFKB1,NR4A1,PTCH1,S100A8,SATB2,SIX2,SLC19A1,SREBF1,STAT1,SULF1,TGFB2,TXNIP,VDR,WIPF1,XBP1	46
Cardiovascular Disease	disorder of artery	2.39e-09		1.957		ACKR3,ADAR,ADM,ADORA2A,ADRA2B,ADRA2C,ADRB1,B2M,BAG3,BCL2,BTG2,CACNA2D1,CAV1,CBS/LOC102724560,CD97,CLU,COL1A1,CXCL12,CXCL16,CYP1A1,DGAT2,ECE1,EGR1,EIF4G3,EPOR,FADS1,FAM107B,FERMT2,FOLR1,FOS,FOSB,FOXO1,GAS6,GPER1,GRIN2C,HBB,HMOX1,HSPG2,IMPDH1,IRS1,ITGA2B,JUN,JUNB,JUP,KLF4,LCP1,LGALS3,LRP1,LTB4R,MEF2BNB-MEF2B,MIR17HG,MTHFD1L,NFKB1,NR3C1,NR4A1,NR4A2,NRP1,NUMB,PTGES,QPRT,RPL9,S100A8,SCNN1A,SEMA3B,SGCG…	76
Cardiovascular System Development and Function, Organismal Development	vasculogenesis	2.48e-09	Decreased	-3.199		ABCA4,ABL1,ADAM15,ADM,ADRA2B,ADRA2C,ARNT,BCL2,CAPNS1,CAV1,CAV2,CBS/LOC102724560,CFLAR,CHGA,CLU,COL1A1,CSF1,CTGF,CXCL12,CXXC5,CYR61,DKK1,ECE1,EFNB2,EGLN3,EGR1,EGR3,EPAS1,EPHB2,EPOR,ERBB2,FGFRL1,FOXO1,GAB1,GAS6,HES1,HIPK1,HMOX1,HSPB8,HSPG2,HTRA1,ILK,IRS1,ITGB1,JUN,JUNB,JUP,KLF5,LGALS3,LOXL2,LTB4R,MAML1,MDK,MIR17HG,NCOA3,NR4A1,NRP1,ODC1,PDGFB,PFKFB3,PIM3,PNPLA6,PRKD2,PTPN1,RHOB,S100A8,SEMA3B,SEMA6B,…	81
Cancer, Gastrointestinal Disease	colorectal neoplasia	2.53e-09		-0.555		ABCA12,ABHD16B,ABL1,ABR,ACKR3,ADAR,ADD3,ADNP,ADRA2B,ADRA2C,AFF3,ALDH1A3,AMIGO2,AREG,ARFGEF2,ARFGEF3,ARHGAP21,ARHGAP32,ARID1A,ARMC10,ARMCX1,ARNT2,ASNS,ATG9B,ATP2B4,ATP6V1B1,ATP9A,ATRNL1,AXIN2,B2M,B4GALNT1,BCAS3,BCL11B,BCL2,BOC,BRSK1,BRSK2,BRWD1,BST2,C17orf47,C1orf116,CACNA2D1,CAPN5,CAPS2,CAV1,CBS/LOC102724560,CBX6,CCL5,CCNA1,CDC123,CDYL2,CEBPB,CHD6,CHRD,CLCN3,CLOCK,CLU,COL5A1,COL6A2,CPS1,CPT1B,CRA…	311
Embryonic Development, Organismal Development	development of abdomen	2.69e-09	Decreased	-2.354	bias	ABL1,ADAR,ADM,ADRM1,ALDH1A3,AREG,BCL2,BMF,CAV1,CEBPB,CLU,CSF1,CTGF,DKK1,EGR1,EPAS1,EPOR,FGFRL1,FOS,FRAS1,GAB1,GGT1,GSTK1,HBB,HES1,HOXA5,ILK,IMMP2L,INHA,INHBB,IRS1,ITGB1,JUN,LAMA5,LGALS3,MAPK3,MDK,NFKB1,NR3C1,NR4A1,ODC1,PDGFB,PRKAR1A,PTCH1,RC3H2,RET,RRAS,SALL2,SALL4,SIX2,SLC19A1,SMO,SREBF1,SULF1,TAF4,TET2,TGFB2,TIMP1,TMEM67,TP73,WNT11,WNT6,XBP1	63
Organismal Injury and Abnormalities, Reproductive System Disease	benign pelvic disease	2.86e-09				ALDH1A3,APOBEC3B,BCL2,CAV2,CEBPB,COL6A2,CTGF,CYR61,DKK1,DNMT3A,DNMT3B,DUSP1,DUSP2,EGR1,EPOR,ERBB2,FOS,FOXO1,FSTL3,GAS6,GNAS,GPX3,GRIN2C,GUCY1A2,HLA-C,ISG20,ITGB1,JUN,JUNB,LTB4R,MAPK4,MUC1,NFKB1,NR3C1,NR4A1,OGFR,PFKFB3,PLK2,PRLR,PTP4A1,QSOX1,RASGRF1,RREB1,S100A8,SDC2,TGFB2,TMSB10/TMSB4X,ZFP36	48
Cancer	Lymphoid Cancer and Tumors	2.97e-09		-0.331		ABL1,ACOT11,ADORA2A,AFAP1L2,AGR2,ARID1A,ATRNL1,B2M,BCL11B,BCL2,BMF,BSCL2,BST2,BTG2,CD74,CDC123,CEBPB,CFLAR,CIC,COL1A1,COL7A1,CPT1B,CSNK1E,CXCL12,CXCL16,CYP1A1,CYP4F11,CYR61,DAGLA,DDX58,DNMT3A,DNMT3B,DSCAM,EGR1,EPAS1,EPOR,ERBB2,ERC1,ERCC2,EZH2,FOXO1,FOXP1,FSD1,GPX3,HES1,HIP1,HSP90AA1,IFI27,IMPDH1,INHA,IRX5,ITGB1,JMJD7-PLA2G4B,JUN,JUNB,MEF2BNB-MEF2B,MIR17HG,MLLT10,MUC1,MUC16,NCOA3,NFKB1,NQO1,NR3C1,…	99
Cancer	advanced malignant tumor	3.03e-09		-0.004		ABL1,ACKR3,ADAM15,ADM,AGR2,ARHGDIG,B2M,BCL2,CALB2,CAV1,CCNA1,CD24,CD74,CD97,CDK5,CFLAR,CLCN3,CLU,CRABP2,CSF1,CTGF,CXCL12,CXXC5,CYR61,DDX58,DHTKD1,DKK1,DLX2,DNAJB6,DTNA,DUSP4,EPAS1,ERBB2,EZH2,FGFR4,FOS,FOXA1,FOXP1,FSTL3,FUT8,HMOX1,HSP90AA1,HTRA1,IFITM2,ILK,IRF7,IRS1,ITGB1,JAG2,LAMA5,LGALS3,LOXL2,MIR17HG,MSLN,MUC1,MUC16,NQO1,NR2F1,NR4A1,NRP1,PARD3,PTCH1,PTP4A3,RET,RHOB,RHOC,RPL7,RPS27A,RRAS,SLC12A7…	82
Cancer	pelvic cancer	3.07e-09		-0.447		ABCA12,ABCA4,ABL1,ABR,ACSS3,ADD3,ADM,ADNP,ADRA2B,AFAP1L2,AFF3,AGR2,ANXA3,APOBEC3B,ARFGEF2,ARHGAP21,ARID1A,ATP6V1B1,ATP9A,B2M,BCAS3,BCL2,BRWD1,BTG2,BTN2A2,C19orf33,C3orf70,CALB2,CAP2,CAPN5,CAV1,CBS/LOC102724560,CCNA1,CD24,CD74,CELSR3,CHMP3,CHRD,CHST10,CLU,CMYA5,COL5A1,CPS1,CRABP2,CRTAC1,CSF1,CTGF,CUL2,CXCL12,CXCL16,CXXC5,CYP1A1,DDX58,DDX60,DHTKD1,DIDO1,DKK1,DMXL2,DNAJC5,DOCK8,DSCAM,DTNA,DUSP4,DYRK…	288
Cell Morphology, Cellular Assembly and Organization, Cellular Development, Cellular Function and Maintenance, Nervous System Development and Function, Tissue Development	morphogenesis of neurites	3.28e-09		-1.316		ABL1,ADORA2A,AREG,ARHGAP32,BRSK1,BRSK2,BTG2,CAPNS1,CAV1,CDK5,CLU,CSRP1,CXCL12,CYR61,DLG4,DSCAM,EGR3,EIF4G3,EPHA4,EPHA8,EPHB2,FOS,ILK,ITGB1,MAPK8IP2,MYO16,NEFM,NFKB1,NRP1,NUMB,OBSL1,PALLD,PALM,PFN2,PIP5K1A,PTPRK,RAPH1,RASGRF1,RHOB,SDC2,SIPA1L1,SLITRK6,SRGAP2,SS18L1,STMN3,SULF1,SV2A,TNC	48
Cancer, Gastrointestinal Disease	colorectal cancer	3.36e-09		0		ABCA12,ABHD16B,ABL1,ABR,ACKR3,ADAR,ADD3,ADNP,ADRA2B,ADRA2C,AFF3,ALDH1A3,AMIGO2,AREG,ARFGEF2,ARFGEF3,ARHGAP21,ARHGAP32,ARID1A,ARMC10,ARMCX1,ARNT2,ASNS,ATG9B,ATP2B4,ATP6V1B1,ATP9A,ATRNL1,AXIN2,B2M,B4GALNT1,BCAS3,BCL11B,BCL2,BOC,BRSK1,BRSK2,BRWD1,BST2,C17orf47,C1orf116,CACNA2D1,CAPN5,CAPS2,CAV1,CBS/LOC102724560,CBX6,CCL5,CCNA1,CDC123,CDYL2,CEBPB,CHD6,CHRD,CLCN3,CLOCK,CLU,COL5A1,COL6A2,CPS1,CPT1B,CRA…	309
Cancer, Cell Death and Survival, Tumor Morphology	necrosis of tumor	3.62e-09		0.068		ABL1,AFAP1L2,B2M,B4GALNT1,BCL2,BID,CAV1,CD24,CD74,CFLAR,CLU,CSF1,CXCL12,CYR61,DNMT3B,EGLN3,EIF2AK2,EIF3F,ERBB2,EZH2,FOS,FOXO1,HES1,HMOX1,HSPB8,IRF7,JUN,MUC1,NCOA3,NFATC2,NFKB1,NR3C1,NR4A1,NR4A2,NRP1,PARP14,PDGFB,PIM3,PML,RHOB,SEMA3B,TERT,TIMP1,TP73,TRIB1,ZFP36	46
Organismal Development	abnormal morphology of body cavity	3.65e-09				ABCA12,ABL1,ACKR3,ADAM15,ADAR,ADM,ADRA2B,AGR2,AREG,ARRB1,B2M,BCAT2,BCL11B,BCL2,BID,BMF,BSCL2,CAV1,CAV2,CBS/LOC102724560,CEBPB,CELSR3,CFLAR,CHGA,CHST10,CLCN3,CLU,COL1A1,CSF1,CTGF,CYP1A1,DDX58,DHX58,DIDO1,DUSP1,ECE1,EFNB2,EGLN3,EGR1,ENTPD2,EPAS1,EPOR,ERBB2,ERCC1,FAT1,FGFRL1,FOS,FSTL3,FUT8,GAS6,GGT1,GSTK1,HBB,HES1,HMOX1,HOXA5,HSPB8,HSPG2,ILK,INHA,ITGA2B,ITGB1,JAG2,JUN,JUP,KRT4,MAML1,MAPK8IP2,NFATC2,…	106
Organismal Development	morphology of head	3.99e-09				ABCA12,ABCA4,ABL1,ABR,ADORA2A,ALDH1A3,ARFGEF2,ARNT,ARNT2,ASPH,AXIN2,B2M,B4GALNT1,BCL11B,BID,BRSK1,BRSK2,CAV1,CBS/LOC102724560,CDK5,CELSR3,CLCN3,CLSTN3,COL11A2,COL1A1,CRTAC1,CSF1,CTGF,CXCL12,DKK1,DLX2,DNAJC5,DNMT3B,DSCAM,ECE1,EGLN3,EGR1,ENTPD2,EPHA4,EPHB2,ERBB2,FGFRL1,FOS,GGT1,GNAS,GPR37L1,HES1,HIP1,HSF4,HSPG2,INHBB,IRX3,JUN,KRT4,MAP3K12,MAPK8IP2,MDK,NFATC2,NFKB1,NME5,NR2F1,NR4A2,OAT,PATZ1,PDGFB,P…	83
Cell Death and Survival	neuronal cell death	4.79e-09		1.146		ABL1,ADARB1,ADNP,ADORA2A,AMIGO2,AREG,B4GALNT1,BCKDK,BCL11B,BCL2,BID,BTG2,CAPNS1,CCL5,CDK5,CEBPB,CFLAR,CLU,CORO1A,CSF1,CTGF,CXCL12,DKK1,DLG4,DLX1,DLX2,DNAJC5,DUSP1,EFNB2,EGLN3,EGR1,EPOR,ERBB2,FOS,FOXO1,GAS6,HIP1,HMOX1,ILK,ITGB1,JUN,JUNB,KIF1A,LGALS3,LRP1,MADD,MAGED1,MAP3K12,MAPK13,MDK,NEFM,NFATC2,NFKB1,NQO1,NR2F1,NR3C1,NR4A2,NRP1,PCDHGB2,PTCH1,RET,RPS3,STAM,STAT1,STXBP1,SYNGAP1,TAF4,TGFB2,TP73,TRI…	71
Cell Death and Survival	apoptosis of mononuclear leukocytes	4.83e-09		1.25		ABL1,ADORA2A,ADRB1,ARRB1,BCL11B,BCL2,BID,BMF,CAV1,CCL5,CFLAR,COL1A1,CORO1A,CSF1,CXCL12,DHX58,DNMT3B,DOCK8,DUSP4,EGR1,EGR3,EIF2AK2,EPHA4,FOS,GNAS,HSH2D,ITGB1,JUN,KLF4,LGALS3,MIR17HG,NFATC2,NFKB1,NQO1,NR3C1,NR4A1,PMEL,ST3GAL1,STAT1,TERT,TGFB2,TIMP1,TP73,VDR	44
Cellular Assembly and Organization, Cellular Function and Maintenance	organization of cytoskeleton	5.06e-09	Decreased	-2.736		ABL1,ABR,ADM,ADNP,ADORA2A,AREG,ARHGAP32,ARRB1,BAG3,BCAS3,BCL11B,BCL2,BOC,BRSK1,BRSK2,BRWD1,BST2,BTG2,CAP2,CAPNS1,CAV1,CCL5,CD82,CDK18,CDK5,CELSR3,CLU,CNN2,CORO1A,CSF1,CSRP1,CTGF,CXCL12,CYR61,DLG4,DLX2,DNAJB6,DSCAM,EFNB2,EGR1,EGR3,EIF4G3,EPB41L5,EPHA4,EPHA8,EPHB2,ERBB2,EVL,FAT1,FOS,FSD1,FUT8,GAB1,GAS6,GNAS,HSP90AA1,ILK,INPP5J,ITGB1,JUN,JUP,KLF5,KRT16,KRT4,LAMA5,LCP1,LRP1,LTB4R,MAP3K12,MAPK13,MAPK3…	120
Cancer	hyperplasia	5.27e-09		1.898		ABL1,AGR2,AREG,BCL2,BMF,BTG2,CAV1,CD24,CEBPB,CHST10,CLU,CSF1,CXCL12,CYR61,DIDO1,DOK3,DUSP4,ERBB2,EZH2,FGFBP1,FOS,FSTL3,GNAS,HMOX1,ILK,IRS1,ITGB1,JAG2,KLF4,KRT16,KRT4,LAD1,LTB4R,MAML1,MAPK3,NCOA3,NFATC2,NFKB1,NQO1,NR3C1,ODC1,PATZ1,PRKAR1A,PRLR,PTCH1,PTGES,PTPN1,RET,SMO,SRD5A1,STAT1,TAF4,TCIRG1,TERT,TGFB2,TIMP1,TXNIP,VDR,ZFP36	59
Cancer, Organismal Injury and Abnormalities	lymphoid cancer	5.44e-09		-0.331		ABL1,ACOT11,ADORA2A,AFAP1L2,ARID1A,ATRNL1,B2M,BCL11B,BCL2,BMF,BSCL2,BST2,BTG2,CD74,CDC123,CEBPB,CFLAR,CIC,COL1A1,COL7A1,CPT1B,CSNK1E,CXCL12,CXCL16,CYP1A1,CYP4F11,CYR61,DAGLA,DDX58,DNMT3A,DNMT3B,DSCAM,EGR1,EPAS1,EPOR,ERBB2,ERC1,ERCC2,EZH2,FOXO1,FOXP1,FSD1,GPX3,HES1,HIP1,HSP90AA1,IFI27,IMPDH1,INHA,IRX5,ITGB1,JMJD7-PLA2G4B,JUN,JUNB,MEF2BNB-MEF2B,MIR17HG,MLLT10,MUC1,MUC16,NCOA3,NFKB1,NQO1,NR3C1,ODC1,…	98
Cellular Development, Cellular Growth and Proliferation	proliferation of breast cancer cell lines	5.55e-09		-1.005		ACKR3,BCL2,BTG2,CAV1,CLU,CRABP2,CSF1,CSNK1E,CTGF,CYR61,DEGS2,ERBB2,EZH2,FGFR4,FOS,FOXO1,FOXP1,FSTL3,GNAS,GPER1,HES1,HSPB8,IRS1,ITGB1,ITGB5,JUN,KLF4,KLF5,LGALS3,MAGED1,MUC16,NCOA3,NFATC2,NQO1,NRP1,OAS3,ODC1,PFKP,PML,PTGES,RHOBTB2,SEMA3B,SLC19A1,TERT,TFAP2C,TP73,VDR,XBP1	48
Cell Death and Survival	apoptosis of lymphocytes	5.75e-09		1.346		ABL1,ADORA2A,ADRB1,ARRB1,BCL11B,BCL2,BID,BMF,CAV1,CCL5,CFLAR,COL1A1,CORO1A,CSF1,CXCL12,DHX58,DNMT3B,DOCK8,DUSP4,EGR1,EGR3,EIF2AK2,EPHA4,FOS,GNAS,HSH2D,ITGB1,JUN,LGALS3,MIR17HG,NFATC2,NFKB1,NQO1,NR3C1,NR4A1,PMEL,ST3GAL1,STAT1,TERT,TGFB2,TIMP1,TP73,VDR	43
Organismal Development	morphology of body cavity	6.28e-09				ABCA12,ABL1,ACKR3,ADAM15,ADAR,ADM,ADRA2B,AGR2,AREG,ARRB1,B2M,BCAT2,BCL11B,BCL2,BID,BMF,BSCL2,CAV1,CAV2,CBS/LOC102724560,CEBPB,CELSR3,CFLAR,CHGA,CHST10,CLCN3,CLU,COL1A1,CSF1,CTGF,CYP1A1,DDX58,DHX58,DIDO1,DUSP1,ECE1,EFNB2,EGLN3,EGR1,ENTPD2,EPAS1,EPOR,ERBB2,ERCC1,FAT1,FGFR4,FGFRL1,FOS,FSTL3,FUT8,GAS6,GGT1,GSTK1,HBB,HES1,HMOX1,HOXA5,HSPB8,HSPG2,ILK,INHA,IRF7,ITGA2B,ITGB1,JAG2,JUN,JUNB,JUP,KRT4,MAML1,…	109
Nervous System Development and Function	morphology of nervous system	6.38e-09				ABCA2,ABCA4,ABL1,ABR,ACP2,ARFGEF2,ARNT2,B2M,B4GALNT1,BID,BRSK1,BRSK2,CAV1,CDK5,CELSR3,CLCN3,CLSTN3,COL1A1,CRTAC1,CXCL12,DAGLA,DKK1,DLX1,DLX2,DNAJC5,DSCAM,DTNA,DUSP1,ECE1,EFNB3,EGLN3,EGR1,EGR3,EPAS1,EPHA4,EPHB2,ERBB2,FGFRL1,GNAS,GPR37L1,HES1,HPN,HSPG2,IRX3,ITGB1,JAG2,JUN,MADD,MAGED1,MAP3K12,MAPK8IP2,MDK,NFATC2,NFKB1,NR2F1,NR4A2,NRP1,NUMB,OAT,PALLD,PATZ1,PDGFB,PFN2,POU3F1,PTPRS,RET,RHOB,SALL4,SLC12…	79
Embryonic Development, Organismal Development	development of head	6.51e-09	Decreased	-2.134	bias	ABCA4,ABL1,ABR,ADORA2A,ALDH1A3,ARID1A,ARNT2,ASPH,AXIN2,BCL11B,BCL2,BID,BTG2,CBS/LOC102724560,CDK5,CHRD,CLCN3,COL11A2,COL1A1,COL5A1,CRTAC1,CSF1,CSRNP1,CXCL12,DDIT4,DKK1,DLX1,DLX2,DNAJC5,DNMT3A,DSCAM,EGLN3,EGR1,EPHA4,EPHB2,EPOR,EZH2,FGFRL1,FOS,FOXO1,FRAS1,GGT1,HES1,HIP1,HIPK1,HSF4,HSPB8,HSPG2,INHBB,IRX3,ITGB1,JAG2,KIF1A,KRT4,LAMA5,MDK,MYO16,NR2F1,NR3C1,NR4A2,NRP1,NUMB,OAT,PARD3,PDGFB,PITPNM1,PRDM16…	87
Cancer, Tumor Morphology	progression of tumor	6.61e-09	Decreased	-2.36		ACKR3,ADAM15,AGR2,ANXA3,BCL2,CAV1,CCL5,CLU,COL1A1,CSF1,CXCL12,ERBB2,EZH2,FERMT2,FOS,FOXO1,ILK,JUN,LOXL2,NCOA3,NFKB1,NRP1,PDGFB,STAT1,TIMP1,TNC	26
Cellular Development, Cellular Growth and Proliferation, Connective Tissue Development and Function	proliferation of fibroblast cell lines	7.14e-09		-0.549		ACKR3,AREG,ARHGAP32,ARRB1,BTG2,CAV1,CCNA1,CEBPB,COL1A1,CSF1,CXCL12,EEF1D,EGR1,EIF2AK2,EIF3B,ERBB2,EZH2,FOS,FOXO1,GAB1,GNAI2,HMOX1,HSPB8,IRS1,ITGB1,JUN,JUNB,KLF5,MAPK3,MDK,ODC1,PDGFB,PIM3,PLSCR1,PML,PRLR,RET,RHOB,RHOU,S100P,SAMHD1,SPHK2,STAT1,TBC1D3H (includes others),TERT,TOB1,TP73,TXNIP,WNK1	49
Organismal Injury and Abnormalities, Reproductive System Disease	endometriosis	7.2e-09				ALDH1A3,APOBEC3B,BCL2,CAV2,CEBPB,COL6A2,CTGF,CYR61,DKK1,DNMT3A,DNMT3B,DUSP1,DUSP2,EGR1,EPOR,ERBB2,FOS,FOXO1,FSTL3,GAS6,GNAS,GPX3,GRIN2C,GUCY1A2,HLA-C,ISG20,ITGB1,JUN,JUNB,LTB4R,MAPK4,MUC1,NFKB1,NR3C1,NR4A1,OGFR,PFKFB3,PLK2,PTP4A1,QSOX1,RASGRF1,RREB1,S100A8,SDC2,TGFB2,TMSB10/TMSB4X,ZFP36	47
Cellular Assembly and Organization, Cellular Function and Maintenance	organization of actin cytoskeleton	8.14e-09		0.416		ABL1,ABR,ARRB1,BCL2,BRSK2,BST2,CAP2,CD82,CDK5,CLU,CORO1A,CSRP1,CXCL12,DNAJB6,EPB41L5,EPHA4,ERBB2,EVL,FAT1,GAS6,ILK,ITGB1,JUP,LCP1,LRP1,PALLD,PDGFB,PDLIM7,PIP5K1A,PTK7,PTPN1,RET,RHOB,RHOC,RHOU,SIPA1L1,TMSB10/TMSB4X,WIPF1	38
Cancer	benign neoplasia	8.76e-09		1.605		ABCA4,ABL1,ACKR3,ADARB1,ADRA2B,ADRA2C,ADRB1,ALDOC,ARFGEF2,ARNT,ATRNL1,BCL2,CD24,CD97,CLU,CRABP2,CRTAC1,CTGF,CXCL12,CYR61,DNMT3B,DUSP1,EGR1,ERBB2,EZH2,FGFR4,FOLR1,FOS,FOXO1,GNAS,GUCY1A2,HMOX1,IFI44L,IFIH1,IFIT1,IFIT3,IFITM3,INHA,JUN,KLF5,KRT15,KRT16,LGALS3,MAPK13,MAPK3,MEGF9,NR2F1,NR3C1,NR4A1,NR4A2,ODC1,PML,PRKAR1A,PRLR,PTCH1,PTGES,RET,RPL9,RREB1,S100A8,SLC5A8,SMO,TAF4,TERT,TFAP2C,TFF1,TNC,TP73,VD…	70
Organismal Survival	survival of organism	9.18e-09	Decreased	-4.275		ABL1,ADM,ADORA2A,ADRA2C,AREG,ARNT,BCL2,BID,CD74,CEBPB,CRABP2,CSF1,CTGF,CXCL12,DDX58,DHX58,DIO2,DKK1,DNAJC5,DNMT3A,DNMT3B,DSCAM,DUSP1,DUSP4,EEF1A2,EGLN3,EPAS1,EPOR,ERBB2,ERCC1,FCGRT,FGFR4,FOS,FOXO1,FUT8,GALC,GNAI2,GNAS,HMOX1,HSPG2,INHA,INHBB,IRF7,ITGB1,JUNB,JUP,KLF5,LTB4R,MDK,MIR17HG,NEFM,NFKB1,NR3C1,NRP1,PRKAR1A,PTGES,PTP4A3,PTPN1,RET,RPL13A,SASH3,SF3B1,SLC19A1,SMO,SREBF1,STAT1,TAP1,TET2,TFAP2C,T…	70
Cell Morphology, Cellular Assembly and Organization, Cellular Function and Maintenance	formation of cellular protrusions	9.22e-09	Decreased	-2.912	bias	ABL1,ADORA2A,AREG,ARHGAP32,BCAS3,BCL11B,BCL2,BOC,BRSK1,BRSK2,BTG2,CAPNS1,CAV1,CCL5,CD82,CDK18,CDK5,CELSR3,CLU,CSF1,CSRP1,CTGF,CXCL12,CYR61,DLG4,DLX2,DSCAM,EFNB2,EGR1,EGR3,EIF4G3,EPHA4,EPHA8,EPHB2,ERBB2,FOS,FUT8,GAB1,HSP90AA1,ILK,ITGB1,JUN,KLF5,LAMA5,LCP1,LRP1,MAPK13,MAPK8IP2,MYO10,MYO16,NEFM,NFKB1,NME5,NRP1,NUMB,OBSL1,PALLD,PALM,PARD3,PDGFB,PFN2,PI4KB,PIP5K1A,PTK7,PTPRK,RAPH1,RASGRF1,RET,RHOB,RHO…	85
Cell Death and Survival	cell viability of tumor cell lines	9.37e-09	Decreased	-3.014	bias	ABL1,ACKR3,ADNP,ADORA2A,ARID1A,ARRB1,B2M,BAG3,BCKDK,BCL2,BTG2,C5AR2,CAV1,CD24,CD82,CEBPB,CFLAR,CLU,COL1A1,CTGF,CXCL12,DUSP1,DYRK1B,EPHA4,EPOR,ERBB2,ERCC2,FBXO18,GAB1,GAS6,HBB,HIP1,HMOX1,HOXA5,HSPB8,IFNL1,ILK,INPP5J,ITGB1,JAG2,JUN,KIF1A,KLF4,KLF5,LGALS3,MDK,MIR17HG,NFKB1,NR3C1,NRP1,NUPR1,PARP14,PLK2,PML,PPFIA4,PRAME,PRKD2,PTPN1,PTPRK,RET,RPL38,SLC19A1,SMO,SNRPA1,SULF1,TBC1D9,TCF7L1,TERT,TP73,TRIM2…	74
Cellular Development, Tissue Development	differentiation of connective tissue	9.54e-09	Decreased	-3.032		ABL1,ADAR,ADM,ADRB1,ANXA6,AREG,AXIN2,BCL2,BSCL2,CAPNS1,CCL5,CEBPB,CHRD,COL11A2,CSF1,CTGF,CYR61,DKK1,EIF2AK2,EPAS1,EPOR,FOS,FOXO1,FSTL3,GNAS,GPER1,HES1,HMOX1,HOXA5,HSPE1,HSPG2,HTRA1,IFITM1,IL32,ILK,IRS1,ISG15,ITGB1,JDP2,JUN,JUNB,KLF4,KLF5,LOXL2,MAML1,MAP3K12,MAPK3,MDK,NFATC2,NFKB1,NR2F1,NR3C1,NRP1,PALLD,PDGFB,PDLIM7,PRDM16,PTCH1,PTPN1,S100A8,SIX2,SMO,SREBF1,STAT1,TCIRG1,TET2,TGFB2,TIMP1,TNC,TOB1,V…	72
Cancer	tumorigenesis of cells	9.86e-09		-0.753		ABL1,AREG,ARID1A,ARMC10,BCL2,BID,CAV1,CD24,CD82,CSNK1E,CYR61,DKK1,DUSP2,EGR1,EIF2AK2,EPAS1,ERBB2,FOS,GNAI2,GNAS,JUP,KLF4,MUC16,NCOA3,NUPR1,PML,PRKAR1A,PRLR,PTGES,SMO,STAT1,TERT,TIMP1	33
Cellular Growth and Proliferation	cytostasis	1.02e-08		-1.78		ABL1,ADORA2A,BCL11B,CAV1,CBS/LOC102724560,CD24,CDK5,CEBPB,CLU,CRABP2,CYR61,EGR1,EIF2AK2,ERBB2,ITGB1,JUN,LXN,MADD,MAPK3,NFATC2,NFKB1,NQO1,NR2F1,NR3C1,PML,PRKAR1A,PTPN1,RSU1,SLC19A1,STAT1,SULF1,TBC1D3H (includes others),TERT,TIMP1,TP73,WIPF1,ZNF217	37
Cellular Assembly and Organization, Cellular Function and Maintenance	organization of cytoplasm	1.27e-08	Decreased	-2.736		ABL1,ABR,ACP2,ADM,ADNP,ADORA2A,AREG,ARFGEF2,ARHGAP21,ARHGAP32,ARRB1,BAG3,BCAS3,BCL11B,BCL2,BOC,BRSK1,BRSK2,BRWD1,BST2,BTG2,CAP2,CAPNS1,CAV1,CAV2,CCL5,CD82,CDK18,CDK5,CELSR3,CLU,CNN2,CORO1A,CSF1,CSRP1,CTGF,CXCL12,CYR61,DLG4,DLX2,DNAJB6,DSCAM,EFNB2,EGR1,EGR3,EIF4G3,EPAS1,EPB41L5,EPHA4,EPHA8,EPHB2,ERBB2,EVL,FAT1,FOS,FSD1,FUT8,GAB1,GAS6,GNAS,HSP90AA1,ILK,INPP5J,ITGB1,JUN,JUP,KLF5,KRT16,KRT4,LAMA5,LCP…	127
Cellular Development	branching of cells	1.34e-08	Decreased	-2.123		ABL1,ADM,ARHGAP32,BCL2,CAPNS1,CAV1,CDK5,CSRP1,CXCL12,CYR61,DLG4,DSCAM,EFNB2,EGR3,EIF4G3,EPHB2,FOS,GAB1,GAS6,ITGB1,JUN,LOXL2,NEFM,NFKB1,NRP1,NUMB,PALLD,PALM,PFN2,PIM3,PIP5K1A,PRLR,RAPH1,RET,RHOB,RRAS,SDC2,SIPA1L1,SULF1,SV2A,TIMP1,TMEM67,TNC	43
Cancer, Cell Death and Survival, Tumor Morphology	cell death of tumor cells	1.36e-08		0.068		ABL1,AFAP1L2,B2M,BCL2,BID,CAV1,CD24,CD74,CFLAR,CLU,CSF1,CXCL12,CYR61,DNMT3B,EGLN3,EIF2AK2,EIF3F,ERBB2,EZH2,FOS,FOXO1,HES1,HMOX1,HSPB8,IRF7,JUN,MUC1,NCOA3,NFATC2,NFKB1,NR3C1,NR4A1,NR4A2,NRP1,PARP14,PIM3,PML,RHOB,SEMA3B,TERT,TIMP1,TP73,TRIB1,ZFP36	44
Gene Expression	transactivation of RNA	1.37e-08	Decreased	-2.904		ABL1,AFAP1L2,ARID1A,ARNT,ARRB1,AXIN2,BCL2,CAV1,CEBPB,CYP1A1,DDX58,DDX60L,EGR1,EGR3,EHF,EIF2AK2,EPAS1,ERCC2,FOS,FOSB,FOXO1,GAS6,HES1,IRF7,IRF9,JDP2,JUN,JUNB,JUP,KLF4,KLF5,LSM14B,MAP3K12,MAPK3,NCOA3,NFATC2,NFKB1,NR2F1,NR3C1,NR4A1,NR4A2,PARD3,PML,PODXL,PTPN1,PTPRU,RET,RHOB,RHOC,SPHK2,SREBF1,SS18L1,STAT1,TAF4,TERT,TFAP2C,TP73,VDR,ZBTB10	59
Cell Cycle	arrest in cell cycle progression	1.48e-08				ABL1,ARID1A,BCL2,CAV1,CDC123,CEBPB,CLU,COL1A1,CUL2,DDIT4,DLX2,DNMT3B,EHF,EIF2AK2,ERBB2,EZH2,FOXA1,FOXO1,GAS6,ILK,INHA,IRF7,IRF9,KLF4,LGALS3,MAGED1,MAPK3,NCOA3,NR3C1,NR4A1,NR4A2,PML,STAT1,TERT,TGFB2,TNC,TP73,UBE2D3,XBP1,ZBTB10	40
Cancer	neoplasia of cells	1.57e-08		0.23		ABL1,AGR2,AREG,ARHGDIG,ARID1A,ARMC10,BCL2,BID,CAV1,CD24,CD82,CSNK1E,CYR61,DKK1,DLX2,DUSP2,EGR1,EIF2AK2,EPAS1,ERBB2,FGFR4,FOS,FUT8,GNAI2,GNAS,HMOX1,ILK,JUP,KLF4,LAMA5,MUC1,MUC16,NCOA3,NFATC2,NUPR1,PARD3,PML,PRKAR1A,PRLR,PTGES,RHOB,SMO,STAT1,TERT,TIMP1,TXNIP	46
Connective Tissue Disorders, Inflammatory Disease, Skeletal and Muscular Disorders	arthritis	1.64e-08		-0.43		ABL1,ADM,ADORA2A,ADRA2B,ADRA2C,ADRB1,AREG,ARFGAP1,ARRB1,B2M,C1QTNF6,C7orf13,CACNA2D1,CCL5,CD24,CD74,CD97,CEBPB,CLU,COL11A2,COL9A3,CPE,CSF1,CTGF,CXCL12,CXCL16,DUSP1,DUSP2,EGLN3,EPOR,ERBB2,FCGRT,FOS,FOSB,FOXO1,GNAI2,HLA-A,HLA-B,HLA-C,HMOX1,HSPB8,HSPG2,HTRA1,LCP1,LRP1,LTB4R,MAPK3,MDK,NFATC2,NFKB1,NQO1,NR3C1,NR4A1,NR4A2,NUMB,PADI2,PHF19,PRUNE2,PSMB9,PTPN1,RAPH1,RASGRF1,RET,RPS13,RPS24,RPS3,S100A8,SDC…	89
Cellular Development, Tissue Development	differentiation of connective tissue cells	1.65e-08	Decreased	-2.548		ABL1,ADAR,ADM,ADRB1,ANXA6,AREG,AXIN2,BCL2,BSCL2,CAPNS1,CCL5,CEBPB,CHRD,COL11A2,CSF1,CTGF,CYR61,DKK1,EIF2AK2,FOS,FOXO1,FSTL3,GNAS,GPER1,HES1,HMOX1,HSPE1,HSPG2,HTRA1,IFITM1,IL32,ILK,IRS1,ITGB1,JDP2,JUN,JUNB,KLF4,KLF5,LOXL2,MAML1,MAP3K12,MAPK3,MDK,NFATC2,NFKB1,NR2F1,NR3C1,NRP1,PDGFB,PDLIM7,PRDM16,PTCH1,S100A8,SIX2,SMO,SREBF1,STAT1,TCIRG1,TGFB2,TIMP1,TNC,TOB1,VDR,WNT11	65
Cancer, Endocrine System Disorders	endocrine gland tumor	1.78e-08		0.748		ABCA2,ABCA4,ABL1,ABLIM2,ADARB1,ADRA2B,ADRA2C,ADRB1,ALDOC,ATG9B,ATP6V1B1,ATRNL1,BCL11B,BCL2,BOC,BRSK2,C7orf13,CCNA1,CD82,CD97,CHRD,CLU,COL9A3,CTCFL,CUEDC1,CXCL16,DEGS2,DENND1A,DHTKD1,DIDO1,DMXL2,DNMT3B,DOCK8,DYRK1B,EFNB2,EGR1,EIF3B,ENTPD2,EPAS1,EPOR,ERBB2,EZH2,FAM214B,FCGBP,FGFR4,FGFRL1,FOLR1,FOS,FOXO1,GALNT7,GAS6,GGT1,GNAI2,GNAS,GRIK3,GUCY1A2,HES1,HLA-A,HLA-B,HLA-C,HMCN1,HMOX1,HSP90AA1,IFITM3,IL3…	133
Cell Death and Survival	cell death of mononuclear leukocytes	2.15e-08		1.256		ABL1,ADORA2A,ADRB1,ARRB1,BCL11B,BCL2,BID,BMF,CAV1,CCL5,CFLAR,COL1A1,CORO1A,CSF1,CXCL12,DDIT4,DHX58,DNMT3B,DOCK8,DUSP4,EGR1,EGR3,EIF2AK2,EPHA4,FOS,GNAS,HSH2D,ITGB1,JUN,KLF4,LGALS3,MIR17HG,NFATC2,NFKB1,NQO1,NR3C1,NR4A1,PMEL,PRKD2,ST3GAL1,STAT1,TERT,TGFB2,TIMP1,TP73,VDR	46
Cellular Growth and Proliferation	colony formation of tumor cell lines	2.29e-08		-0.968		ANKRD1,BCL2,CAV1,CD82,CLU,CYR61,DYRK1B,EGR1,EHF,EPAS1,ERBB2,FOLR1,FOS,HES1,HPN,IRS1,JUN,KLF4,MDK,NCOA3,NUPR1,PRKAR1A,PTGES,PTPRS,RFFL,RPL23A,SALL2,SEMA3B,SLC5A8,TERT,TFF1,TP73,TSPYL2,UNC5C	34
Organismal Development	abnormal morphology of abdomen	2.45e-08				ABL1,ADAR,AGR2,AREG,ARFGEF2,B2M,BCAT2,BCL2,BID,BMF,BSCL2,CAV1,CBS/LOC102724560,CEBPB,CHST10,CLCN3,CLU,COL1A1,CSF1,CYP1A1,DDX58,DHX58,DIDO1,DUSP1,EGLN3,EGR1,EPHB2,EPOR,ERCC1,FAT1,FGFRL1,FOLR1,FOS,FSTL3,GAS6,GGT1,GNAI2,GSTK1,HBB,HES1,HMOX1,HSPG2,ILK,INHA,ITGA2B,ITGB1,JUN,JUP,KLF4,KLF5,KRT4,MAPK8IP2,NFATC2,NFKB1,NLRC5,NQO1,NR3C1,NUPR1,PDGFB,PRLR,PTPN1,RASGRF1,RET,SALL2,SALL4,SIX2,SLC19A1,SRD5A1,STAT…	83
Cell Death and Survival	cell death of lymphocytes	2.46e-08		1.318		ABL1,ADORA2A,ADRB1,ARRB1,BCL11B,BCL2,BID,BMF,CAV1,CCL5,CFLAR,COL1A1,CORO1A,CSF1,CXCL12,DDIT4,DHX58,DNMT3B,DOCK8,DUSP4,EGR1,EGR3,EIF2AK2,EPHA4,FOS,GNAS,HSH2D,ITGB1,JUN,LGALS3,MIR17HG,NFATC2,NFKB1,NQO1,NR3C1,NR4A1,PMEL,PRKD2,ST3GAL1,STAT1,TERT,TGFB2,TIMP1,TP73,VDR	45
Hematological System Development and Function, Tissue Morphology	quantity of lymphocytes	2.48e-08	Decreased	-3.102		ABL1,ACKR3,ADORA2A,B2M,BAG3,BCL11B,BCL2,BID,BMF,BTN2A2,CCL5,CD74,CEBPB,CFLAR,CORO1A,CSF1,CXCL12,CXCL16,CYP1A1,DDX58,DOCK8,EEF1D,EFNB2,EGR1,EGR3,EPHA4,ERBB2,FOS,FOSB,FOXO1,GNAI2,HLA-A,HPX,ISG15,JAG2,KLF4,LGALS3,MAML1,MAPK3,MDK,MIR17HG,MUC1,NFATC2,NFKB1,NLRC5,NQO1,NR3C1,NR4A1,PATZ1,PIM3,PMEL,PSMB9,SASH3,SLC19A1,SMO,SPHK2,ST3GAL1,ST6GAL1,STAM,STAT1,TAP1,TAPBP,TCIRG1,TERT,TOB1,TXNIP,VDR,WIPF1,XBP1,ZF…	70
Embryonic Development, Organismal Development	development of body axis	2.58e-08	Decreased	-2.338		ABCA4,ABL1,ABR,ADORA2A,ALDH1A3,ARID1A,ARNT2,ASPH,AXIN2,BCL11B,BCL2,BID,BTG2,CBS/LOC102724560,CDK5,CHRD,CLCN3,COL11A2,COL1A1,COL5A1,CRTAC1,CSF1,CSNK1E,CSRNP1,CXCL12,DDIT4,DKK1,DLX1,DLX2,DNAJC5,DNMT3A,DSCAM,EGLN3,EGR1,EPHA4,EPHB2,EPOR,EZH2,FGFRL1,FOS,FOXO1,FRAS1,GGT1,HES1,HIP1,HIPK1,HOXA5,HSF4,HSPB8,HSPG2,INHBB,IRX3,ITGB1,JAG2,KIF1A,KRT4,LAMA5,MDK,MYO16,NR2F1,NR3C1,NR4A2,NRP1,NUMB,OAT,PARD3,PDGFB,P…	91
Renal and Urological System Development and Function, Reproductive System Development and Function	development of genitourinary system	2.75e-08	Decreased	-2.536	bias	ABL1,ADM,ADRA2B,ADRA2C,ADRM1,ALDH1A3,AREG,ARNT,B4GALNT1,BCL2,BMF,CAV1,CCNA1,CEBPB,CLOCK,CSF1,CTCFL,CTGF,CXCL12,DKK1,DNMT3A,EGR1,EIF4G3,EPAS1,ERBB2,ERCC1,ETNK2,EZH2,FGFRL1,FOS,FRAS1,FSTL3,GAB1,GGT1,GSTK1,HBB,HIP1,HSPA2,IFITM2,ILK,IMMP2L,INHA,INHBB,IRS1,IRX5,ITGB1,JAG2,LAMA5,LGALS3,NCOA3,NME5,NR3C1,NR4A1,NUPR1,ODC1,PATZ1,PDGFB,PLK2,PNPLA6,PRKAR1A,PRLR,PTCH1,PTPRS,RET,RRAS,SALL2,SIX2,SLC19A1,SMO,SRE…	84
Cancer, Gastrointestinal Disease	colon tumor	2.89e-08				ABCA12,ABHD16B,ABL1,ABR,ADAR,ADD3,ADNP,ADRA2B,ADRA2C,AFF3,ALDH1A3,AMIGO2,ARFGEF2,ARFGEF3,ARHGAP21,ARHGAP32,ARID1A,ARMC10,ARMCX1,ARNT2,ASNS,ATG9B,ATP2B4,ATP6V1B1,ATP9A,ATRNL1,AXIN2,B2M,B4GALNT1,BCAS3,BCL11B,BOC,BRSK1,BRSK2,BST2,C17orf47,C1orf116,CACNA2D1,CAPN5,CAPS2,CAV1,CBS/LOC102724560,CBX6,CCNA1,CDC123,CDYL2,CEBPB,CHD6,CHRD,CLCN3,CLOCK,CLU,COL5A1,COL6A2,CPS1,CSNK1E,CTCFL,CTGF,CUL2,CXXC5,CYP4F11…	275
Infectious Disease	replication of Rhabdoviridae	3.1e-08	Increased	3.25	bias	DDX58,GAB1,IFIH1,IFITM2,IFITM3,IFNL1,IRF9,ISG20,OAS1,OASL,PARP12,PML,PTPN1,SP110,TAP1	15
Cancer, Cell Death and Survival, Tumor Morphology	cell death of cancer cells	3.26e-08		-0.255		ABL1,AFAP1L2,B2M,BCL2,BID,CD24,CD74,CFLAR,CLU,CSF1,CXCL12,CYR61,DNMT3B,EGLN3,EIF2AK2,EIF3F,ERBB2,FOS,FOXO1,HES1,HMOX1,HSPB8,JUN,MUC1,NCOA3,NFATC2,NFKB1,NR3C1,NR4A1,NR4A2,PARP14,PML,SEMA3B,TERT,TP73,TRIB1,ZFP36	37
Gene Expression	activation of DNA endogenous promoter	3.37e-08	Decreased	-2.356		ABCA2,ABLIM2,ANKRD1,ARID1A,ARNT,ARNT2,ARRB1,ATP2B4,BCAS3,BCL11B,BRWD1,BTG2,CAV1,CBX6,CEBPB,CIC,CLOCK,CRCP,CSRNP1,CTCFL,CYR61,DDX58,DKK1,DLX1,DLX2,DNMT3A,DNMT3B,EGR1,EHF,EPAS1,EPC1,ERCC2,EZH2,FOS,FOSB,FOXA1,FOXO1,FSTL3,FZD8,GNAS,GPER1,HES1,HIPK1,HOXA5,HSF4,IFI27,IRF7,IRF9,JDP2,JUN,JUNB,KLF4,KLF5,MAGED1,MAML1,MAPK3,MEIS3,MLLT10,NCOA3,NFATC2,NFKB1,NLRC5,NMI,NR2F1,NR3C1,NR4A1,NR4A2,PER3,PHF19,PLSCR1,…	103
Cancer, Gastrointestinal Disease	neoplasia of colon	3.4e-08				ABCA12,ABHD16B,ABL1,ABR,ADAR,ADD3,ADNP,ADRA2B,ADRA2C,AFF3,ALDH1A3,AMIGO2,ARFGEF2,ARFGEF3,ARHGAP21,ARHGAP32,ARID1A,ARMC10,ARMCX1,ARNT2,ASNS,ATG9B,ATP2B4,ATP6V1B1,ATP9A,ATRNL1,AXIN2,B2M,B4GALNT1,BCAS3,BCL11B,BOC,BRSK1,BRSK2,BST2,C17orf47,C1orf116,CACNA2D1,CAPN5,CAPS2,CAV1,CBS/LOC102724560,CBX6,CCNA1,CDC123,CDYL2,CEBPB,CHD6,CHRD,CLCN3,CLOCK,CLU,COL5A1,COL6A2,CPS1,CSNK1E,CTCFL,CTGF,CUL2,CXXC5,CYP4F11…	274
Renal and Urological System Development and Function, Reproductive System Development and Function	development of urinary tract	3.53e-08	Decreased	-2.307		ADM,ALDH1A3,AREG,BCL2,CAV1,CSF1,DKK1,EPAS1,FGFRL1,FRAS1,GAB1,GSTK1,HBB,ILK,IRS1,LAMA5,LGALS3,ODC1,PDGFB,PRKAR1A,PTCH1,PTPRS,RET,RRAS,SALL2,SIX2,SLC19A1,SMO,SREBF1,SULF1,TET2,TGFB2,TIMP1,TMEM67,WNT11,WNT6	36
Cancer, Gastrointestinal Disease	colon cancer	4.06e-08				ABCA12,ABHD16B,ABL1,ABR,ADAR,ADD3,ADNP,ADRA2B,ADRA2C,AFF3,ALDH1A3,AMIGO2,ARFGEF2,ARFGEF3,ARHGAP21,ARHGAP32,ARID1A,ARMC10,ARMCX1,ARNT2,ASNS,ATG9B,ATP2B4,ATP6V1B1,ATP9A,ATRNL1,AXIN2,B2M,B4GALNT1,BCAS3,BCL11B,BOC,BRSK1,BRSK2,BST2,C17orf47,C1orf116,CACNA2D1,CAPN5,CAPS2,CAV1,CBS/LOC102724560,CBX6,CCNA1,CDC123,CDYL2,CEBPB,CHD6,CHRD,CLCN3,CLOCK,CLU,COL5A1,COL6A2,CPS1,CSNK1E,CTCFL,CTGF,CUL2,CXXC5,CYP4F11…	273
Cellular Movement	cell movement of prostate cancer cell lines	4.07e-08		0.521		ADAM15,AGR2,CAV1,CD82,CLU,CXCL12,EHF,FOXA1,GNAS,GYLTL1B,HMOX1,HSP90AA1,IRS1,ITGB1,KLF5,LCP1,LGALS3,NCOA3,NR4A2,NRP1	20
Cell Death and Survival	apoptosis of blood cells	4.2e-08		1.644		ABL1,ADORA2A,ADRB1,ARRB1,BCL11B,BCL2,BID,BMF,CAV1,CCL5,CEBPB,CFLAR,COL1A1,CORO1A,CSF1,CXCL12,DHX58,DNMT3B,DOCK8,DUSP4,EGR1,EGR3,EIF2AK2,EPHA4,EPOR,FOS,GNAS,HSH2D,IFNL1,ISG15,ITGB1,JUN,KLF4,LGALS3,LRP1,MIR17HG,MUC5B,NFATC2,NFKB1,NQO1,NR3C1,NR4A1,PALLD,PMEL,PML,ST3GAL1,ST6GAL1,STAT1,TERT,TGFB2,TIMP1,TP73,VDR	53
Infectious Disease	infection by RNA virus	4.2e-08	Decreased	-2.346	bias	ADORA2A,APOBEC3B,AREG,ARHGAP32,ARID1A,ARRB1,B2M,BTG2,CACNA2D1,CAV2,CCL5,CD74,CD97,CLOCK,CLU,COL5A1,CSF1,CXCL12,DDX58,DDX60L,DGAT2,DPM1,EFNB2,EPAS1,EPOR,ERC1,ERCC1,FBXO18,FOLR1,GAS6,HES1,HIP1,HLA-C,HNRNPF,IFI35,IFIH1,IFITM2,IFITM3,IFNL1,IMPDH1,ISG15,ISG20,ITGB1,LSM14B,LTB4R,MAN1A1,MAPK8IP2,MUC5B,NFKB1,NLRX1,NR3C1,PARP9,PER3,PFKL,PIP5K1A,PML,PSMA7,PTPRU,RAB29,RGPD4 (includes others),RHOB,RHOC,RPL3,…	82
Tissue Development	accumulation of cells	4.37e-08		-0.801		ABL1,ACKR3,ADORA2A,B2M,BCL2,BID,CBS/LOC102724560,CCL5,CD24,CD97,CLU,CSF1,CXCL12,CXCL16,DOCK8,DUSP1,DYRK1B,EGR1,EPHA4,ERBB2,GNAI2,HMOX1,ITGB1,LAMA5,MAML1,MAPK13,MAPK3,NFATC2,NR3C1,NR4A1,PML,PTPN1,RET,RHOB,S100A8,SAMHD1,STAT1,TERT,TIMP1,TXNRD1,XBP1	41
Auditory and Vestibular System Development and Function, Organ Morphology	abnormal morphology of ear	4.4e-08				ABR,BCL2,COL11A2,DLX1,DLX2,ECE1,EFNB2,EPHB2,ERBB2,FOLR1,GNAS,HES1,HOXA5,HPN,HSPG2,JAG2,MUC5B,NFKB1,NR2F1,SALL4,SLC12A7,SLITRK6,TGFB2,USH1C	24
Antimicrobial Response, Inflammatory Response	antimicrobial response	4.76e-08	Decreased	-2.759	bias	ADAR,ANXA3,BST2,CCL5,CXCL12,DDX58,DDX60,DHX58,EIF2AK2,HIST2H2BE,HLA-A,IFI44,IFIH1,IFIT1,IFIT2,IFIT3,IFITM1,IFITM2,IFITM3,IRF7,ISG15,ISG20,MUC5B,MX2,NLRX1,OAS1,OAS2,OAS3,OASL,PML,RPS15A,S100A8,STAT1,ZC3HAV1	34
Cancer	frequency of tumor	4.8e-08		0	bias	BMF,BTG2,CAV1,NQO1,NR3C1,PDGFB,PTCH1,TERT	8
Cardiovascular System Development and Function	angiogenesis	4.98e-08	Decreased	-2.292		ABL1,ADAM15,ADM,ADORA2A,ADRA2B,ADRA2C,ANXA3,ARNT,BAG3,BCL2,CAV1,CCL5,CFLAR,CHGA,CLU,COL1A1,CSF1,CTGF,CXCL12,CXXC5,CYR61,ECE1,EFNB2,EGLN3,EPAS1,EPHB2,EPOR,ERBB2,FGFRL1,FOS,FOXO1,FZD8,GAB1,GAS6,HES1,HIPK1,HMOX1,HOXA5,HSPB8,HSPG2,HTRA1,ILK,ITGB5,JUN,JUNB,JUP,KLF5,LAMA5,LGALS3,LRP1,MAML1,MDK,MIR17HG,NCOA3,NR4A1,NRP1,PDGFB,PIM3,PML,PNPLA6,PRKD2,PTGES,RHOB,RRAS,SEMA3B,SOX18,STAT1,SULF1,TERT,TGFB2,TIMP1…	75
Cell Death and Survival	apoptosis of leukocytes	5.2e-08		1.338		ABL1,ADORA2A,ADRB1,ARRB1,BCL11B,BCL2,BID,BMF,CAV1,CCL5,CEBPB,CFLAR,COL1A1,CORO1A,CSF1,CXCL12,DHX58,DNMT3B,DOCK8,DUSP4,EGR1,EGR3,EIF2AK2,EPHA4,FOS,GNAS,HSH2D,IFNL1,ISG15,ITGB1,JUN,KLF4,LGALS3,LRP1,MIR17HG,MUC5B,NFATC2,NFKB1,NQO1,NR3C1,NR4A1,PMEL,ST3GAL1,ST6GAL1,STAT1,TERT,TGFB2,TIMP1,TP73,VDR	50
Cellular Movement	cell movement of cancer cells	5.29e-08		-0.413		ADAM15,CAV1,CCL5,CD74,CD82,CD97,CHGA,CSF1,CTGF,CXCL12,DUSP1,EZH2,ILK,KLF4,LAMA5,NRP1,PARP9,RHOB,S100P,ST6GAL1,TGFB2,TNC,WISP2	23
Cellular Development	differentiation of leukemia cell lines	5.52e-08		-0.717		ABL1,B4GALNT1,BCL2,BDH2,BTG2,CEBPB,CSF1,EGR1,EPOR,HMOX1,HOXA5,KLF4,MAPK13,MUC1,PLSCR1,PML,PRAME,PRKAR1A,PTPN1,SCIN,STAT1,TIMP1,TP73,UBE2D3	24
Cellular Assembly and Organization, Cellular Function and Maintenance	microtubule dynamics	5.66e-08	Decreased	-2.986		ABL1,ADM,ADNP,ADORA2A,AREG,ARHGAP32,ARRB1,BCAS3,BCL11B,BCL2,BOC,BRSK1,BRSK2,BST2,BTG2,CAPNS1,CAV1,CCL5,CD82,CDK18,CDK5,CELSR3,CLU,CORO1A,CSF1,CSRP1,CTGF,CXCL12,CYR61,DLG4,DLX2,DSCAM,EFNB2,EGR1,EGR3,EIF4G3,EPHA4,EPHA8,EPHB2,ERBB2,EVL,FOS,FSD1,FUT8,GAB1,GAS6,GNAS,HSP90AA1,ILK,INPP5J,ITGB1,JUN,KLF5,LAMA5,LCP1,LRP1,LTB4R,MAP3K12,MAPK13,MAPK8IP2,MYO10,MYO16,NEFM,NFKB1,NME5,NQO1,NR2F1,NRP1,NUMB,OBSL1,P…	102
Embryonic Development, Organ Development, Organismal Development, Renal and Urological System Development and Function, Reproductive System Development and Function, Tissue Development	formation of kidney	6.05e-08	Decreased	-2.307		ADM,ALDH1A3,AREG,BCL2,CAV1,CSF1,DKK1,EPAS1,FGFRL1,FRAS1,GAB1,GSTK1,HBB,ILK,IRS1,LAMA5,LGALS3,ODC1,PDGFB,PRKAR1A,PTCH1,RET,RRAS,SALL2,SIX2,SLC19A1,SMO,SREBF1,SULF1,TET2,TGFB2,TIMP1,TMEM67,WNT11,WNT6	35
Cardiovascular System Development and Function, Cellular Development, Organismal Development, Tissue Development	endothelial cell development	6.09e-08	Decreased	-2.108		ADAM15,ADM,ADRA2B,CAV1,CAV2,CHGA,COL1A1,CSF1,CXCL12,CYR61,DKK1,EFNB2,EGR1,EGR3,EPOR,ERBB2,FOXO1,GAS6,HIPK1,HMOX1,HSPG2,ITGB1,JUN,LGALS3,LOXL2,MDK,NCOA3,NR4A1,NRP1,ODC1,PDGFB,PFKFB3,PRKD2,PTPN1,S100A8,SEMA6B,STAT1,SULF1,TERT,TGFB2,ZNF580	41
Neurological Disease	epileptic seizure	6.22e-08				ADM,BAG3,CYR61,DTNA,DUSP1,DUSP2,EGR1,EGR3,FOS,FOSB,HBB,HES1,HMOX1,IER2,JUN,JUNB,METRNL,NEFM,NR4A1,PIM3,PLK2,PTP4A1,SV2A,TRIB1,ZFP36	25
Cardiovascular System Development and Function, Tissue Development	development of endothelial tissue	6.51e-08	Decreased	-2.108		ADAM15,ADM,ADRA2B,CAV1,CAV2,CHGA,COL1A1,CSF1,CXCL12,CYR61,DKK1,EFNB2,EGR1,EGR3,EPOR,ERBB2,FOXA1,FOXO1,GAS6,HIPK1,HMOX1,HSPG2,ITGB1,JUN,LGALS3,LOXL2,MDK,NCOA3,NR4A1,NRP1,ODC1,PDGFB,PFKFB3,PRKD2,PTPN1,S100A8,SEMA6B,STAT1,SULF1,TERT,TGFB2,ZNF580	42
Cancer	metastasis	6.63e-08		-0.004		ABL1,ACKR3,ADAM15,ADM,AGR2,ARHGDIG,B2M,BCL2,CAV1,CCNA1,CD24,CD97,CDK5,CFLAR,CLCN3,CLU,CRABP2,CSF1,CTGF,CXCL12,CYR61,DDX58,DKK1,DLX2,DNAJB6,DUSP4,EPAS1,ERBB2,EZH2,FGFR4,FOS,FOXA1,FOXP1,FSTL3,FUT8,HMOX1,HSP90AA1,HTRA1,ILK,IRF7,IRS1,ITGB1,LAMA5,LGALS3,LOXL2,MIR17HG,MUC1,NQO1,NR2F1,NR4A1,NRP1,PARD3,PTCH1,PTP4A3,RET,RHOB,RHOC,RPL7,RPS27A,SLC12A7,SLC16A3,SMO,SOD3,SRD5A1,STAT1,TGFB2,TIMP1,TMSB10/TMSB4X,…	72
Cancer, Organismal Injury and Abnormalities, Renal and Urological Disease	urological cancer	6.64e-08		-1		ABL1,ACSS3,ADM,AFF3,APOBEC3B,ARHGAP21,ARID1A,ATP9A,B2M,BCAS3,BCL2,BTG2,C19orf33,C3orf70,CAV1,CCNA1,CHRD,CLU,CXCL16,CYP1A1,DIDO1,DNAJC5,EEF1A2,EIF4G3,ERBB2,ERCC2,EZH2,FAM78A,FCGBP,FGFR4,FGFRL1,FOS,FOSB,FOXA1,FOXO1,GGT1,GNAS,GPR158,HBB,HILPDA,HLA-A,HLA-B,HLA-C,HMCN1,HSP90AA1,HSPG2,IFIT3,IFITM1,IFNL1,IGSF1,INHBB,ITGA2B,ITGB1,JUN,KIAA1217,KLF5,KRT4,LCP1,LGALS3,LRBA,LTB4R,MLLT10,MUC1,MUC16,MUC5B,NBPF1…	102
Organismal Development	abnormal morphology of head	6.9e-08				ABCA12,ABCA4,ABL1,ABR,ADORA2A,ALDH1A3,ARFGEF2,ARNT,ARNT2,B2M,B4GALNT1,BCL11B,BID,BRSK1,BRSK2,CAV1,CBS/LOC102724560,CDK5,CELSR3,CLCN3,CLSTN3,COL11A2,CRTAC1,CSF1,CTGF,CXCL12,DKK1,DLX2,DNAJC5,DSCAM,ECE1,EGLN3,EGR1,ENTPD2,EPHA4,EPHB2,ERBB2,FGFRL1,FOS,GGT1,GNAS,GPR37L1,HES1,HIP1,HSF4,HSPG2,INHBB,JUN,KRT4,MAP3K12,MAPK8IP2,MDK,NFATC2,NFKB1,NME5,NR2F1,NR4A2,OAT,PATZ1,PDGFB,PFN2,PRLR,PTCH1,PTPRS,SALL4,SAT…	76
Behavior	behavior	7.09e-08	Decreased	-2.165		ABCA2,ABR,ACOT11,ADM,ADORA2A,ADRA2C,ADRB1,ALDH1A3,ATP2B4,B2M,B4GALNT1,BAMBI,BCAT2,BCL11B,BCL2,BSCL2,BTG2,CAPNS1,CAV1,CDK5,CHRD,CHST10,CLCN3,CLOCK,CPE,CYR61,DGAT2,DIDO1,DKK1,DLG4,DLX2,DNAJC5,DUSP1,EFNB2,EGR1,EGR3,EIF2AK2,EPHA6,EPHB2,EPOR,FOS,FOSB,GNAI2,GNAS,GPR37L1,GRIN2C,HBB,HMOX1,IFITM1,INHBB,ITGB1,JUN,JUNB,KIF1A,KLF4,KLF5,LRP1,LYPD1,MAGED1,MAPK3,MAPK8IP2,MDK,NDRG4,NFATC2,NFKB1,NLGN2,NR3C1,NR4A2…	90
Cancer	head and neck cancer	7.19e-08		0.529		ABL1,APOBEC3B,ARID1A,ARRB1,ATRNL1,BCL2,BMF,BTG2,CAV1,CD24,CLU,COL1A1,CTGF,CXCL12,CXCL16,DDX58,DMXL2,DTNA,DUSP1,EFNB2,EFNB3,EGR1,EHF,ERBB2,ERCC1,ERCC2,EZH2,FCGBP,FGFR4,FOXO1,GAS6,GNAS,HILPDA,HMCN1,HSP90AA1,HSPA2,IFIT2,IL32,KLF5,LGALS3,LOXL2,MAPK13,MIR17HG,MUC1,MUC16,NRP1,PALLD,PDGFB,PRKAR1A,PRLR,PTCH1,PTPRS,RET,S100A8,S100P,SDC2,SF3B1,SIX2,SLC5A8,SMO,SOD3,STAT1,SULF1,SYNJ2,TCN1,TERT,TIMP1,TNC,TP73…	72
Cancer	breast or ovarian carcinoma	7.22e-08				ADNP,ADRA2C,AGR2,AREG,ARID1A,ARRB1,B2M,BCL2,CALB2,CAV1,CCNA1,CD24,CLU,CXXC5,DHTKD1,DNAJB6,DNALI1,DSCAM,DTNA,DUSP4,ERBB2,EVL,EZH2,FAM107B,FCGBP,FGFR4,FOS,FOXA1,FSTL3,GGT1,GNAS,GPX3,GRIN2C,HLA-A,HLA-B,HPN,HSP90AA1,HSPB8,IFI27,IFIT1,IFITM2,IL32,INPP5J,ITGB1,JAG2,KLF4,LRBA,MAPK13,MAPK4,MLLT10,MSLN,MUC1,MUC16,MUC20,MUC5B,MYO16,NBPF10 (includes others),NCOA3,NEFM,NR3C1,OGFR,PALLD,PCDH19,PCDHB16,PCDHGB2…	95
Cellular Development	differentiation of tumor cell lines	7.32e-08		-0.709		ABL1,ADRB1,ARHGAP32,B4GALNT1,BCL2,BDH2,BTG2,CEBPB,CSF1,CTGF,CYR61,DUSP1,EGR1,EPOR,ERBB2,FOS,FOXA1,HES1,HMOX1,HOXA5,JDP2,JUN,KLF4,LOXL2,MAP3K12,MAPK13,MUC1,NR2F1,ODC1,PDGFB,PLSCR1,PML,PRAME,PRKAR1A,PTPN1,RET,SCIN,SRGAP2,STAT1,TIMP1,TP73,UBE2D3,VDR	43
Cell Cycle	interphase	7.56e-08	Decreased	-2.541		ABL1,ARNT,ARRB1,BAG3,BCL2,BID,BRSK1,BRSK2,BTG2,CAPNS1,CAV1,CCNA1,CEBPB,CSF1,CUL2,CXCL12,CYR61,DUSP1,DYRK1B,EGR1,EIF2AK2,EPOR,ERBB2,ERCC1,EZH2,FOS,FOXO1,GAB1,HES1,HMOX1,ILK,IRS1,ITGB1,JUN,JUNB,KLF4,LGALS3,MAPK3,MASTL,MSLN,MUC16,MX2,NCOA3,NFKB1,NR3C1,PCBP4,PLK2,PLSCR1,PML,PRDM16,PTCH1,RASGRF1,RFFL,RHOU,SDC2,SPHK2,STAT1,SULF1,TERT,TIMP1,TXNIP,USH1C,ZBED6,ZBTB10	64
Cell Death and Survival	apoptosis of T lymphocytes	7.59e-08		1.058		ABL1,ADORA2A,ADRB1,ARRB1,BCL11B,BCL2,BID,BMF,CAV1,CCL5,CFLAR,CORO1A,CXCL12,DHX58,DNMT3B,DOCK8,EGR1,EGR3,EPHA4,FOS,GNAS,JUN,LGALS3,MIR17HG,NFKB1,NQO1,NR3C1,NR4A1,PMEL,ST3GAL1,STAT1,TERT,TGFB2,TP73,VDR	35
Cancer, Gastrointestinal Disease, Hepatic System Disease	liver tumor	7.77e-08		0.77		ABCA12,ABCA2,ABCA4,ABHD16B,ABL1,ABLIM2,ADAM15,ADAMTS19,ADARB1,ADNP,ADRA2B,ADRA2C,ADRM1,AFF3,ALDH1A3,AMIGO2,ANXA3,AREG,ARFGAP1,ARFGEF2,ARFGEF3,ARHGAP21,ARID1A,ARMC10,ARMCX1,ARNT,ARNT2,ASPH,ATG9B,ATP11A,AXIN2,B2M,BCAS3,BCL2,BDH2,BOC,BRSK1,BRWD1,C19orf33,C3orf70,CA4,CACNA2D1,CALB2,CAP2,CBX6,CCNA1,CD82,CDK5,CDYL2,CEBPB,CFLAR,CHD6,CHRD,CIC,CLCN3,CLU,COL11A2,COL1A1,COL5A1,COL6A2,COL7A1,CPS1,CPT1B,CSF1,…	311
Cancer, Hematological Disease, Organismal Injury and Abnormalities	bone marrow cancer	8.1e-08		-1.062		ABL1,ACOT11,ADORA2A,ARID1A,ATRNL1,BCL11B,BCL2,CD74,COL1A1,COL7A1,CPT1B,CSNK1E,CYP1A1,CYP4F11,DAGLA,DDX58,DNMT3A,DSCAM,EPAS1,EPOR,ERC1,ERCC2,EZH2,FOXO1,FOXP1,FSD1,GPX3,HES1,IFI27,IMPDH1,INHA,IRX5,JUN,MIR17HG,MLLT10,NCOA3,NQO1,NR3C1,PARD3,PML,PRKD2,PSMB9,PSME1,PTPRK,PXDN,RET,RHOB,RHOU,RHOV,RPL3,RPL6,RPS24,SF3B1,SIPA1L1,SLC19A1,SMO,STON2,TERT,TET2,TP73,TRIB1,TUBA4A,TXNRD1,UCKL1,ZMIZ1,ZNF212	66
Cell Morphology	abnormal morphology of cells	9.32e-08				ABCA12,ABCA2,ABCA4,ABL1,ABR,ACOT11,ACP2,ADAR,ADD3,ADM,AGR2,ANKRD1,AREG,ARRB1,B2M,B4GALNT1,BCL11B,BCL2,BID,BMF,BRSK1,BRSK2,BSCL2,CAV1,CAV2,CBS/LOC102724560,CDK5,CEBPB,CLCN3,CLU,CNN2,COL11A2,COL5A1,CSF1,CTGF,DDX58,DGAT2,DIDO1,DNAJC5,DSCAM,DTNA,DUSP1,ECE1,EFNB3,EGLN3,EGR1,EGR3,EPAS1,EPHB2,EPOR,ERBB2,ERCC1,FAT1,FSTL3,GPR37L1,GSTK1,HBB,HES1,HIP1,HOXA5,HSF4,HSPG2,ILK,IMPDH1,INHA,ITGB1,JAG2,JDP2,JUN,JUP…	110
Tissue Morphology	morphology of connective tissue	1e-07				ABL1,ACOT11,ADD3,ADRB1,BCL11B,BCL2,BSCL2,CAV1,CBS/LOC102724560,CEBPB,CFLAR,CLCN3,COL11A2,COL1A1,CSF1,CTGF,DIDO1,EFNB2,EPOR,FGFR4,FGFRL1,FSTL3,FUT8,GNAS,HBB,HOXA5,HSPG2,INHA,IRS1,ITGA2B,JDP2,MAML1,PDGFB,PIM3,PLSCR1,PML,PTPN1,PTPRS,RASGRF1,SATB2,SMO,TAF4,TCF7L1,TERT,TEX14,TGFB2,TRIB1,VDR,XBP1,ZFP36	50
Organismal Development	mass of organism	1.08e-07	Decreased	-2.192		ABCA12,ABCA2,ADRA2B,ADRB1,ARRB1,CAV1,CPE,CSF1,DGAT2,DLG4,DNMT3B,ERCC1,FCGRT,FOS,FOXO1,GNAI2,GPER1,IGSF1,INHA,IRS1,KLF4,LRP1,NCOA3,NR3C1,ODC1,PHYH,PIP5K1A,PLK2,PRLR,PTCH1,PTGES,PTPN1,RASGRF1,SCNN1A,SREBF1,SYTL4,UNC5C,VDR,ZFP36	39
Digestive System Development and Function	abnormal morphology of digestive system	1.1e-07				ABL1,ADAR,AGR2,AREG,AXIN2,B2M,BCL11B,BCL2,BID,BSCL2,CBS/LOC102724560,CLCN3,COL1A1,CSF1,DDX58,DUSP1,ECE1,ENTPD2,EPHB2,EPOR,ERCC1,FOLR1,FOS,FSTL3,GNAI2,HES1,HSPG2,INHA,INHBB,JUN,JUP,KLF4,KLF5,KRT4,MAPK8IP2,NFKB1,NQO1,PDGFB,PRLR,PTPN1,RASGRF1,RET,SALL4,SATB2,SLC19A1,STAT1,SULF1,SYTL4,TCIRG1,TFF1,TGFB2,TP73,TXNIP,VDR,WNT10A,XBP1	56
Cancer, Gastrointestinal Disease, Hepatic System Disease	liver cancer	1.26e-07		1.126		ABCA12,ABCA2,ABCA4,ABHD16B,ABL1,ABLIM2,ADAM15,ADAMTS19,ADARB1,ADNP,ADRA2B,ADRA2C,ADRM1,AFF3,ALDH1A3,AMIGO2,ANXA3,AREG,ARFGAP1,ARFGEF2,ARFGEF3,ARHGAP21,ARID1A,ARMC10,ARMCX1,ARNT,ARNT2,ASPH,ATG9B,ATP11A,AXIN2,B2M,BCAS3,BCL2,BDH2,BOC,BRSK1,BRWD1,C19orf33,C3orf70,CA4,CACNA2D1,CALB2,CAP2,CBX6,CCNA1,CD82,CDK5,CDYL2,CFLAR,CHD6,CHRD,CIC,CLCN3,CLU,COL11A2,COL1A1,COL5A1,COL6A2,COL7A1,CPS1,CPT1B,CSF1,CSNK1E…	308
Cancer, Organismal Injury and Abnormalities, Reproductive System Disease	female genital tract cancer	1.29e-07				ABCA12,ABCA4,ABL1,ABR,ADD3,ADM,ADNP,ADRA2B,AFAP1L2,AGR2,ANXA3,APOBEC3B,ARFGEF2,ARHGAP21,ARID1A,ATP6V1B1,ATP9A,B2M,BCL2,BRWD1,BTN2A2,CALB2,CAP2,CAPN5,CAV1,CBS/LOC102724560,CCNA1,CD24,CD74,CELSR3,CHMP3,CHST10,CLU,CMYA5,COL5A1,CPS1,CRABP2,CRTAC1,CSF1,CTGF,CUL2,CXCL12,CXCL16,CXXC5,CYP1A1,DDX58,DDX60,DHTKD1,DKK1,DMXL2,DOCK8,DSCAM,DTNA,DUSP4,DYRK1B,EEF1A2,EFNB2,EIF2AK2,EPHA6,EPHB2,EPOR,ERBB2,ERCC1,EVL,…	239
Developmental Disorder	Growth Failure	1.31e-07	Increased	5.519	bias	ADAR,AREG,ARNT,BCL2,CBS/LOC102724560,CFLAR,CHGA,CLCN3,COL11A2,CSF1,DIO2,DNAJC5,DNMT3A,EFNB2,EGR1,ERCC1,EZH2,FGFR4,FGFRL1,FOLR1,FUT8,GGT1,GNAI2,GNAS,HIPK1,HMOX1,HOXA5,IRS1,JUP,LRP1,MAML1,MAPK8IP2,MUC5B,NFATC2,NFKB1,NUMB,PARD3,PATZ1,PDGFB,PIM3,PLK2,PRKAR1A,PTPRS,RASGRF1,SGCG,SLC19A1,SMO,STAM,STAT1,SULF1,SV2A,SYNGAP1,TCIRG1,TEAD2,TFAP2C,TRIB1,UPK2,VDR,XBP1,XIST,ZFP36	61
Gene Expression	binding of DNA	1.35e-07		-0.089		ABL1,ARNT,BCAT2,BCL2,BTG2,CAV1,CEBPB,CFLAR,CLU,CTGF,CXCL12,CYP1A1,DDX58,EGR1,EPAS1,EPC1,EPOR,ERBB2,EZH2,FGFR4,FOS,FOSB,FOXA1,FOXO1,FOXP1,FZD8,GNAS,IL32,ILK,IRF7,IRF9,JUN,JUNB,JUP,KLF5,MAPK3,MIER1,NFATC2,NFKB1,NR2F1,NR3C1,NR4A1,OAS1,PML,PTPN1,RHOB,SREBF1,STAT1,TERT,TGFB2,TP73,TXNRD1,VDR,ZBTB10	54
Infectious Disease	replication of vesicular stomatitis virus	1.5e-07	Increased	3.508	bias	DDX58,GAB1,IFIH1,IFITM2,IFITM3,IFNL1,IRF9,ISG20,OAS1,OASL,PARP12,PML,SP110,TAP1	14
Cardiovascular Disease	atherosclerosis	1.63e-07		1.131		ADORA2A,ADRA2B,ADRA2C,ADRB1,BCL2,CACNA2D1,CAV1,CBS/LOC102724560,CLU,CXCL16,DGAT2,EGR1,EIF4G3,FADS1,FAM107B,FOLR1,FOS,FOSB,FOXO1,GRIN2C,HMOX1,HSPG2,IMPDH1,IRS1,ITGA2B,JUN,JUNB,JUP,KLF4,LGALS3,LRP1,LTB4R,MEF2BNB-MEF2B,MIR17HG,MTHFD1L,NFKB1,NR3C1,NR4A1,NUMB,PTGES,QPRT,S100A8,SCNN1A,SGCG,TERT,TIMP1,TUBA4A,VDR,ZFP36	49
Cancer, Hematological Disease, Immunological Disease	leukemia	1.64e-07		-0.751		ABL1,ACOT11,ADORA2A,ARID1A,ATRNL1,BCL11B,BCL2,CD74,COL1A1,COL7A1,CPT1B,CSNK1E,CYP1A1,CYP4F11,DAGLA,DDX58,DNMT3A,DSCAM,EIF2AK2,EPAS1,EPOR,ERC1,ERCC2,EZH2,FOXO1,FOXP1,FSD1,GPX3,HES1,IFI27,IMPDH1,INHA,IRX5,JUN,MIR17HG,MLLT10,NCOA3,NQO1,NR3C1,PARD3,PML,PRKD2,PSMB9,PSME1,PTPRK,PXDN,RET,RHOB,RHOU,RHOV,RPL3,RPL6,RPS24,SF3B1,SIPA1L1,SLC19A1,SMO,STON2,TERT,TET2,TP73,TRIB1,TUBA4A,TXNRD1,UCKL1,ZMIZ1,ZNF212	67
Cellular Growth and Proliferation	cytostasis of tumor cell lines	1.66e-07		-0.995		ABL1,BCL11B,CAV1,CBS/LOC102724560,CD24,CLU,CRABP2,CYR61,EGR1,EIF2AK2,ERBB2,MADD,NFATC2,NQO1,NR2F1,NR3C1,PRKAR1A,RSU1,SLC19A1,STAT1,SULF1,TERT,TP73	23
Cancer	adenocarcinoma	1.66e-07		-0.478		ABCA12,ABCA4,ABHD16B,ABL1,ABR,ADAR,ADD3,ADM,ADNP,ADRA2B,AFAP1L2,AFF3,ALDH1A3,ALDOC,AMIGO2,ANXA3,APOBEC3B,ARFGEF2,ARFGEF3,ARHGAP21,ARHGAP32,ARID1A,ARMC10,ARMCX1,ARNT2,ARRB1,ASNS,ATG9B,ATP2B4,ATP6V1B1,ATP9A,ATRNL1,AXIN2,B2M,B4GALNT1,BCAS3,BCL11B,BOC,BRSK1,BRSK2,BRWD1,BST2,BTN2A2,C17orf47,C1orf116,CACNA2D1,CALB2,CAP2,CAPN5,CAPS2,CAV1,CBS/LOC102724560,CBX6,CCNA1,CD24,CD74,CDC123,CDYL2,CEBPB,CELSR3,CH…	402
Cancer, Organismal Injury and Abnormalities, Renal and Urological Disease	urinary tract tumor	1.84e-07		-1		ABL1,ACSS3,ADM,AFF3,APOBEC3B,ARHGAP21,ARID1A,ATP9A,B2M,BCAS3,BCL2,BTG2,C19orf33,C3orf70,CAV1,CCNA1,CHRD,CLU,CXCL16,CYP1A1,DIDO1,DNAJC5,EEF1A2,EIF4G3,EPAS1,ERBB2,ERCC2,EZH2,FAM78A,FCGBP,FGFR4,FGFRL1,FOS,FOSB,FOXA1,FOXO1,GGT1,GNAS,GPR158,HBB,HILPDA,HLA-A,HLA-B,HLA-C,HMCN1,HSP90AA1,HSPG2,IFIT3,IFITM1,IFNL1,IGSF1,INHBB,ITGA2B,ITGB1,JUN,KIAA1217,KLF5,KRT4,LCP1,LGALS3,LRBA,LTB4R,MLLT10,MUC1,MUC16,MUC5B…	103
Cell Death and Survival	apoptosis of neurons	1.93e-07	Increased	2.141		ABL1,ADNP,ADORA2A,B4GALNT1,BCL11B,BCL2,BID,BTG2,CCL5,CDK5,CEBPB,CORO1A,CXCL12,DKK1,DLG4,DLX1,DLX2,DNAJC5,DUSP1,EGLN3,EGR1,EPOR,FOS,FOXO1,HMOX1,ILK,JUN,LGALS3,LRP1,MAGED1,MAP3K12,MAPK13,MDK,NFKB1,NQO1,NR2F1,NR3C1,NR4A2,NRP1,PCDHGB2,PTCH1,RPS3,STAT1,STXBP1,SYNGAP1,TGFB2,TP73	47
Cell Cycle	cell cycle progression of tumor cell lines	2.01e-07		-0.69		ABL1,AREG,BCL2,CAV1,CEBPB,CLU,CXCL12,DDIT4,DUSP1,EGR1,EHF,ERBB2,EZH2,FOXA1,FOXO1,HMOX1,KLF4,LGALS3,MIR17HG,MSLN,NR3C1,NR4A1,PML,RHOBTB2,TERT,TNC,TP73,UBE2D3,XBP1,ZBTB10	30
Cell Death and Survival	cell death of T lymphocytes	2.06e-07		0.999		ABL1,ADORA2A,ADRB1,ARRB1,BCL11B,BCL2,BID,BMF,CAV1,CCL5,CFLAR,CORO1A,CXCL12,DDIT4,DHX58,DNMT3B,DOCK8,EGR1,EGR3,EPHA4,FOS,GNAS,JUN,LGALS3,MIR17HG,NFKB1,NQO1,NR3C1,NR4A1,PMEL,PRKD2,ST3GAL1,STAT1,TERT,TGFB2,TP73,VDR	37
Cellular Development, Cellular Growth and Proliferation, Skeletal and Muscular System Development and Function, Tissue Development	proliferation of muscle cells	2.16e-07		-1.073		ADM,CAV1,CCL5,CLU,CXCL12,CXCL16,DNAJB6,DUSP1,EFNB2,EPC1,FOS,FOXO1,FOXP1,GNAS,GPER1,HMOX1,ILK,ITGB1,JUN,JUNB,KLF4,KLF5,LRP1,MAML1,MAPK3,MIR17HG,NFATC2,NQO1,NR4A1,NR4A2,ODC1,PDGFB,PRKAR1A,RASGRF1,STAT1,TERT,TIMP1,TNC,TP73,TRIB1,WISP2	41
Infectious Disease	infection of hepatoma cell lines	2.54e-07	Decreased	-2.9	bias	ARRB1,DDX58,EPAS1,ERC1,HIP1,IFITM2,IFITM3,MAPK8IP2,PIP5K1A,RAB29,SAMD9,STAU1,SYNJ2	13
Embryonic Development, Organismal Development, Tissue Development	morphogenesis of embryonic tissue	2.55e-07		0.251	bias	ALDH1A3,AREG,BCL2,EPB41L5,FGFRL1,FRAS1,HES1,ILK,IRX3,JAG2,JUN,LAMA5,PTCH1,RET,RRAS,SALL2,SEC24B,SIX2,TCF7L1,TGFB2,WNT11,WNT6	22
Cellular Development, Cellular Growth and Proliferation, Nervous System Development and Function, Tissue Development	proliferation of neuronal cells	2.6e-07		-1.988		ABL1,ADNP,ADORA2A,ARHGAP32,B2M,BCL2,BRSK1,BRSK2,CAV1,CDK5,CLU,CSF1,CSNK1E,CSRP1,CXCL12,DAGLA,EFNB2,EFNB3,EGR1,EGR3,EPHB2,ERBB2,FGFR4,FOXO1,FZD8,GAB1,GNAS,ILK,IRX3,ITGB1,JUN,MAML1,MAPK3,MDK,MIR17HG,MYO10,NFATC2,NFKB1,NGEF,NRP1,NUMB,PALLD,PDGFB,PFN2,PIP5K1A,PRLR,PTCH1,PTPRS,RAPH1,RASGRF1,RET,RTN4RL2,SMO,SRGAP2,SYNGAP1,TNC,TP73,WISP2	58
Infectious Disease	infection by Dengue virus 2	2.61e-07		-1.223	bias	ARRB1,ERC1,HIP1,IFITM2,IFITM3,ISG20,MAPK8IP2,PIP5K1A,RAB29,STAT1,STAU1,SYNJ2	12
Infectious Disease	infection of cells	2.63e-07		-1.982	bias	APOBEC3B,AREG,ARHGAP32,ARID1A,ARRB1,BTG2,CAV1,CAV2,CCL5,CD74,CD97,CLOCK,COL5A1,CSF1,CXCL12,DDX58,DDX60L,DPM1,EFNB2,EIF2AK2,EPAS1,EPOR,ERC1,ERCC1,FBXO18,FOLR1,GAS6,HES1,HIP1,HNRNPF,IFI35,IFITM1,IFITM2,IFITM3,IFNL1,ISG20,ITGB1,LSM14B,LTB4R,MAN1A1,MAPK8IP2,MUC5B,NFKB1,NLRX1,PARP9,PER3,PFKL,PIP5K1A,PML,PSMA7,PTPRU,RAB29,RGPD4 (includes others),RHOB,RHOC,RPL3,RREB1,SAMD9,SAMHD1,SF3B1,SFXN3,SNRPA1,SP11…	75
Cancer, Hematological Disease, Organismal Injury and Abnormalities	bone marrow neoplasm	2.9e-07		-0.634		ABL1,ACOT11,ADORA2A,ARID1A,ATRNL1,BCL11B,BCL2,CD74,COL1A1,COL7A1,CPT1B,CSNK1E,CYP1A1,CYP4F11,DAGLA,DDX58,DNMT3A,DSCAM,EGR1,EPAS1,EPOR,ERC1,ERCC2,EZH2,FOXO1,FOXP1,FSD1,GPX3,HES1,IFI27,IMPDH1,INHA,IRX5,JUN,MIR17HG,MLLT10,NCOA3,NQO1,NR3C1,PARD3,PML,PRKD2,PSMB9,PSME1,PTPRK,PXDN,RET,RHOB,RHOU,RHOV,RPL3,RPL6,RPS24,SF3B1,SIPA1L1,SLC19A1,SMO,STON2,TERT,TET2,TP73,TRIB1,TUBA4A,TXNRD1,UCKL1,ZMIZ1,ZNF212	67
Digestive System Development and Function	morphology of digestive system	2.99e-07				ABL1,ADAR,AGR2,AREG,AXIN2,B2M,BCL11B,BCL2,BID,BSCL2,CBS/LOC102724560,CLCN3,COL1A1,CSF1,DDX58,DUSP1,ECE1,ENTPD2,EPHB2,EPOR,ERCC1,FOLR1,FOS,FSTL3,GNAI2,HES1,HSPG2,INHA,INHBB,JUN,JUNB,JUP,KLF4,KLF5,KRT4,MAPK8IP2,NFKB1,NQO1,PDGFB,PRLR,PTPN1,RASGRF1,RET,SALL4,SATB2,SLC19A1,STAT1,SULF1,SYTL4,TCIRG1,TFF1,TGFB2,TP73,TXNIP,VDR,WNT10A,XBP1	57
Nervous System Development and Function	abnormal morphology of nervous system	3.07e-07				ABCA2,ABCA4,ABL1,ABR,ACP2,ARFGEF2,ARNT2,B2M,B4GALNT1,BID,BRSK1,BRSK2,CAV1,CDK5,CELSR3,CLCN3,CLSTN3,CRTAC1,CXCL12,DAGLA,DKK1,DLX1,DLX2,DNAJC5,DSCAM,DTNA,DUSP1,EFNB3,EGLN3,EGR3,EPAS1,EPHA4,EPHB2,ERBB2,FGFRL1,GNAS,GPR37L1,HES1,HPN,HSPG2,JAG2,JUN,MADD,MAGED1,MAP3K12,MAPK8IP2,MDK,NFATC2,NFKB1,NR2F1,NR4A2,NRP1,NUMB,OAT,PATZ1,PDGFB,PFN2,PTPRS,RET,SLITRK6,SS18L1,STON2,SULF1,SYNGAP1,SYTL4,TAP1,TGFB2,TP73,…	69
Cancer	neck neoplasm	3.27e-07		0.283		ABCA2,ABLIM2,ADARB1,ADRA2B,ADRA2C,ADRB1,ATG9B,ATP6V1B1,ATRNL1,BCL11B,BCL2,BOC,BRSK2,C7orf13,CCNA1,CD82,CD97,CHRD,COL9A3,CTCFL,CUEDC1,CXCL16,DEGS2,DENND1A,DHTKD1,DIDO1,DMXL2,DNMT3B,DOCK8,DYRK1B,EFNB2,EIF3B,ENTPD2,ERBB2,FAM214B,FCGBP,FGFR4,FGFRL1,FOS,FOXO1,GALNT7,GAS6,GGT1,GNAS,GRIK3,GUCY1A2,HES1,HLA-A,HLA-B,HLA-C,HMCN1,HSP90AA1,IL32,INPP5J,JAG2,KCNK12,KCNQ5,KRT4,LAMA5,LGALS3,LOXL2,LRBA,MAML1,MAPK1…	116
Hematological System Development and Function, Tissue Morphology	quantity of T lymphocytes	3.72e-07	Decreased	-3.112		ABL1,ADORA2A,B2M,BCL11B,BCL2,BMF,BTN2A2,CCL5,CD74,CFLAR,CORO1A,CSF1,CXCL16,DDX58,DOCK8,EEF1D,EFNB2,EGR3,EPHA4,ERBB2,FOS,FOSB,FOXO1,GNAI2,HLA-A,HPX,JAG2,KLF4,MAML1,MAPK3,MDK,MIR17HG,MUC1,NFATC2,NFKB1,NLRC5,NR3C1,NR4A1,PATZ1,PMEL,PSMB9,SASH3,ST3GAL1,STAM,STAT1,TAP1,TAPBP,TCIRG1,TERT,TOB1,TXNIP,VDR,WIPF1,ZFP36	54
Cancer, Endocrine System Disorders	thyroid gland tumor	3.84e-07		0.283		ABCA2,ABLIM2,ADARB1,ADRA2B,ADRA2C,ADRB1,ATG9B,ATP6V1B1,ATRNL1,BCL11B,BCL2,BOC,BRSK2,C7orf13,CCNA1,CD82,CD97,CHRD,COL9A3,CTCFL,CUEDC1,CXCL16,DEGS2,DENND1A,DHTKD1,DIDO1,DMXL2,DNMT3B,DOCK8,DYRK1B,EFNB2,EIF3B,ENTPD2,ERBB2,FAM214B,FCGBP,FGFR4,FGFRL1,FOS,FOXO1,GALNT7,GAS6,GGT1,GNAS,GRIK3,GUCY1A2,HES1,HLA-A,HLA-B,HLA-C,HMCN1,IL32,INPP5J,JAG2,KCNK12,KCNQ5,KRT4,LAMA5,LGALS3,LOXL2,LRBA,MAML1,MAPK13,MARVELD…	115
Cancer, Endocrine System Disorders, Organismal Injury and Abnormalities, Reproductive System Disease	epithelial ovarian cancer	4.69e-07				ADNP,ARID1A,B2M,BCL2,CALB2,CCNA1,CD24,CLU,CXXC5,DHTKD1,DTNA,ERBB2,EVL,GNAS,GPX3,HSP90AA1,IFITM2,JAG2,MSLN,MUC1,MUC16,NR3C1,PMEL,PRLR,PTGES,RRAS,SLC12A7,ST6GAL1,STAT1,TERT,TP73,TUBA4A,TXNIP,WNT11	34
Cell-To-Cell Signaling and Interaction, Tissue Development	adhesion of connective tissue cells	4.88e-07	Decreased	-2.534		ADM,ADNP,CLU,COL1A1,COL7A1,CSF1,CTGF,CXCL12,CYR61,DKK1,EFNB2,EPHA8,FERMT2,ITGB1,JUP,LRP1,MAPK3,PALLD,PML,RHOB,TNC,WISP2	22
Connective Tissue Development and Function, Tissue Morphology	quantity of connective tissue cells	5.15e-07		-0.237		ABL1,ADRB1,B4GALNT1,BSCL2,CAPNS1,COL1A1,CSF1,CTGF,DKK1,DNMT3B,EGR1,FOS,FOSB,FSTL3,GGT1,GNAS,HSPG2,IRS1,ITGB1,JAG2,JUNB,KLF4,NFATC2,NFKB1,NR2F1,PDGFB,STAT1,TOB1,VDR	29
Tissue Development	morphogenesis of epithelial tissue	5.42e-07		0.095	bias	BCL11B,CHGA,COL1A1,EFNB2,EPB41L5,FOXA1,FRAS1,GAB1,GAS6,HOXA5,INHBB,JAG2,JUN,LAMA5,LGALS3,ODC1,PALLD,PRKD2,PRLR,RRAS,TIMP1,TMEM67	22
Post-Translational Modification	phosphorylation of protein	5.66e-07	Decreased	-3.65		ABL1,ADM,AFAP1L2,AREG,ARRB1,AXIN2,BCKDK,BRSK1,BRSK2,CCL5,CD24,CDK5,CSF1,CSNK1E,CTGF,CYR61,DSCAM,DUSP1,DYRK1B,EFNB2,EIF2AK2,EIF4G3,EPHA4,EPHA8,EPHB2,EPOR,ERBB2,ERCC2,ETNK2,EZH2,FASTK,FBXO18,FGFR4,FZD8,GAS6,GNAS,GPER1,HIP1,HIPK1,HSPA2,ILK,INHA,IRS1,ITGA2B,ITGB1,MAML1,MAP3K12,MAPK13,MAPK3,MYADM,ODC1,PDGFB,PIM3,PLK2,PML,PRKAR1A,PRKD2,PRLR,PTPN1,PTPRS,RET,SPHK2,ST3GAL1,ST6GAL1,TGFB2,WNK1,WNT11	67
Embryonic Development, Hair and Skin Development and Function, Organ Development, Organismal Development, Tissue Development	formation of skin	5.75e-07	Decreased	-2.157		ABCA12,BCL11B,BCL2,CALML5,CBS/LOC102724560,COL1A1,COL5A1,COL7A1,CRABP2,CTGF,DKK1,ERCC2,FRAS1,GAB1,GNAS,INHBB,ITGB1,ITGB5,JUNB,JUP,KLF4,KLF5,KLK14,KRT15,KRT16,LAMA5,MAP3K12,NCOA3,NR3C1,PALLD,PIP5K1A,PTCH1,SMO,SOX18,TCF7L1,TFAP2C,TGFB2,TXNIP,VDR,WNT10A	40
Cancer, Endocrine System Disorders, Gastrointestinal Disease	pancreatic tumor	5.81e-07		-1.066		ABCA12,ABL1,ACSS3,ADAMTS19,ADNP,ADRA2B,ADRA2C,AFAP1L2,AGR2,AREG,ARFGEF2,ARHGAP32,ARHGEF10L,ATP2B4,ATP5EP2,ATRNL1,B4GALNT1,BCL2,CD74,CDK5,CELSR3,CLU,COL1A1,COL7A1,CSTF1,CTGF,CUEDC1,CYR61,DCTD,DIDO1,DKK1,DPM1,EIF3F,ELMSAN1,EPC1,EPHB2,ERBB2,FAT1,FOXA1,FRAS1,GNAS,GUCY1A2,HACD1,HMCN1,HOXA5,IFITM1,KLF4,KRT4,LOXL2,LRBA,LRP1,LSM14B,MADD,MAP3K12,MDK,MSLN,MUC1,MUC16,MYADM,MYO10,NEFM,NFATC2,NLGN2,NLRX1,NRP1…	101
Cellular Growth and Proliferation	outgrowth of cells	5.91e-07	Decreased	-2.15	bias	ABL1,ADNP,ADORA2A,ARHGAP32,BCL2,BRSK1,BRSK2,CDK5,CLU,CSF1,CSNK1E,CXCL12,CYR61,EFNB2,EFNB3,EGR3,EPHB2,FGFR4,GAB1,GNAS,HSP90AA1,ILK,ITGB1,JUN,MAPK3,MDK,MIR17HG,MYO10,NFATC2,NFKB1,NGEF,NRP1,PALLD,PFN2,PIP5K1A,PTPRS,RAPH1,RASGRF1,RET,RTN4RL2,SRGAP2,SYNGAP1,TERT,TNC,TP73,WISP2	46
Cellular Movement	invasion of prostate cancer cell lines	6.07e-07		-0.235		AGR2,CAV1,CCNA1,CD82,CD97,CXCL12,EZH2,FGFR4,GNAS,HMOX1,HPN,LCP1,LGALS3,NCOA3,NR4A2,PODXL	16
Neurological Disease, Psychological Disorders	disorder of basal ganglia	6.08e-07				ACOT11,ADAR,ADORA2A,ADRA2B,ADRA2C,ADRB1,ARHGAP32,B2M,B4GALNT1,BCL11B,BCL2,CAPNS1,CAV1,CCL5,CD74,CDK5,CFLAR,CHGA,CLU,CPT1B,CTGF,DIO2,DNAJB6,DTNA,EEF1A2,EGR1,EPHA4,EPHB2,FAM3C,FGFR4,FOS,FOSB,FOXP1,GAS5,GNAS,GRIN2C,HLA-B,HMOX1,HSP90AA1,IFIH1,JUN,JUNB,MAN1A1,MAP3K12,NFKB1,NGEF,NR4A1,NR4A2,PDGFB,PDLIM7,PFN2,PLK2,POU3F1,PSMB9,PSME1,RHOBTB3,RNF114,RPL13,RPL13A,RPL3,RREB1,SAMHD1,SEPHS1,SRD5A1,SV2A,SYPL1,…	71
Cancer	abdominal adenocarcinoma	6.2e-07				ABCA12,ABCA4,ABHD16B,ABL1,ABR,ADAR,ADD3,ADM,ADNP,ADRA2B,AFAP1L2,AFF3,ALDH1A3,AMIGO2,ARFGEF2,ARFGEF3,ARHGAP21,ARHGAP32,ARID1A,ARMC10,ARMCX1,ARNT2,ASNS,ATG9B,ATP2B4,ATP6V1B1,ATP9A,ATRNL1,AXIN2,B2M,B4GALNT1,BCAS3,BCL11B,BOC,BRSK1,BRSK2,BRWD1,BST2,BTN2A2,C17orf47,C1orf116,CACNA2D1,CALB2,CAP2,CAPN5,CAPS2,CBS/LOC102724560,CBX6,CCNA1,CD24,CD74,CDC123,CDYL2,CEBPB,CELSR3,CHD6,CHMP3,CHRD,CHST10,CLCN3,CLOCK…	370
Respiratory System Development and Function	respiratory system development	6.45e-07	Decreased	-2.613	bias	ABCA12,ADRA2B,ARRB1,BID,CAV1,CAV2,CBS/LOC102724560,CELSR3,CIC,CTGF,CXCL12,DUSP1,ECE1,EPAS1,FGFR4,FGFRL1,FOXA1,FOXO1,FOXP1,FUT8,HBB,HES1,HOXA5,HSF4,INHBB,ITGB1,LAMA5,MIR17HG,NR3C1,PDGFB,PTCH1,PTGES,PTPRS,RC3H2,RET,RPL13A,SEC24B,TGFB2	38
Cancer, Endocrine System Disorders, Organismal Injury and Abnormalities, Reproductive System Disease	ovarian adenocarcinoma	6.56e-07				ARID1A,B2M,CALB2,CCNA1,CD24,CLU,CXXC5,DHTKD1,DTNA,EVL,GNAS,GPX3,HSP90AA1,IFITM2,JAG2,MSLN,MUC1,MUC16,PRLR,PTGES,RRAS,STAT1,TERT,TXNIP,WNT11	25
Cellular Movement	homing	6.7e-07	Decreased	-2.724	bias	ABL1,ACKR3,ADORA2A,ARRB1,BCL2,C5AR2,CAV1,CCL5,CD74,CLCN3,CLU,CORO1A,CSF1,CTGF,CXCL12,CXCL16,CYR61,EFNB2,EPHB2,ERBB2,FGFBP1,FOXO1,GAB1,GAS6,GNAI2,GNAS,ILK,ITGB1,JAG2,JUN,LCP1,LGALS3,LTB4R,MDK,MUC1,NQO1,NRP1,PARD3,PDGFB,PIP5K1A,PTGES,PTPN1,RGS3,RHOU,RPL13A,S100A8,SEMA3B,SPHK2,TCIRG1,TFF1,TGFB2,TMSB10/TMSB4X,TRIB1,TRIP10,UNC5A,ZNF580	56
Dermatological Diseases and Conditions	chronic psoriasis	6.81e-07				CD24,CEBPB,CFLAR,CRABP2,FGFBP1,HMOX1,HSPE1,IER2,IFIT1,IFITM1,IRF7,KRT16,LAD1,LGALS3BP,PLSCR1,PTP4A1,SLC39A6,STAT1,TCN1,VDR,ZFP36	21
Infectious Disease	replication of Hepatitis C virus	6.81e-07	Increased	2.638		ADAR,BST2,CYP1A1,DDX58,EIF2AK2,HMOX1,IFI27,IFI6,IFIT1,IFITM1,IFNL1,ISG15,TXNIP,UBE2L6	14
Cancer, Cell Death and Survival, Tumor Morphology	apoptosis of tumor cells	6.9e-07		1.362		ABL1,B2M,BCL2,BID,CAV1,CD24,CFLAR,CLU,CXCL12,DNMT3B,EIF2AK2,EIF3F,ERBB2,EZH2,FOXO1,HES1,HSPB8,IRF7,JUN,MUC1,NCOA3,NFKB1,NR4A1,NR4A2,NRP1,PIM3,PML,RHOB,SEMA3B,TERT,TIMP1,TP73,TRIB1	33
Cardiovascular System Development and Function, Tissue Development	development of cardiovascular tissue	7.05e-07	Decreased	-2.254		ADAM15,ADM,ADRA2B,ANKRD1,ARID1A,CAV1,CAV2,CHGA,COL1A1,CSF1,CXCL12,CYR61,DKK1,EFNB2,EGR1,EGR3,EPOR,ERBB2,FOXA1,FOXO1,GAS6,HIPK1,HMOX1,HSPG2,ITGB1,JUN,LGALS3,LOXL2,MDK,NCOA3,NR4A1,NRP1,ODC1,PDGFB,PFKFB3,PRKD2,PTPN1,S100A8,SEMA6B,STAT1,SULF1,TERT,TGFB2,ZNF580	44
Cancer, Gastrointestinal Disease	gastrointestinal carcinoma	7.06e-07				ABCA12,ABHD16B,ABL1,ABR,ADAR,ADD3,ADNP,ADRA2B,AFF3,ALDH1A3,AMIGO2,ARFGEF2,ARFGEF3,ARHGAP21,ARHGAP32,ARID1A,ARMC10,ARMCX1,ARNT2,ASNS,ATG9B,ATP2B4,ATP6V1B1,ATP9A,ATRNL1,AXIN2,B2M,B4GALNT1,BCAS3,BCL11B,BCL2,BOC,BRSK1,BRSK2,BRWD1,BST2,C17orf47,C1orf116,CACNA2D1,CAPS2,CAV1,CBS/LOC102724560,CBX6,CCNA1,CDC123,CDYL2,CEBPB,CHD6,CHRD,CLCN3,CLOCK,CLU,COL1A1,COL5A1,CPE,CPS1,CRTAC1,CSNK1E,CTCFL,CTGF,CUL2,CXCL…	281
Embryonic Development, Organismal Development	morphogenesis of embryo	7.54e-07		0.251	bias	AFF3,ALDH1A3,AREG,ASPH,BCL2,CRABP2,DKK1,ECE1,EPB41L5,FGFRL1,FRAS1,GNAS,HES1,ILK,IRX3,JAG2,JUN,LAMA5,PTCH1,RET,RRAS,SALL2,SALL4,SEC24B,SIX2,TCF7L1,TEAD2,TGFB2,WNT11,WNT6	30
Cancer	serous adenocarcinoma	7.87e-07				ARID1A,B2M,CALB2,CCNA1,CD24,CLU,CXXC5,DHTKD1,DTNA,EVL,GNAS,GPX3,HSP90AA1,IFITM2,JAG2,MSLN,MUC1,MUC16,PRLR,RRAS,STAT1,TCN1,TXNIP,WNT11	24
Cancer, Hematological Disease, Immunological Disease, Organismal Injury and Abnormalities	myeloid leukemia	7.95e-07		-0.788		ABL1,ADORA2A,BCL2,CPT1B,DDX58,DNMT3A,EPOR,ERCC2,EZH2,FOXO1,FOXP1,GPX3,HES1,IMPDH1,JUN,MLLT10,NQO1,PML,PSMB9,PSME1,RET,RPL3,RPL6,RPS24,SF3B1,SMO,TERT,TET2,TP73,TRIB1,TXNRD1	31
Cellular Development, Tissue Development	differentiation of bone	8.3e-07		-1.899		ABL1,ADAR,AREG,AXIN2,BCL2,CAPNS1,CCL5,CEBPB,CHRD,CSF1,CYR61,DKK1,EIF2AK2,FOS,FSTL3,GNAS,HSPE1,HTRA1,IFITM1,IL32,ILK,IRS1,JDP2,JUN,JUNB,KLF4,KLF5,MAPK3,MDK,NFATC2,NFKB1,NR3C1,NRP1,PDLIM7,PTCH1,S100A8,SMO,STAT1,TCIRG1,TGFB2,TNC,TOB1,WNT11	43
Cancer, Hematological Disease, Immunological Disease	acute leukemia	8.39e-07		-1.387		ABL1,ACOT11,ADORA2A,BCL11B,BCL2,CYP1A1,DNMT3A,EPOR,ERCC2,EZH2,FOXP1,GPX3,HES1,IMPDH1,MLLT10,NCOA3,NQO1,NR3C1,PARD3,PML,PSMB9,PSME1,RET,RHOB,RHOU,RHOV,RPL3,RPL6,RPS24,SF3B1,SLC19A1,TERT,TET2,TRIB1,TUBA4A,TXNRD1,ZMIZ1	37
Cancer	malignant neoplasm of pelvis	8.65e-07				ABCA12,ABCA4,ABHD16B,ABL1,ABR,ADD3,ADM,ADNP,ADRA2B,ADRA2C,AFAP1L2,ANXA3,APOBEC3B,ARFGEF2,ARHGAP21,ARHGAP32,ARID1A,ATP2B4,ATP6V1B1,ATP9A,BCL2,BRWD1,BTN2A2,CALB2,CAP2,CAPN5,CAV1,CBS/LOC102724560,CD24,CD74,CEBPB,CELSR3,CHMP3,CHST10,CLCN3,CLU,CMYA5,COL5A1,CPS1,CRABP2,CRTAC1,CSF1,CTGF,CUL2,CXCL12,CXXC5,CYP1A1,DDX58,DDX60,DHTKD1,DKK1,DLX2,DMXL2,DOCK8,DSCAM,DTNA,DYRK1B,EEF1A2,EEF1D,EIF2AK2,EPHA6,EPHB2,E…	245
Cellular Development, Cellular Growth and Proliferation, Connective Tissue Development and Function, Tissue Development	proliferation of fibroblasts	8.7e-07	Decreased	-2.735		ABL1,ADORA2A,CAV1,CD74,CEBPB,CSF1,CTGF,DKK1,DUSP1,ERBB2,EZH2,FOS,FOSB,GAS6,GPER1,HMOX1,ILK,ITGB1,JUN,MAPK3,NR3C1,NUPR1,PARP10,PATZ1,PDGFB,PLK2,PML,PTGES,RASGRF1,SMO,STAT1,TAF4,TERT,TGFB2,TIMP1,TP73,TXNIP,ZMIZ1	38
Cancer, Cellular Development, Cellular Growth and Proliferation, Organismal Injury and Abnormalities, Reproductive System Disease, Tumor Morphology	proliferation of mammary tumor cells	9.61e-07		-1.707		BCL2,CAV1,CCNA1,CSF1,CYR61,DKK1,EIF3F,ERBB2,EZH2,FOS,MIER1,MIR17HG,NUMB,RET	14
Cell Morphology	sprouting	9.64e-07	Decreased	-2.485		ABL1,ADM,ARHGAP32,BCL2,CAPNS1,CAV1,CDK5,CSRP1,CXCL12,CYR61,DLG4,DSCAM,EFNB2,EGR3,EIF4G3,EPHB2,FOS,GAB1,HSPG2,HTRA1,ITGB1,JUN,NEFM,NFKB1,NRP1,NUMB,PALM,PFN2,PIM3,PIP5K1A,RAPH1,RET,RHOB,SDC2,SIPA1L1,SULF1,SV2A,TMEM67,TNC,ZMIZ1	40
Neurological Disease	epilepsy	9.76e-07				ADM,ADRB1,BAG3,CA4,CACNA2D1,CLU,CYR61,DTNA,DUSP1,DUSP2,EGR1,EGR3,FOS,FOSB,GRIN2C,HBB,HES1,HMOX1,IER2,JUN,JUNB,KCNQ5,METRNL,NEFM,NR3C1,NR4A1,PCDH19,PIM3,PLK2,PTP4A1,STXBP1,SV2A,TRIB1,ZFP36	34
Infectious Disease	replication of Flaviviridae	9.84e-07	Increased	2.819		ADAR,BST2,CYP1A1,DDX58,EIF2AK2,HMOX1,IFI27,IFI6,IFIT1,IFITM1,IFITM3,IFNL1,ISG15,TXNIP,UBE2L6	15
Cancer	leiomyomatosis	1.03e-06				ADARB1,ADRA2B,ADRA2C,ADRB1,ARFGEF2,ARNT,ATRNL1,CD24,CD97,CRABP2,CTGF,CYR61,DUSP1,FGFR4,FOS,GUCY1A2,IFI44L,IFIH1,IFIT1,IFIT3,JUN,MAPK3,MEGF9,NR2F1,NR3C1,NR4A1,NR4A2,RPL9,RREB1,TFAP2C,TNC,VDR,WISP2	33
Cancer, Organismal Injury and Abnormalities, Reproductive System Disease	uterine tumor	1.06e-06				ABCA12,ABCA4,ABL1,ABR,ADARB1,ADD3,ADM,ADNP,ADRA2B,ADRA2C,ADRB1,AFAP1L2,ANXA3,APOBEC3B,ARFGEF2,ARHGAP21,ARID1A,ARNT,ATP6V1B1,ATP9A,ATRNL1,BCL2,BRWD1,BTN2A2,CAP2,CAPN5,CAV1,CBS/LOC102724560,CD24,CD74,CD97,CELSR3,CHMP3,CHST10,CLU,CMYA5,COL5A1,CPS1,CRABP2,CRTAC1,CSF1,CTGF,CUL2,CXCL12,CYP1A1,CYR61,DDX58,DDX60,DHTKD1,DKK1,DMXL2,DOCK8,DSCAM,DTNA,DYRK1B,EEF1A2,EIF2AK2,EPHA6,EPHB2,EPOR,ERBB2,EXD2,EZH2,FAM…	229
Infectious Disease	replication of Murine herpesvirus 4	1.08e-06	Increased	2.646	bias	ADAR,DDX58,IFIH1,ISG20,MX2,OAS1,PARP12	7
Neurological Disease	Movement Disorders	1.11e-06	Increased	2.795	bias	ABCA2,ACOT11,ADORA2A,ADRA2B,ADRA2C,ADRB1,ARHGAP32,B2M,B4GALNT1,BCL11B,BCL2,BID,BRSK1,BRSK2,CA4,CACNA2D1,CAPNS1,CAV1,CCL5,CD74,CDK5,CFLAR,CHGA,CLCN3,CLU,CPE,CPT1B,CTGF,DIO2,DNAJB6,DNAJC5,DTNA,EEF1A2,EFNB3,EGR1,EGR3,EPHA4,EPHB2,ERCC1,FAM3C,FGFR4,FOS,FOSB,FOXP1,GAS5,GNAS,GRIN2C,HIP1,HLA-B,HMOX1,HSP90AA1,IFIT2,IMPDH1,JUN,JUNB,LRP1,MAN1A1,MAP3K12,MAPK8IP2,MUC1,NFKB1,NGEF,NR4A1,NR4A2,PDLIM7,PFN2,PHYH,P…	91
Lipid Metabolism, Small Molecule Biochemistry	synthesis of lipid	1.26e-06		-1.254		ABCA4,ADM,ALDH1A3,AREG,B4GALNT1,BCL2,BSCL2,C5AR2,CAV1,CAV2,CCL5,CD74,CD82,CEBPB,CLU,CSF1,CXCL12,CYP1A1,DAGLA,DEGS2,DGAT2,DPM1,EGR1,ELOVL2,ELOVL6,ERBB2,ETNK2,FADS1,FGFR4,FOS,FOXA1,FOXO1,GGT1,GPER1,HBB,HMOX1,IL32,INHA,ITGB1,KLF5,LSS,LTB4R,MAPK3,NFATC2,NFKB1,NR2F1,NR3C1,NR4A1,NR4A2,ODC1,PARD3,PDGFB,PI4KB,PIP5K1A,PITPNM1,PLSCR1,PNPLA6,PRLR,PTGES,RGS3,SERINC2,SPHK2,SPTSSB,SRD5A1,SREBF1,XBP1	66
Cancer	development of tumor	1.28e-06		-0.523		ABL1,ADM,BAG3,BCL2,CAV1,CEBPB,CSF1,CXCL12,CYR61,EGR1,ERBB2,EZH2,FGFR4,FOS,ILK,INHA,ITGB5,JUN,JUNB,KLF5,LRP1,MDK,MIR17HG,MUC1,NCOA3,NFATC2,NR3C1,NRP1,ODC1,PATZ1,PDGFB,PML,PTCH1,RET,SMO,TFF1,TIMP1	37
Cancer, Gastrointestinal Disease	colon carcinoma	1.31e-06				ABCA12,ABHD16B,ABL1,ABR,ADAR,ADD3,ADNP,ADRA2B,AFF3,ALDH1A3,AMIGO2,ARFGEF2,ARFGEF3,ARHGAP21,ARHGAP32,ARID1A,ARMC10,ARMCX1,ARNT2,ASNS,ATG9B,ATP2B4,ATP6V1B1,ATP9A,ATRNL1,AXIN2,B2M,B4GALNT1,BCAS3,BCL11B,BOC,BRSK1,BRSK2,BST2,C17orf47,C1orf116,CACNA2D1,CAPS2,CAV1,CBS/LOC102724560,CBX6,CCNA1,CDC123,CDYL2,CEBPB,CHD6,CHRD,CLCN3,CLOCK,CLU,COL5A1,CPS1,CSNK1E,CTCFL,CTGF,CUL2,CXXC5,CYP4F11,DDX60L,DEGS2,DIDO1,…	253
Cancer, Gastrointestinal Disease	gastrointestinal adenocarcinoma	1.32e-06				ABCA12,ABHD16B,ABL1,ABR,ADAR,ADD3,ADNP,ADRA2B,AFF3,ALDH1A3,AMIGO2,ARFGEF2,ARFGEF3,ARHGAP21,ARHGAP32,ARID1A,ARMC10,ARMCX1,ARNT2,ASNS,ATG9B,ATP2B4,ATP6V1B1,ATP9A,ATRNL1,AXIN2,B2M,B4GALNT1,BCAS3,BCL11B,BOC,BRSK1,BRSK2,BRWD1,BST2,C17orf47,C1orf116,CACNA2D1,CAPS2,CAV1,CBS/LOC102724560,CBX6,CCNA1,CDC123,CDYL2,CEBPB,CHD6,CHRD,CLCN3,CLOCK,CLU,COL5A1,CPE,CPS1,CRTAC1,CSNK1E,CTCFL,CTGF,CUL2,CXXC5,CYP4F11,DD…	265
Cellular Development, Cellular Growth and Proliferation	proliferation of leukemia cell lines	1.37e-06		0.517		ABL1,BCL2,CEBPB,CSF1,DUSP1,DUSP4,EGR1,EPOR,EZH2,FOXO1,HES1,HMOX1,JUN,JUNB,LGALS3,MUC1,NFKB1,NR3C1,ODC1,PRAME,PRKAR1A,SALL4,TERT,TXNIP,UBE2D3,ZMIZ1	26
Cancer, Tumor Morphology	size of tumor	1.45e-06		0.832		ASPH,BCL2,CAV1,CD24,EHF,ERBB2,FGFR4,HIPK1,JUN,MAPK13,NR3C1,NRP1,RET,SMO,TERT,TFF1,TIMP1	17
Cellular Movement, Immune Cell Trafficking	leukocyte migration	1.47e-06		-1.791		ABL1,ACKR3,ADAM15,ADM,ADORA2A,ARRB1,BCL11B,BCL2,BID,C5AR2,CAV1,CCL5,CD74,CLU,CNN2,COL1A1,CORO1A,CSF1,CTGF,CXCL12,CXCL16,CYP1A1,CYR61,DDX58,DOCK8,DUSP1,EEF1A2,EFNB2,EFNB3,EGLN3,EGR1,EPAS1,ERBB2,EVL,FOS,FOXO1,FUT8,GNAI2,GNAS,HLA-A,HMOX1,IFNL1,ILK,IRF7,ITGA2B,ITGB1,LAMA5,LCP1,LGALS3,LRP1,LTB4R,MDK,MIR17HG,MYADM,NFATC2,NFKB1,NQO1,P2RX4,P2RY6,PDGFB,PTGES,RGS3,RHOB,RPL13A,S100A8,SOD3,SPHK2,SREBF1,STAT1…	77
Cancer, Cellular Movement, Tumor Morphology	invasion of tumor cells	1.48e-06		0.248		AREG,CD24,CD97,CLU,COL7A1,CSF1,CXCL12,ERBB2,FERMT2,FGFR4,GAB1,HMOX1,ITGB1,JUP,KLF4,LOXL2,NRP1,PALLD,RHOB,RHOBTB2,S100A8,S100P,SATB2,TERT	24
Cell Death and Survival	apoptosis of lymphoma cell lines	1.49e-06		1.296		ABL1,BCL2,CD24,CFLAR,CNN2,CXCL12,DUSP1,EGR1,EIF2AK2,EZH2,FOXO1,GGT1,HSH2D,JUN,LGALS3,MUC1,NFKB1,PML,SMO,ST6GAL1,TERT,TGFB2,XBP1	23
Cellular Movement	cell movement of connective tissue cells	1.51e-06	Decreased	-3.273		ABL1,CAPNS1,CAV1,CCL5,COL1A1,COL7A1,CSF1,CTGF,CXCL16,CYR61,EEF1A2,ERBB2,FOS,GPER1,ILK,ITGB1,JUN,LRP1,MAPK3,PALLD,PDGFB,PIP5K1A,PML,PRKAR1A,RASGRF1,RHOB,SMO	27
Infectious Disease	replication of HIV-1	1.57e-06		0.47		APOBEC3B,BST2,CCL5,CFLAR,CXCL12,EIF2AK2,EPAS1,GALC,IFITM3,IRF7,MOV10,NCOA3,NFKB1,NR2F1,PML,S100A8,TGFB2,ZC3HAV1	18
Cellular Development, Cellular Growth and Proliferation	proliferation of melanoma cell lines	1.62e-06		0.834		ABL1,ACKR3,CXCL12,DIDO1,DLX2,EIF3F,EZH2,HMOX1,HSPB8,IL32,ILK,JUN,LAMA5,LGALS3,MAPK3,NUMB,PRAME,PTP4A3,TERT,TFAP2C	20
Cellular Development, Cellular Growth and Proliferation, Nervous System Development and Function, Tissue Development	outgrowth of neurons	1.64e-06	Decreased	-2.121		ABL1,ADNP,ADORA2A,ARHGAP32,BCL2,BRSK1,BRSK2,CDK5,CLU,CSF1,CSNK1E,CXCL12,EFNB2,EFNB3,EGR3,EPHB2,FGFR4,GAB1,GNAS,ILK,ITGB1,JUN,MAPK3,MDK,MIR17HG,MYO10,NFATC2,NFKB1,NGEF,NRP1,PALLD,PFN2,PIP5K1A,PTPRS,RAPH1,RASGRF1,RET,RTN4RL2,SRGAP2,SYNGAP1,TNC,TP73,WISP2	43
Cancer, Gastrointestinal Disease	colorectal carcinoma	1.64e-06				ABCA12,ABHD16B,ABL1,ABR,ADAR,ADD3,ADNP,ADRA2B,AFF3,ALDH1A3,AMIGO2,ARFGEF2,ARFGEF3,ARHGAP21,ARHGAP32,ARID1A,ARMC10,ARMCX1,ARNT2,ASNS,ATG9B,ATP2B4,ATP6V1B1,ATP9A,ATRNL1,AXIN2,B2M,B4GALNT1,BCAS3,BCL11B,BOC,BRSK1,BRSK2,BRWD1,BST2,C17orf47,C1orf116,CACNA2D1,CAPS2,CAV1,CBS/LOC102724560,CBX6,CCNA1,CDC123,CDYL2,CEBPB,CHD6,CHRD,CLCN3,CLOCK,CLU,COL5A1,CPS1,CRTAC1,CSNK1E,CTCFL,CTGF,CUL2,CXXC5,CYP4F11,DDX60L…	264
Cell-To-Cell Signaling and Interaction	activation of cells	1.65e-06	Decreased	-2.748		ACKR3,ADORA2A,AREG,B2M,BAMBI,BCL11B,BCL2,BID,CCL5,CD24,CD74,CEBPB,CHGA,CORO1A,CPE,CSF1,CTGF,CXCL12,DDIT4,DDX58,DKK1,DOK3,DUSP1,EFNB2,EGR3,EIF2AK2,ENTPD2,ERBB2,FOS,FOXO1,GAS6,GGT1,GNAI2,GNAS,HLA-A,HLA-C,HMOX1,HSH2D,HSPB8,HSPG2,IL32,IMPDH1,IRF7,ITGA2B,ITGB1,KLF4,LGALS3,LOXL2,LRP1,LTB4R,MUC5B,NFATC2,NFKB1,NLGN2,NR4A1,P2RX4,P2RY6,PALLD,PDGFB,PIP5K1A,PLSCR1,PMEL,PSMB9,PSME1,PTGES,RET,RHOB,S100A8,SASH3…	84
Cell Cycle	arrest in interphase	1.66e-06				ABL1,ARNT,BAG3,BCL2,BID,BRSK2,BTG2,CAV1,CEBPB,CSF1,CYR61,DUSP1,DYRK1B,EGR1,EIF2AK2,EPOR,ERBB2,ERCC1,EZH2,FOS,FOXO1,ILK,ITGB1,JUN,KLF4,LGALS3,MAPK3,MASTL,MUC16,NFKB1,NR3C1,PCBP4,PLSCR1,PRDM16,RASGRF1,RFFL,SDC2,SPHK2,STAT1,TERT,TXNIP,ZBED6	42
Cellular Development, Tissue Development	differentiation of bone cells	1.75e-06	Decreased	-2.08		ABL1,ADAR,AREG,AXIN2,BCL2,CAPNS1,CCL5,CEBPB,CHRD,CSF1,CYR61,DKK1,EIF2AK2,FOS,FSTL3,GNAS,HSPE1,HTRA1,IFITM1,IL32,ILK,IRS1,JDP2,JUN,JUNB,KLF4,MAPK3,MDK,NFATC2,NFKB1,NR3C1,NRP1,PDLIM7,PTCH1,S100A8,SMO,STAT1,TCIRG1,TGFB2,TNC,TOB1,WNT11	42
Cell Death and Survival	cell death of hematopoietic progenitor cells	1.76e-06		1.394		ABL1,ADORA2A,ADRB1,BCL11B,BCL2,BID,BMF,CCL5,CFLAR,COL1A1,DDIT4,DUSP4,EGR1,EGR3,EIF2AK2,EPHA4,EPOR,FOS,GNAS,JUN,LGALS3,NQO1,NR3C1,NR4A1,PALLD,PML,TP73	27
Infectious Disease	infection by Flaviviridae	1.79e-06		-1.223	bias	ADORA2A,ARRB1,CCL5,DDX58,ERC1,HIP1,IFITM2,IFITM3,ISG20,MAPK8IP2,PIP5K1A,RAB29,STAT1,STAU1,SYNJ2	15
Cell Morphology	shape change of neurites	1.83e-06		-0.941		ABL1,ARHGAP32,BCL11B,CAPNS1,CAV1,CDK5,CSRP1,CXCL12,CYR61,DLG4,DSCAM,EGR3,EIF4G3,EPHA4,EPHB2,FOS,ITGB1,NEFM,NFKB1,NR2F1,NRP1,NUMB,PALM,PFN2,PIP5K1A,RAPH1,RHOB,SDC2,SIPA1L1,SULF1,SV2A	31
Cancer, Respiratory Disease	lung tumor	1.84e-06		-0.14		ABL1,ADAM15,ADM,AGR2,ALDOC,APOBEC3B,B2M,BCL2,CACNA2D1,CAV1,CD24,CLCN3,CLU,CMYA5,CPS1,CSF1,CYP1A1,CYR61,DEGS2,DHTKD1,DMXL2,DNMT3A,DOK3,DSCAM,EPAS1,EPHA6,EPOR,ERBB2,ERCC1,ERCC2,EZH2,FAT1,FCGBP,FOXP1,FUT8,GNAS,HES1,HIST2H2BE,HLA-A,HLA-C,HSP90AA1,ITGB1,ITGB5,JUN,KLF5,MAGED1,MB21D2,MDK,MIR17HG,MUC16,MUC20,NBPF10 (includes others),NQO1,NR3C1,NR4A1,NR4A2,ODC1,PABPC4,PCDHB8,PFKP,PRG4,PSMB9,PTGES,PTPRU,RC…	87
Cell Death and Survival	apoptosis of hematopoietic progenitor cells	1.84e-06		1.07		ABL1,ADORA2A,ADRB1,BCL11B,BCL2,BID,BMF,CCL5,CFLAR,COL1A1,DUSP4,EGR1,EGR3,EIF2AK2,EPHA4,EPOR,FOS,GNAS,JUN,NQO1,NR3C1,NR4A1,PALLD,PML,TP73	25
Infectious Disease	flu	1.85e-06				AREG,DUSP1,IFIT1,IFIT2,IFITM3,NR3C1,PML,PRG4,RPL23A,RPL38,RPS13,SAMD9,TIMP1,WNT10A	14
Cancer, Tumor Morphology	invasion of tumor	1.85e-06		0.388		ABL1,AREG,CAV1,CD24,CD82,CD97,CLU,COL7A1,CSF1,CTGF,CXCL12,ERBB2,FERMT2,FGFR4,GAB1,HMOX1,ITGB1,JUP,KLF4,LOXL2,MDK,NRP1,PALLD,RHOB,RHOBTB2,S100A8,S100P,SATB2,TERT	29
Cellular Development, Cellular Growth and Proliferation	proliferation of blood cells	1.86e-06		-1.171		ABL1,ADORA2A,B2M,BCL2,BTN2A2,CAV1,CBS/LOC102724560,CCL5,CD24,CD74,CEBPB,CFLAR,CORO1A,CSF1,CTGF,CXCL12,CXCL16,DOCK8,DUSP1,EFNB2,EFNB3,EGR1,EGR3,EIF2AK2,EPAS1,EPOR,ERBB2,ERCC1,EZH2,FOS,GNAI2,HES1,HMOX1,HOXA5,HPX,HSH2D,IFNL1,IL32,IMPDH1,ISG15,ISG20,ITGA2B,ITGB1,JAG2,JUN,JUNB,KLF4,LCP1,LGALS3,MAPK3,MDK,MIR17HG,NFATC2,NFKB1,NR3C1,PATZ1,PIM3,PMEL,PML,PRDM16,RC3H2,SASH3,SOX18,SPHK2,ST6GAL1,STAM,STAT1,TC…	74
Organismal Development	size of body	1.9e-06	Decreased	-5.23	bias	ABCA2,ABL1,ADRB1,AGR2,AREG,ARRB1,BAMBI,BCAT2,BCL2,BMF,BSCL2,CA4,CAV1,CBS/LOC102724560,CD74,CLCN3,COL11A2,CPE,CSF1,DGAT2,DIO2,DLX1,DNAJC5,DNMT3A,DUSP1,ERCC1,FGFR4,FGFRL1,FOS,FOSB,GGT1,GNAI2,GNAS,GPER1,HES1,HMOX1,HSPG2,INHA,IRS1,MAML1,MAPK8IP2,MFAP2,NCOA3,NLGN2,NLRX1,NQO1,PATZ1,PHYH,PIM3,PLK2,PRIMA1,PRLR,PTCH1,PTGES,PTP4A3,PTPN1,PTPRS,RASGRF1,SGCG,SLC12A7,SLC19A1,SLITRK6,SS18L1,SSFA2,STAT1,SULF1,SV…	76
Cancer, Gastrointestinal Disease	colon adenocarcinoma	1.9e-06				ABCA12,ABHD16B,ABL1,ABR,ADAR,ADD3,ADNP,ADRA2B,AFF3,ALDH1A3,AMIGO2,ARFGEF2,ARFGEF3,ARHGAP21,ARHGAP32,ARID1A,ARMC10,ARMCX1,ARNT2,ASNS,ATG9B,ATP2B4,ATP6V1B1,ATP9A,ATRNL1,AXIN2,B2M,B4GALNT1,BCAS3,BCL11B,BOC,BRSK1,BRSK2,BST2,C17orf47,C1orf116,CACNA2D1,CAPS2,CBS/LOC102724560,CBX6,CCNA1,CDC123,CDYL2,CEBPB,CHD6,CHRD,CLCN3,CLOCK,CLU,COL5A1,CPS1,CSNK1E,CTCFL,CTGF,CUL2,CXXC5,CYP4F11,DDX60L,DEGS2,DIDO1,DLG4,…	248
Immunological Disease	systemic autoimmune syndrome	1.94e-06		-0.905		ADM,ADORA2A,AREG,ARRB1,B2M,BCL2,C1QTNF6,C7orf13,CBS/LOC102724560,CCL5,CD24,CD74,CD97,CEBPB,CLU,CMAHP,COL11A2,COL7A1,CSF1,CXCL12,CXCL16,DDX60,DUSP1,DUSP2,EGR3,EYA2,FCGRT,FOS,FOSB,FOXO1,GPNMB,HERC6,HIPK1,HLA-A,HLA-B,HLA-C,HLA-F,HMOX1,HSPB8,IFI44,IFIH1,IFIT1,IFIT2,IFIT3,IRF7,LCP1,MAPK3,MDK,NFKB1,NR3C1,NR4A1,NR4A2,NUMB,OAS1,PADI2,PARP14,PHF19,PRUNE2,PSMB9,PTPN1,RASGRF1,RET,RPS13,RPS24,RPS3,S100A8,SDC…	88
Cardiovascular System Development and Function, Cellular Development, Cellular Growth and Proliferation, Organismal Development, Tissue Development	proliferation of endothelial cells	1.96e-06	Decreased	-2.173		ADAM15,ADM,ADRA2B,CAV1,CAV2,CHGA,CSF1,CXCL12,DKK1,EFNB2,EGR1,EGR3,EPOR,FOXO1,GAS6,HIPK1,HMOX1,ITGB1,JUN,LOXL2,MDK,NCOA3,NR4A1,NRP1,PDGFB,PFKFB3,PRKD2,PTPN1,S100A8,SEMA6B,STAT1,SULF1,TGFB2,ZNF580	34
Infectious Disease	replication of Herpesviridae	2.1e-06	Increased	2.365		ADAR,DDX58,EGR1,IFIH1,IFNL1,IRF9,ISG20,MX2,OAS1,PARP12,PML,SAMHD1,STAT1	13
Cellular Growth and Proliferation	arrest in proliferation of cells	2.21e-06				ABL1,BTG2,CAV1,EGR1,EIF2AK2,EZH2,FOS,HMOX1,HPN,KLF4,MAGED1,MAPK3,MDK,MUC1,NR3C1,NRP1,NUMB,NUPR1,PML,PRAME,SREBF1,STAT1,TERT,TGFB2,TP73,UBE2D3	26
Cell Cycle	arrest in cell cycle progression of tumor cell lines	2.26e-06				BCL2,CAV1,CEBPB,CLU,DDIT4,EHF,ERBB2,EZH2,FOXA1,FOXO1,KLF4,LGALS3,PML,TERT,TNC,TP73,UBE2D3,XBP1,ZBTB10	19
Infectious Disease	replication of HIV	2.26e-06		0.278		APOBEC3B,BST2,CAV1,CCL5,CFLAR,CXCL12,EIF2AK2,EPAS1,GALC,IFITM3,IRF7,MOV10,NCOA3,NFKB1,NR2F1,PML,S100A8,TGFB2,ZC3HAV1	19
Cancer	transitional cell epithelial cancer	2.26e-06				ARID1A,BTG2,C19orf33,ERBB2,ERCC2,FGFRL1,FOXA1,FOXO1,HSP90AA1,KLF5,PRG4,PTCH1,RET,RHOB,TCN1,TERT,TIMP1,TUBA4A,TXNIP	19
Digestive System Development and Function	development of gastrointestinal tract	2.35e-06		-1.982	bias	ASPH,AXIN2,BCL11B,BCL2,COL11A2,CSF1,CSRNP1,DKK1,DLX1,DLX2,ECE1,EPHB2,FRAS1,HOXA5,ITGB1,JAG2,LAMA5,NRP1,PRDM16,PTCH1,RET,SALL4,SATB2,SIX2,SMO,TP73,WNT10A,WNT11,WNT6,XBP1	30
Cellular Development, Hematological System Development and Function	differentiation of blood cells	2.46e-06		-1.893		ABL1,ADAR,ARRB1,B2M,B4GALNT1,BATF2,BCL11B,BCL2,BTG2,BTN2A2,CD74,CEBPB,CHRD,CNN2,CSF1,CXCL12,CYR61,DDX58,DKK1,EFNB2,EGR1,EGR3,EIF2AK2,EPAS1,EPHA4,EPOR,FOS,FOXO1,FOXP1,FZD8,HMOX1,HOXA5,HPX,HSP90AA1,IFNL1,INHA,IRF7,IRS1,ISG15,JAG2,JUN,JUNB,KLF4,LCP1,LGALS3,MDK,MIR17HG,MLLT10,NFATC2,NFKB1,NR4A1,NR4A2,NRP1,PALLD,PATZ1,PLSCR1,PML,PRDM16,PTPN1,SASH3,SCIN,SMO,STAT1,TET2,TGFB2,TIMP1,TRIB1,VDR,XBP1,ZFP36	70
Embryonic Development, Organ Development, Organismal Development, Renal and Urological System Development and Function, Reproductive System Development and Function, Tissue Development	morphogenesis of metanephric bud	2.49e-06		0	bias	ALDH1A3,AREG,BCL2,FGFRL1,ILK,LAMA5,PTCH1,RET,RRAS,SALL2,SIX2,WNT11,WNT6	13
Cellular Movement	migration of connective tissue cells	2.55e-06	Decreased	-2.946		ABL1,CAPNS1,CAV1,CCL5,COL1A1,COL7A1,CSF1,CTGF,CXCL16,CYR61,EEF1A2,GPER1,ILK,ITGB1,LRP1,MAPK3,PALLD,PDGFB,PIP5K1A,PML,PRKAR1A,RASGRF1,SMO	23
Cellular Movement	homing of cells	2.63e-06	Decreased	-2.462	bias	ABL1,ACKR3,ADORA2A,ARRB1,BCL2,C5AR2,CAV1,CCL5,CD74,CLCN3,CLU,CORO1A,CSF1,CTGF,CXCL12,CXCL16,CYR61,EPHB2,ERBB2,FGFBP1,FOXO1,GAB1,GAS6,GNAI2,GNAS,ILK,ITGB1,JAG2,JUN,LCP1,LGALS3,LTB4R,MDK,MUC1,NQO1,NRP1,PARD3,PDGFB,PIP5K1A,PTGES,PTPN1,RGS3,RHOU,RPL13A,S100A8,SPHK2,TCIRG1,TFF1,TGFB2,TMSB10/TMSB4X,TRIB1,TRIP10,ZNF580	53
Hematological System Development and Function, Immune Cell Trafficking, Inflammatory Response, Tissue Development	accumulation of leukocytes	2.88e-06		-1.951		ACKR3,ADORA2A,B2M,BCL2,CBS/LOC102724560,CCL5,CD97,CSF1,CXCL12,DOCK8,DUSP1,EGR1,EPHA4,GNAI2,HMOX1,ITGB1,LAMA5,MAML1,MAPK13,MAPK3,NFATC2,NR3C1,NR4A1,PML,PTPN1,RET,S100A8,STAT1,TIMP1,XBP1	30
Cell Death and Survival	cell death of lymphoma cell lines	3e-06		1.049		ABL1,BCL2,BTG2,CD24,CFLAR,CNN2,CXCL12,DUSP1,EGR1,EIF2AK2,EZH2,FOXO1,GGT1,HSH2D,JUN,LGALS3,MIR17HG,MUC1,NFKB1,PML,SMO,ST6GAL1,TERT,TGFB2,XBP1	25
Dermatological Diseases and Conditions	plaque psoriasis	3.03e-06				CD24,EFNB2,FOS,HLA-C,HMOX1,JUN,KRT15,KRT16,LGALS3,MUC5B,NR3C1,NRP1,S100A8,STAT1,TCN1,TXNIP,VDR	17
Cellular Function and Maintenance	function of leukocytes	3.03e-06		-0.956		ABL1,B2M,BCL2,C5AR2,CAV1,CCL5,CD74,CEBPB,CLCN3,CNN2,CSF1,CXCL12,DDX58,DOCK8,DUSP1,DUSP2,DUSP4,EGR1,FASTK,FOS,GNAI2,HLA-A,HSH2D,HSP90AA1,IFIH1,IMPDH1,IRF7,JDP2,LCP1,LGALS3,LTB4R,MUC5B,NFATC2,NFKB1,NLRC5,NLRX1,P2RX4,P2RY6,SASH3,SPHK2,ST6GAL1,STAT1,TAP1,TAPBP,TCIRG1,TGFB2,TOB1,TRIP10,TXNIP,VDR,WIPF1,ZFP36	52
Cancer, Gastrointestinal Disease	colorectal adenocarcinoma	3.22e-06				ABCA12,ABHD16B,ABL1,ABR,ADAR,ADD3,ADNP,ADRA2B,AFF3,ALDH1A3,AMIGO2,ARFGEF2,ARFGEF3,ARHGAP21,ARHGAP32,ARID1A,ARMC10,ARMCX1,ARNT2,ASNS,ATG9B,ATP2B4,ATP6V1B1,ATP9A,ATRNL1,AXIN2,B2M,B4GALNT1,BCAS3,BCL11B,BOC,BRSK1,BRSK2,BRWD1,BST2,C17orf47,C1orf116,CACNA2D1,CAPS2,CBS/LOC102724560,CBX6,CCNA1,CDC123,CDYL2,CEBPB,CHD6,CHRD,CLCN3,CLOCK,CLU,COL5A1,CPS1,CRTAC1,CSNK1E,CTCFL,CTGF,CUL2,CXXC5,CYP4F11,DDX60L,DEGS…	257
Cell Morphology, Cellular Assembly and Organization	outgrowth of plasma membrane projections	3.38e-06	Decreased	-2.006	bias	ABL1,ADNP,ADORA2A,ARHGAP32,BCL2,BRSK1,BRSK2,CDK5,CSF1,CSNK1E,CXCL12,EFNB2,EFNB3,EGR3,EPHB2,FGFR4,GAB1,GNAS,ILK,ITGB1,JUN,MAPK3,MDK,MIR17HG,MYO10,NFATC2,NFKB1,NGEF,NRP1,PALLD,PFN2,PIP5K1A,PTPRS,RAPH1,RASGRF1,RET,SRGAP2,SYNGAP1,TIMP1,TNC,TP73,WISP2	42
Cancer, Organismal Injury and Abnormalities, Renal and Urological Disease	bladder cancer	3.54e-06				ACSS3,AFF3,APOBEC3B,ARID1A,ATP9A,BCAS3,BCL2,C19orf33,C3orf70,CHRD,CLU,DNAJC5,EIF4G3,ERBB2,ERCC2,EZH2,FCGBP,FGFRL1,FOS,FOSB,FOXO1,GGT1,GNAS,HLA-A,HLA-B,HLA-C,HSP90AA1,HSPG2,IFNL1,JUN,KRT4,LCP1,LTB4R,MUC16,MUC5B,NBPF10 (includes others),NCOA3,NQO1,ODC1,PCDHB16,PRDM16,PRG4,PSMB9,RET,RHOB,SF3B1,TERT,TIMP1,TUBA4A,WISP2	50
Cellular Development, Cellular Growth and Proliferation, Embryonic Development	proliferation of embryonic cell lines	3.64e-06		0.133		CAV1,CD24,CSNK1E,EIF2AK2,FGFR4,FOS,HSP90AA1,ITGB1,JUN,ODC1,PDGFB,PIM3,PTCH1,PTGES,PTP4A1,PTP4A3,RET,SALL4,UNC5A,UNC5C	20
Embryonic Development, Organ Development, Organismal Development, Respiratory System Development and Function, Tissue Development	formation of lung	3.67e-06	Decreased	-2.415	bias	ABCA12,ADRA2B,ARRB1,BID,CAV1,CAV2,CBS/LOC102724560,CELSR3,CIC,CTGF,CXCL12,DUSP1,EPAS1,FGFR4,FOXA1,FOXP1,FUT8,HBB,HES1,HOXA5,INHBB,ITGB1,LAMA5,MIR17HG,NR3C1,PDGFB,PTGES,PTPRS,RC3H2,RET,RPL13A,SEC24B,TGFB2	33
Cancer, Organismal Injury and Abnormalities, Reproductive System Disease	benign neoplasm of female genital organ	3.76e-06				ADARB1,ADRA2B,ADRA2C,ADRB1,ARFGEF2,ARNT,ATRNL1,CD24,CD97,CRABP2,CYR61,FOS,GNAS,GUCY1A2,IFI44L,IFIH1,IFIT1,IFIT3,JUN,MAPK3,MEGF9,NR2F1,NR3C1,NR4A1,NR4A2,RPL9,RREB1,TFAP2C,TNC,VDR	30
Cellular Development, Skeletal and Muscular System Development and Function, Tissue Development	differentiation of osteoblasts	3.77e-06		-1.318		ABL1,ADAR,AREG,AXIN2,BCL2,CAPNS1,CEBPB,CHRD,CSF1,CYR61,DKK1,EIF2AK2,GNAS,HSPE1,HTRA1,IFITM1,ILK,JUNB,KLF4,MAPK3,NR3C1,NRP1,PDLIM7,PTCH1,SMO,STAT1,TCIRG1,TGFB2,TNC,TOB1,WNT11	31
Connective Tissue Disorders, Immunological Disease, Inflammatory Disease, Skeletal and Muscular Disorders	rheumatoid arthritis	3.83e-06				ADM,ADORA2A,AREG,ARRB1,B2M,C1QTNF6,C7orf13,CCL5,CD24,CD74,CD97,CEBPB,CLU,COL11A2,CSF1,CXCL12,CXCL16,DUSP1,DUSP2,FCGRT,FOS,FOSB,FOXO1,HLA-A,HLA-C,HMOX1,HSPB8,LCP1,MAPK3,MDK,NFKB1,NR3C1,NR4A1,NR4A2,NUMB,PADI2,PHF19,PRUNE2,PSMB9,PTPN1,RASGRF1,RPS13,RPS24,RPS3,S100A8,SDC2,SEC24B,SLC7A2,SPATS2L,STAT1,TAP2,TAPBP,TCIRG1,TGFB2,TIMP1,UBE2H,UBE2L6,WNK1,WNT10A,WNT11,ZBTB22,ZFP36,ZMYND11	63
Cellular Development, Nervous System Development and Function, Tissue Development	differentiation of neurons	4.02e-06		-1.189		ABL1,ADRA2B,ADRA2C,AREG,ARHGAP32,BCL11B,BCL2,BRSK1,BRSK2,BTG2,CAV1,CCL5,CDK5,CEBPB,CLSTN3,CXCL12,DDIT4,DLX1,DLX2,DNMT3B,ERCC2,FOXA1,GPR37L1,HES1,HIPK1,IRX3,ITGB1,ITM2C,MAP3K12,MDK,NLGN2,NR4A2,NUMB,PTCH1,RET,SMO,TGFB2,TGIF2,TNC,TP73,USH1C	41
Neurological Disease, Skeletal and Muscular Disorders	neuromuscular disease	4.36e-06	Decreased	-2.433		ACOT11,ADORA2A,ADRA2B,ADRA2C,ADRB1,ARHGAP32,ARRB1,B2M,B4GALNT1,BCL11B,BCL2,CAPNS1,CCL5,CD74,CDK5,CFLAR,CHGA,CLU,CPT1B,CTGF,DIO2,DNAJB6,DTNA,EEF1A2,EGR1,EPHA4,EPHB2,FAM3C,FCGRT,FGFR4,FOS,FOXP1,GAS5,GNAS,GRIN2C,HLA-B,HLA-F,HMOX1,HSP90AA1,IFIT1,IMPDH1,IRF7,ISG15,JUN,JUNB,MAN1A1,MAP3K12,NFKB1,NGEF,NR3C1,NR4A1,NR4A2,OAS1,OAS3,PDLIM7,PFN2,PLK2,POU3F1,PSMB9,PSME1,RHOBTB3,RNF114,RPL13,RPL13A,RPL3,RREB1,S…	75
Organismal Survival	perinatal death	4.48e-06	Increased	3.75	bias	ABCA12,ABL1,ABR,ACKR3,ADAM15,ADRA2B,ALDH1A3,ARID1A,ARNT2,ARRB1,BCL11B,BRSK1,BRSK2,CDK5,CEBPB,CELSR3,CTGF,CXCL12,DGAT2,DKK1,DLX2,DSCAM,ECE1,EPAS1,FGFRL1,FOS,GNAS,HBB,HES1,HIP1,HMOX1,HOXA5,HSPG2,INHBB,JAG2,KLF4,MADD,MAP3K12,NFKB1,NLGN2,NR2F1,NR3C1,NR4A2,OAT,PDGFB,PTPRS,RET,SALL2,SATB2,SCNN1A,SIX2,SS18L1,STXBP1,SV2A,TGFB2,WNT11	56
Cell Death and Survival	apoptosis of breast cell lines	4.58e-06		-0.481		BCL2,BID,BMF,DLX2,ERBB2,FOS,ILK,ITGB1,JUN,KLF5,TIMP1,TP73	12
Cell Signaling	protein kinase cascade	4.77e-06	Decreased	-2.028	bias	ABL1,ADRA2B,BST2,CAV1,CCL5,CD24,CTGF,CXXC5,DUSP4,EEF1D,EIF2AK2,EPHA8,ERBB2,GAB1,GNAI2,GPER1,GPR37L1,HMOX1,ILK,ITGB1,MAP3K12,MAPK13,MAPK3,MAPK4,MAPK8IP2,MIER1,NLRX1,NMI,PDGFB,PLK2,PRLR,RET,RHOC,SHISA5,SORBS3,STAT1,SYNGAP1,TIAF1,TRIB1,UBE2V1,ZC3HAV1,ZMYND11	42
Cell Death and Survival	cell death of lymphoid organ	4.8e-06		0.54		ABL1,ADORA2A,ADRB1,BCL11B,BCL2,BID,BMF,CFLAR,DDIT4,EGR1,EGR3,EPHA4,FOS,GNAS,JUN,LGALS3,NQO1,NR3C1,NR4A1,PML,SPHK2,TP73	22
Cell Death and Survival	cell death of thymocytes	4.86e-06		1.013		ABL1,ADORA2A,ADRB1,BCL11B,BCL2,BID,BMF,CFLAR,DDIT4,EGR1,EGR3,EPHA4,FOS,GNAS,JUN,LGALS3,NQO1,NR3C1,NR4A1,TP73	20
Organismal Survival	neonatal death	4.9e-06	Increased	3.029	bias	ABCA12,ABL1,ABR,ACKR3,ADAM15,ADRA2B,ALDH1A3,ARID1A,ARRB1,BCL11B,BRSK1,BRSK2,CEBPB,CELSR3,CTGF,CXCL12,DGAT2,DKK1,DLX2,DSCAM,ECE1,EPAS1,FGFRL1,FOS,GNAS,HOXA5,INHBB,JAG2,KLF4,MADD,NFKB1,NLGN2,NR2F1,NR3C1,NR4A2,OAT,PTPRS,RET,SCNN1A,SIX2,STXBP1,SV2A,TGFB2,WNT11	44
Hematological System Development and Function, Hematopoiesis, Tissue Morphology	quantity of hematopoietic cells	4.9e-06		-1.896		ABL1,ADD3,ARID1A,B2M,BCL11B,BCL2,BMF,CAPNS1,CORO1A,CSF1,CXCL12,DIDO1,EEF1D,EFNB2,EGR3,EIF2AK2,EPHA4,EPOR,ERCC1,FOS,FOSB,FOXO1,GNAI2,HBB,HOXA5,ITGA2B,KLF4,MAML1,MAPK3,NFKB1,NQO1,NR3C1,NR4A1,PATZ1,PDGFB,PIM3,SASH3,SMO,ST6GAL1,STAM,TAP1,TCIRG1,TET2,WIPF1	44
Cellular Assembly and Organization	growth of plasma membrane projections	4.93e-06		-1.83		ABL1,ADNP,ADORA2A,ARHGAP32,BCL2,BRSK1,BRSK2,CAV1,CDK5,CSF1,CSNK1E,CSRP1,CXCL12,EFNB2,EFNB3,EGR1,EGR3,EPHB2,FGFR4,GAB1,GNAS,ILK,ITGB1,JUN,MAPK3,MDK,MIR17HG,MYO10,NFATC2,NFKB1,NGEF,NRP1,PALLD,PFN2,PIP5K1A,PTPRS,RAPH1,RASGRF1,RET,RTN4RL2,SRGAP2,SYNGAP1,TIMP1,TNC,TP73,WISP2	46
Cancer, Endocrine System Disorders, Gastrointestinal Disease	pancreatic cancer	5.03e-06		-1.387		ABCA12,ACSS3,ADAMTS19,ADNP,ADRA2B,ADRA2C,AFAP1L2,AGR2,AREG,ARFGEF2,ARHGAP32,ARHGEF10L,ATP2B4,ATP5EP2,ATRNL1,B4GALNT1,BCL2,CD74,CDK5,CELSR3,CLU,COL1A1,COL7A1,CSTF1,CTGF,CUEDC1,CYR61,DCTD,DIDO1,DKK1,DPM1,ELMSAN1,EPC1,EPHB2,ERBB2,FAT1,FOXA1,FRAS1,GNAS,GUCY1A2,HACD1,HMCN1,IFITM1,KRT4,LOXL2,LRBA,LRP1,LSM14B,MADD,MAP3K12,MDK,MSLN,MUC1,MUC16,MYADM,MYO10,NEFM,NFATC2,NLGN2,NLRX1,OAS3,PALLD,PATZ1,PCDHB16,P…	94
Cellular Movement	chemotaxis	5.09e-06	Decreased	-2.374	bias	ABL1,ACKR3,ADORA2A,ARRB1,C5AR2,CAV1,CCL5,CD74,CLCN3,CLU,CORO1A,CSF1,CTGF,CXCL12,CXCL16,CYR61,EFNB2,EPHB2,ERBB2,FGFBP1,GAB1,GAS6,GNAI2,GNAS,ILK,ITGB1,JAG2,JUN,LCP1,LGALS3,LTB4R,MDK,MUC1,NRP1,PARD3,PDGFB,PIP5K1A,PTGES,RGS3,RHOU,RPL13A,S100A8,SEMA3B,SPHK2,TFF1,TGFB2,TMSB10/TMSB4X,TRIB1,TRIP10,UNC5A,ZNF580	51
Cell-To-Cell Signaling and Interaction, Nervous System Development and Function	excitatory postsynaptic potential	5.39e-06				ADORA2A,B2M,CDK5,CHST10,CLCN3,CLSTN3,EGR3,EPHA4,ERBB2,GRIN2C,MADD,MAPK8IP2,P2RX4,PFN2,RASGRF1,SYNGAP1,TAP1	17
Hematological Disease, Immunological Disease	lymphoproliferative disorder	5.41e-06		-0.223		ABL1,ACOT11,ADORA2A,AFAP1L2,ARID1A,ATRNL1,B2M,BCL11B,BCL2,BMF,BSCL2,BTG2,CD74,CDC123,CFLAR,CIC,COL1A1,COL7A1,CSNK1E,CXCL12,CYP1A1,CYP4F11,DAGLA,DDX58,DNMT3A,DNMT3B,DSCAM,EPAS1,EPOR,ERC1,EZH2,FOXO1,FSD1,HIP1,IFI27,INHA,IRX5,JMJD7-PLA2G4B,MEF2BNB-MEF2B,MIR17HG,MUC16,NCOA3,NQO1,NR3C1,PARD3,PARP14,PATZ1,PRKD2,PTPN1,PTPRK,PXDN,RET,RHOB,RHOU,RHOV,SAMD9,SF3B1,SIPA1L1,SLC19A1,STON2,TCF7L1,TCN1,TUBA4A,UCK…	66
Cancer	neuroepithelial tumor	5.66e-06	Decreased	-2.16		ABCA2,ABL1,ALDOC,ARRB1,BAG3,BCL2,BMF,BOC,CAPN5,CAV1,CIC,CLU,COL1A1,CXCL12,CXCL16,DHTKD1,DMXL2,DTNA,EFNB3,EPHA4,EPHA8,ERBB2,EZH2,FAM3C,FOXO1,FZD8,GGT1,GNAS,HMCN1,HSPA2,HSPG2,IFITM3,IL32,KIAA1109,LCP1,LOXL2,MIR17HG,MUC16,MUC5B,NBPF10 (includes others),NLRC5,NR3C1,NRP1,PALLD,PCDHGB2,PDGFB,PRG4,PTK7,RC3H2,RGPD4 (includes others),SH3RF2,SLC17A9,SPHK2,SPNS1,SYNJ2,TCN1,TERT,TGFB2,TIMP1,TNC,TSPYL4,USH1C,…	63
Cellular Movement, Embryonic Development	movement of neural crest cells	5.77e-06				CAPNS1,EFNB2,EPHA4,EPHB2,ERBB2,FOLR1,ITGB1,ITGB5,LAMA5,RET,SMO	11
Cellular Development, Hematological System Development and Function, Hematopoiesis	differentiation of leukocytes	6.04e-06		-0.98		ABL1,ADAR,ARRB1,B2M,B4GALNT1,BATF2,BCL11B,BCL2,BTN2A2,CD74,CEBPB,CHRD,CSF1,CYR61,DDX58,DKK1,EFNB2,EGR1,EGR3,EIF2AK2,EPHA4,EPOR,FOS,FOXO1,FOXP1,FZD8,HMOX1,HOXA5,HPX,HSP90AA1,IFNL1,INHA,IRF7,IRS1,JAG2,JUN,JUNB,KLF4,LCP1,LGALS3,MDK,MIR17HG,MLLT10,NFATC2,NFKB1,NR4A1,NR4A2,NRP1,PATZ1,PLSCR1,PML,PRDM16,SASH3,STAT1,TET2,TIMP1,TRIB1,VDR,XBP1,ZFP36	60
[truncated: 179 more rows]

## Sheet: TableS6
Table S6. Function of genes that changed transcription upon BORIS induction in MCF7 cells (clone1).
[truncated: 26 more rows]

[truncated: 2 more sheets: TableS7, TableS8]
